# Supplementary material for: A bioinformatic analysis of the inhibin-betaglycan-endoglin/CD105 network reveals prognostic value in multiple solid tumors
Source: PLoS One. 2021 Apr 5;16(4):e0249558. doi: 10.1371/journal.pone.0249558 (PMC8021191; doi:10.1371/journal.pone.0249558)
Supplement: S5 Table — (XLSX) [file pone.0249558.s005.xlsx]

## Sheet: Probit worksheet
Outcome INHA	Outcome TGFBR3	Cancer type	SAMPLE_ID	SEMA3E	ENTPD3	KDM5B	FSTL1	HOXA1	TBX18	TGFB2	P4HA1	RNF24	PABPC4	FIGN	PLOD2	CP	MPND	STAP2	AP1M1	NRBP2	THAP8	SLC39A13	DLGAP4	SLC4A3	RILPL1	SIX5	NCOA7	NEDD4L	ALG10	AGPAT5	MPZL2	ARHGAP18	CCDC47	XYLB	SHMT1	KCNE3	UGT1A9	CA8	C12ORF49	GALNT4	CD164	WDR72	PDSS2	FZD5	ATP11A	EHD4	DNMBP	LIPG	SH2D4A
1	0	Endometrial	TCGA-2E-A9G8-01	1261.47	11.3461	1231.05	1179.99	2.0629	99.0201	75.2965	4632.28	86.6426	7302.22	175.348	3328.52	9763.4	434.76	204.745	3844.77	2268.7	436.307	1010.83	2468.28	145.952	286.503	676.122	768.437	623.001	120.165	658.071	877.256	487.365	3970.09	13.9247	756.895	583.29	2.0629	513.667	254.255	395.456	6155.23	504.384	375.967	493.553	419.288	1569.88	252.192	43.837	301.702
1	0	Endometrial	TCGA-4E-A92E-01	1403.92	1799.17	7025.5	5733.61	4.0984	39.6175	1910.29	2898.45	507.286	3225.87	67.3953	3114.3	10569.1	370.219	928.506	773.679	607.923	120.219	892.987	2518.67	241.803	300.219	826.047	983.151	688.98	143.898	1085.61	4831.51	658.925	2742.26	30.9654	1005.66	686.703	0	1119.76	607.468	3854.82	6773.22	158.925	298.27	553.279	3465.85	1253.64	1174.4	338.342	859.745
1	0	Endometrial	TCGA-5B-A90C-01	148.361	1515.23	2735.04	6102.74	11.0717	3.1634	3706.82	1547.2	326.774	4258.51	32.5825	2152.98	3241.46	182.842	614.007	1138.49	790.522	160.382	466.595	3384.79	261.926	153.568	516.259	1348.85	890.8	263.507	430.216	1857.2	337.213	4620.08	288.182	1052.77	251.17	0	1080.6	286.6	816.949	10665.2	34.7969	508.034	2009.68	1520.94	1336.83	561.419	1070.48	175.566
1	0	Endometrial	TCGA-5S-A9Q8-01	17.2117	1373.49	2669.54	2092.94	25.8176	141.136	4075.73	1573.15	166.953	4225.47	58.5198	635.112	2118.59	851.979	1101.55	1068.85	874.355	101.549	1435.46	2179	80.895	480.465	1571.43	633.391	672.978	55.0775	691.91	5437.18	931.153	1041.31	20.654	686.317	211.704	10.5508	819.277	203.098	648.537	4129.09	115.318	253.012	113.597	669.535	1530.12	891.566	476.764	784.854
1	0	Endometrial	TCGA-A5-A0G1-01	41.1705	13.437	1073.06	1357.28	8.72276	0.113425	567.42	1135.87	148.28	2496.42	36.6978	149.959	322.705	923.775	1577.45	1025.32	265.051	149.176	794.531	1903.69	2.06729	155.055	593.708	2312.7	408.341	113.715	717.403	2118.81	743.039	1609.99	47.6989	967.553	119.342	-0.56099	3.72671	342.178	918.325	6824.51	6.93643	426.186	678.469	871.823	837.522	596.425	64.6682	431.075
1	0	Endometrial	TCGA-A5-A0G2-01	9.32208	0.981382	1896.93	1236.58	46.2532	8.09108	90.5971	3794.61	189.401	5026.26	149.918	233.167	7550.42	347.665	33.1968	1416.89	322.25	155.411	1308.53	1584.2	143.778	323.452	612.547	1111.29	997.914	269.577	734.079	2524.44	234.049	3165.3	179.568	3183.99	158.002	4.9592	8.29464	547.05	716.886	7179.66	15.5183	560.61	2243.77	4923.08	472.938	830.295	321.016	390.769
1	0	Endometrial	TCGA-A5-A0G5-01	0.791199	34.0801	925.522	6466.16	50.9621	4.55131	35.4598	1190.79	750.676	4748.83	62.7729	3190.65	12554	556.734	175.567	1268.63	441.58	303.195	2247.23	1650.62	278.632	336.17	997.572	268.145	101.563	104.026	447.505	884.722	464.719	1419.17	89.4558	2779.13	378.985	-0.56099	982.191	407.039	152.705	6515.26	181.182	930.726	1853.14	1285.2	1834.66	415.311	172.578	443.469
1	0	Endometrial	TCGA-A5-A0G9-01	182.309	1015.61	4006.35	1849.14	19.5038	233.22	1292.85	2121.61	339.758	3295.66	18.688	2393.92	5209.34	748.294	1169.23	1428.87	338.804	187.275	1342.7	2702.09	256.125	418.368	1203.85	950.867	755.616	48.073	801.012	1865.42	306.481	1555.15	137.032	1103.93	227.858	-0.358204	1216.71	359.243	2271.09	3745.23	135.309	393.675	870.703	1886.15	1219.11	767.794	79.2062	517.781
1	0	Endometrial	TCGA-A5-A0GA-01	7.70413	134.558	3202.14	3158.38	18.7892	570.682	520.476	736.798	327.089	4280.38	110.08	1035.62	6748.07	474.501	1020.9	1442.87	398.74	134.6	805.551	2242.51	126.454	185.047	740.468	1384.25	1059.35	179.31	1075.74	2318.03	345.549	2051.49	181.985	1294.75	152.732	-0.56099	652.747	568.088	2276.05	5147.36	124.938	815.473	603.441	1701.52	999.463	950.817	484.081	752.955
1	0	Endometrial	TCGA-A5-A0GB-01	7.69046	105.313	6374.82	1258.97	2.66971	670.023	1149.9	4144.86	256.157	3774.59	70.3762	4018	50.1306	772.182	886.665	1216.39	859.606	195.837	475.899	3050.94	82.0412	205.688	752.496	322.306	1035.8	193.181	1527.3	1702.05	252.192	3005.45	252.641	1533.99	500.169	-0.56099	565.188	348.036	6970.91	7861.29	46.8405	476.358	675.971	965.657	1298.46	505.171	188.366	528.227
1	0	Endometrial	TCGA-A5-A0GE-01	375.755	195.735	2364.46	6832.12	3.24892	797.888	147.08	2083.9	349.142	4883.97	17.579	2177.85	311.169	962.601	1844.75	1124.29	754.717	172.342	835.553	3068.89	89.8795	328.452	1015.23	802.117	1073.37	117.731	1361.34	1892.2	1007.38	1520.22	48.8474	818.119	721.928	-0.56099	259.509	335.467	8272.07	7158.11	310.556	395.909	486.468	830.02	1221.76	1428.62	51.026	575.999
1	0	Endometrial	TCGA-A5-A0GH-01	22.3645	19.0882	2928.36	12520.1	103.629	112.174	48.3956	2702.49	367.804	2762.61	31.3266	2167.19	429.694	1025.25	1606.11	1015.77	652.056	144.091	851.479	2534.33	210.004	203.62	1078.37	922.034	1968.9	113.358	1433.37	2976.26	1570.84	1712.86	138.771	1361.07	148.136	-0.56099	34.6247	867.313	700.57	8478.48	38.2937	681.494	1235.22	4651.56	1046.58	980.86	2184.07	949.316
1	0	Endometrial	TCGA-A5-A0GI-01	83.6664	684.855	3327.95	4298.66	5.93345	0.113425	1221.77	691.224	309.024	3590.41	47.7198	645.597	53.1915	762.861	2005.18	1475.88	725.304	223.283	1479.33	2675.19	86.5792	363.492	1509.84	395.491	720.937	50.9646	522.231	1688.7	458.251	1082.21	69.1533	1095.05	81.5021	-0.56099	477.746	298.807	1419.98	3019.31	189.836	329.664	144.349	1164.09	996.215	1299.41	121.331	812.186
1	0	Endometrial	TCGA-A5-A0GJ-01	279.836	784.86	1700.04	4330.23	0.11305	0.113425	93.8191	687.384	271.342	2736.04	31.8122	253.561	1238.76	1615.72	2365.79	1410.38	1235.83	145.792	1625.79	3286.38	1092.54	241.985	1071.43	906.535	343.933	56.1479	262.792	1193.03	257.215	801.763	253.499	713.012	244.695	-0.56099	309.971	204.962	712.025	3441.34	32.9962	304.334	242.775	1422.99	673.112	656.165	103.387	181.564
1	0	Endometrial	TCGA-A5-A0GM-01	21.4633	109.205	2320.09	8854.55	1.48423	309.311	257.292	1816.41	312.031	3183.41	22.9295	2565.67	1007.1	1042.11	2243.04	1226.39	924.146	205.08	1296.45	3416.79	147.548	317.377	1086.52	313.684	835.49	60.6852	610.389	2441.38	912.978	1570.99	22.0927	621.747	809.301	-0.56099	362.916	353.322	1025.76	5447.63	78.9151	261.764	254.289	498.397	1302.52	1391.09	385.78	667.258
1	0	Endometrial	TCGA-A5-A0GN-01	187.073	505.408	4927.42	7233.99	7.33133	360.931	1003.66	2784.21	171.542	3814.67	117.126	3679.3	2675.14	414.793	1352.55	756.416	451.984	158.375	1142.73	2363.81	74.8936	333.052	1042.68	2480.11	653.856	66.1454	619.555	1363.95	943.849	835.132	108.29	602.496	1336.85	-0.56099	2313.54	234.772	3002.79	5706.83	394.427	299.647	159.243	1442.35	1296.4	1225.99	28.3814	843.501
1	0	Endometrial	TCGA-A5-A0GP-01	266.802	306.053	1890.43	4807.44	11.3792	5.82017	131.872	1262.15	336.487	2712.34	-0.118868	744.079	6743.94	960.787	2264.73	879.026	768.157	150.74	802.121	2868.25	190.935	335.844	944.584	1164.66	1455.17	102.448	840.948	1639.46	130.775	1850.21	71.6718	1378.42	1237.33	-0.56099	679.422	384.657	1398.21	6043.9	47.8309	473.691	1167.42	681.546	968.491	371.721	629.855	1072.18
1	0	Endometrial	TCGA-A5-A0GQ-01	55.8505	263.972	2079	5938.19	14.7006	138.101	210.344	1159.4	193.122	3450.92	9.95089	2037.86	6054.88	705.498	1556.8	900.632	530.598	95.8489	933.491	2916.67	79.7763	175.957	900.461	4251.8	1062.46	107.811	670.227	3415.18	1016.19	1785.26	54.7945	514.441	226.138	0.882548	1788.19	283.288	5499.34	9163.12	37.9935	403.966	1010.8	1534.39	1271.89	1004.18	191.438	663.576
1	0	Endometrial	TCGA-A5-A0GU-01	429.299	751.357	4666.55	3094.55	1.00448	1753.22	805.517	3210.37	287.791	3238.64	32.1928	3372.77	5386.98	498.345	1321.67	790.027	477.979	120.521	944.434	2533.78	62.0851	198.452	843.298	1661.38	674.979	184.112	924.762	4213.36	886.329	2598.27	83.3058	835.323	278.391	-0.56099	342.379	441.76	6573.31	12616.8	910.131	456.12	869.526	2376.97	1486.68	2464.82	146.792	529.609
1	0	Endometrial	TCGA-A5-A0GV-01	37.4484	626.63	4295.91	4538.53	51.9132	4.50901	265.029	1911.28	425.12	2979.45	120.247	3973.68	3080.62	301.76	1002.48	845.727	792.083	134.236	1181.88	3388.16	520.015	258.041	1093.69	1607.84	1263.78	101.762	936.999	2957.29	530.943	1057.15	34.835	1723.3	235.453	-0.56099	551.691	276.956	1626.36	10410.5	120.644	277.226	289.685	1041.09	760.897	1495.66	51.9154	383.743
1	0	Endometrial	TCGA-A5-A0GW-01	1085.59	465.436	2323.11	9137.32	6.46384	174.898	1305.15	1415.44	408.75	3567.82	1.96391	2742.57	23.8441	873.412	917.685	1052.91	694.107	195.071	1180.51	2922.54	172.519	177.366	530.321	1010.86	992.295	94.5828	1589.73	1911.72	543.233	1655.38	65.6443	641.277	416.123	13.5528	305.357	462.937	2077.07	8629.57	121.271	298.578	149.062	711.205	1374.11	458.618	1168.61	397.037
1	0	Endometrial	TCGA-A5-A0GX-01	668.528	490.999	1676.51	2842.34	3.26083	127.532	105.522	399.394	236.01	2966.2	49.6899	447.446	1265.51	1224.36	2180.68	2244.05	494.182	181.27	2691.24	2371.57	437.904	908.484	1474.58	390.378	480.487	32.5684	415.344	2145.97	280.427	1225.4	79.187	797.267	50.3672	-0.56099	367.136	656.42	400.505	8658.23	102.994	207.51	527.015	7699.4	1544.72	905.072	52.3623	372.862
1	0	Endometrial	TCGA-A5-A0R6-01	90.3084	121.216	2745.76	3719.34	16.4243	320.158	250.801	572.999	166.588	5038.74	220.803	331.582	3475.75	403.677	380.033	1596.62	606.907	184.221	1259.64	2016.32	149.838	256.134	1149.96	1415.44	718.825	81.936	909.092	615.841	281.896	1804.32	32.8079	934.798	110.338	-0.56099	30.9583	347.558	299.084	5208.71	159.549	253.301	1211.13	3180.51	989.992	562.072	125.602	708.173
1	0	Endometrial	TCGA-A5-A0R7-01	82.4554	264.101	2561.99	11516.8	6.77006	406.583	1622.88	1395.79	309.152	3090.67	96.6804	3413.68	85.9734	575.037	2009.13	1137.08	1084.54	178.107	1542.29	3310.4	444.223	450.019	971.64	896.383	550.591	65.1637	1428.7	1780.57	577.954	871.58	77.8767	829.582	486.44	-0.56099	396.74	410.554	2929.92	9398.65	167.312	316.68	296.851	1148.48	1201	798.76	235.434	502.102
1	0	Endometrial	TCGA-A5-A0R8-01	4.89756	230.941	1990.41	4455.22	6.12963	1.32945	97.1729	1266.06	224.486	3770.25	11.5154	773.86	2493.9	673.486	1600.78	1538.06	493.16	135.476	1089.12	2963.7	73.1654	168	885.985	1240.44	848.618	70.0799	609.129	2238.12	1086.35	1194.61	31.3949	933.462	1712.67	-0.56099	282.962	369.771	584.249	7131.83	189.71	298.424	209.883	467.539	1612.64	940.721	255.018	358.658
1	0	Endometrial	TCGA-A5-A0R9-01	1405.58	604.073	2251.69	7236.55	2.42874	126.579	143.673	2542.9	226.004	2644.38	15.2592	2389.56	1172.07	939.172	1437.06	1116.68	635.175	137.367	1450.92	2614.86	136.806	487.008	1045.3	277.285	591.173	53.7428	895.082	2069.91	635.324	1744.63	30.1644	1169.37	222.059	-0.56099	313.815	233.443	2978.74	6369.89	91.6559	320.691	236.601	464.667	1164.72	1373.92	119.192	417.23
1	0	Endometrial	TCGA-A5-A0RA-01	441.765	248.456	3011.08	3013.19	0.11305	205.473	194.378	1084.88	184.782	3325.75	4.81771	2049.09	3583.5	491.143	1485.16	565.809	293.848	95.7603	495.052	2171.32	62.9509	150.349	366.259	1835.69	1104.29	145.035	856.37	2962.78	1273.83	2401.92	48.7962	1158.92	1540.62	-0.56099	612.239	381.254	3688.6	9674.36	224.509	552.178	1174.92	1707.63	1055.67	1462.43	100.618	1111.78
1	0	Endometrial	TCGA-A5-A0VP-01	244.565	1057.62	2588.25	4289.4	17.1585	270.443	188.562	2607.49	225.165	3720.4	22.0213	3228.34	13571.4	1090.29	1545.1	1057.81	533.443	94.9278	635.01	4279.41	201.004	129.592	873.708	1511.66	1886.43	163.063	728.889	2248.04	428.003	2208.79	47.1055	2369.82	88.0569	-0.56099	217.079	508.894	7118.49	11033.7	141.352	453.926	522.543	957.953	1876.67	518.155	591.842	624.838
1	0	Endometrial	TCGA-A5-A0VQ-01	10.2141	407.862	1813.65	5235.17	71.9985	755.46	393.735	1336.67	318.834	2493.73	14.9628	2373.08	751.096	695.976	1427.58	959.993	1353.19	203.534	1703.21	3147.69	85.4761	272.976	729.963	2175.54	658.124	70.8241	657.81	4199.63	853.307	1564.26	38.5028	1776.65	488.68	-0.56099	835.847	438.027	1807.25	8619.32	134.55	266.1	311.929	1847.33	994.533	1055.63	145.057	465.892
1	0	Endometrial	TCGA-A5-A1OF-01	28.0939	3.20815	2022.27	1188.36	38.2699	5.17606	25.3205	1142.51	415.193	4007.87	46.8327	2179.02	5936.1	437.494	1330.8	1277.04	415.634	199.542	991.188	2769.3	21.3155	409.892	552.881	1005.43	737.537	91.9638	524.68	1027.55	457.606	1958.67	66.1491	1228.74	79.5232	36.8803	600.393	445.778	1430.14	4233.9	5.1795	441.551	789.737	4024.84	1373.64	934.721	9.64813	590.485
1	0	Endometrial	TCGA-A5-A1OG-01	68.2477	20.5154	2480.87	2957.5	15.1248	1.19999	224.309	853.398	379.943	3922.4	193.313	1538.99	1505.86	323.727	499.132	611.791	1557.76	458.91	1640.32	4275.92	560.049	226.128	1329.87	1043.57	355.588	140.764	658.846	1416.27	224.158	933.152	50.2988	1980.24	168.735	-0.56099	119.653	229.105	285.129	7969.98	31.6761	229.284	704.008	1766.18	827.56	410.398	154.062	158.207
1	0	Endometrial	TCGA-A5-A1OH-01	244.527	33.3952	3866.42	22239.3	245.269	217.44	1627.83	2947.31	256.03	4637.85	119.852	1942.49	1594.78	427.087	188.868	3233.77	568.089	435.993	854.174	3729.5	273.469	474.508	1489.8	266.79	1368.46	143.599	827.087	301.299	155.102	1616.7	95.7328	1184.26	436.735	0	628.942	271.614	121.421	5791.47	727.644	277.922	286.827	864.564	806.679	439.685	1128.01	187.755
1	0	Endometrial	TCGA-A5-A1OJ-01	16.5659	257.382	2563.28	15902.2	5.1583	19.252	746.174	1436.46	326.953	2845.16	9.29683	1200.09	1186.51	629.126	920.176	1172.2	929.847	171.798	1550.61	4523.37	20.7783	282.986	1093.15	2064.48	422.917	74.7229	635.502	6726.99	985.604	1345.42	50.1965	417.066	189.324	0.96886	219.372	336.023	2673.65	6645.04	49.4495	275.326	129.216	1531.98	1577.12	1060.07	238.61	301.922
1	0	Endometrial	TCGA-A5-A1OK-01	11.5903	992.893	6852.21	4483.54	16.0917	19.0346	425.376	2049.64	611.592	3264.45	22.09	2822.01	5397.04	436.343	1213.99	1040.1	623.499	107.342	939.573	2763.01	109.344	173.401	1087.09	988.566	1046.03	135.166	955.419	2099.12	1294.61	2102.42	79.1721	1603.4	142.243	-0.56099	381.983	486.918	3588.72	8051.01	82.8827	446.277	162.427	2399.48	1220.43	685.566	316.524	551.126
1	0	Endometrial	TCGA-A5-A2K2-01	1.0107	56.096	2345.42	2951.36	58.1175	176.374	201.137	1968.41	373.974	4992.55	19.7094	1666.2	17387.4	413.898	124.826	1109.29	201.137	235.502	992.546	1424.13	152.622	280.096	716.614	6071	971.826	101.579	1824.38	1633.86	290.587	3424.89	301.2	993.966	35.8812	0	78.8377	696.399	2765.42	9620.21	488.187	1044.09	1556.54	6239.29	873.784	693.306	547.315	806.064
1	0	Endometrial	TCGA-A5-A2K3-01	0.9251	0.9251	917.669	1827.94	63.8298	12.0259	29.6022	2020.35	343.201	3697.5	37.0028	1102.68	4489.19	1395.93	252.544	1598.52	170.213	293.247	908.418	2292.32	546.716	417.771	499.538	881.591	294.172	81.4061	483.811	330.25	382.054	1369.1	39.778	767.067	401.48	13.2285	1.8501	346.901	265.495	5520.81	368.178	469.935	629.047	1180.39	936.17	191.489	630.897	125.809
1	0	Endometrial	TCGA-A5-A2K4-01	1.0787	274.002	2313.38	9723.3	62.5674	932.578	775.62	1631.61	256.742	3870.55	128.371	757.282	15696.8	263.754	222.762	1169.36	875.404	258.9	1071.2	2041.53	711.435	277.929	703.884	10941.7	729.234	91.1543	840.345	725.998	263.754	2664.51	160.194	271.445	242.718	6.7691	114.887	440.129	760.426	9342.5	296.116	540.992	1512.41	6567.96	762.136	591.046	858.684	594.93
1	0	Endometrial	TCGA-A5-A2K5-01	18.3946	295.429	1594.2	1803.79	0.5574	545.15	118.729	1818.84	164.994	2921.4	1.6722	249.721	678.802	1391.3	3210.7	1579.15	272.575	207.358	1130.43	3247.49	32.33	345.228	667.224	65.2174	452.62	45.7079	243.59	880.156	222.408	1036.23	19.5095	1892.41	104.236	0	497.213	376.812	297.101	1481.05	64.66	309.922	108.138	98.6622	625.418	990.524	84.7269	268.673
1	0	Endometrial	TCGA-A5-A2K7-01	0	96.1381	1456.54	5911.1	65.3366	140.474	132.54	1048.19	204.877	2462.72	24.2679	1118.19	2060.29	1044.92	1863.96	1202.66	706.569	161.475	975.382	2106.17	53.2027	294.136	1225.06	2893.48	947.381	93.338	625.831	2581.73	224.478	1613.35	39.202	2278.79	147.941	0	981.916	243.145	282.348	3764.32	64.4032	461.556	555.361	417.221	1001.05	725.703	1060.32	850.309
1	0	Endometrial	TCGA-A5-A3LO-01	197.844	526.95	3237.48	2214.97	18.3893	166.772	1552	1745.4	617.311	3096.7	27.267	3297.08	6138.13	387.762	1449.59	625.555	786.937	114.775	584.971	5506.34	226.696	160.162	367.47	1820.23	989.854	151.871	1278.69	2183.58	286.303	2002.22	223.526	1510.85	330.057	0.6341	537.73	345.91	4420.22	6900.44	95.1173	144.578	433.735	1923.91	1563.73	1070.1	260.938	999.683
1	0	Endometrial	TCGA-A5-A3LP-01	0	240.485	3188.83	2243.07	25.7975	3.9352	310.007	1648.42	673.358	5363.25	80.8904	4558.28	57570.7	239.611	250.542	990.361	648.872	388.274	836.013	3584.1	229.117	212.593	704.84	7144.59	644.062	147.352	1504.56	1169.19	325.748	3189.27	40.6638	3008.94	451.675	214.097	714.896	292.08	198.151	9472.92	10.9311	996.482	791.414	865.746	615.204	259.09	413.634	698.281
1	0	Endometrial	TCGA-A5-A7WK-01	69.3062	307.644	5266.01	1442.57	15.0529	13.7985	476.362	3261.47	450.02	4098.78	98.7848	4818.82	4086.69	343.395	421.795	752.332	789.965	300.118	824.775	2744.96	93.1399	418.55	773.03	763.622	1559.23	106.625	748.256	1069.7	260.917	1314.62	26.6562	1759.54	203.214	0	1896.67	630.968	421.482	7868.6	184.398	752.332	620.306	1469.23	783.379	414.755	1088.2	616.856
1	0	Endometrial	TCGA-A5-AB3J-01	63.6704	1347.06	2838.95	5366.63	6.6583	4.9938	624.22	1738.24	213.899	3799.83	28.7141	1377.86	257.557	408.24	676.654	1056.18	660.424	153.974	1094.05	1935.5	297.545	377.819	1108.2	853.516	657.095	76.571	718.685	2611.74	834.79	2049.52	71.9933	805.285	227.632	2.3387	694.132	252.601	1568.94	5392.43	359.134	290.054	156.055	2402.41	1168.96	1152	124.428	700.791
1	0	Endometrial	TCGA-AJ-A23M-01	45.3005	9.72965	2963.05	5692.62	43.6823	218.489	834.297	2176.5	652.488	10910.7	134.92	918.259	8525.13	321.393	462.388	1121.57	2354.66	224.462	987.634	4304.62	465.721	325.854	1051.78	1643.92	752.02	218.491	779.888	1287.44	245.866	1291.95	115.815	1263.13	374.33	-0.56099	378.867	739.007	382.654	10853.4	259.063	350.726	1772.25	1371.27	620.656	528.657	462.596	359.466
1	0	Endometrial	TCGA-AJ-A23N-01	1193.41	133.192	3782.15	11336.2	27.2759	5.6677	77.9313	1984.06	381.863	4553.31	438.895	2317.39	984.13	280.198	375.133	1333.33	424.371	223.521	1503.37	2889.12	293.659	368.859	1688.98	765.852	1331.21	152.32	406.66	986.539	469.005	1241.23	24.7963	664.322	111.229	0	162.593	785.689	230.46	4509.74	1.4169	219.979	1494.51	1455.9	1168.26	490.563	1373.36	134.963
1	0	Endometrial	TCGA-AJ-A23O-01	18.279	597.718	4648.67	3761.34	101.528	393.16	876.924	1137.11	292.082	3171.65	23.0936	1224.48	4419.49	614.85	1314.31	1180.43	1004.76	106.095	1447.26	3366.08	196.516	232.951	1172.95	1366.51	856.448	134.573	643.492	3421.58	654.859	1577.38	60.7538	1124.09	244.177	4.07536	265.092	322.53	4329.66	7058.38	76.7014	379.438	854.256	1833.34	1082.44	1270.96	186.594	357.38
1	0	Endometrial	TCGA-AJ-A2QK-01	588.384	968.228	3238.85	7218.92	12.5128	1.50877	245.053	2401.19	577.344	2748.51	4.06536	1377.57	5254.84	394.814	509.213	783.048	826.03	159.779	1150.85	4492.82	233.698	206.351	1361.67	1327.45	612.863	238.04	941.651	1212.55	624.997	1534.57	253.292	782.387	574.438	-0.56099	860.29	391.084	5232.42	13479.4	369.686	436.837	992.359	780.733	747.265	589.935	177.869	311.494
1	0	Endometrial	TCGA-AJ-A2QL-01	470.552	713.817	4012.43	9381.32	4.68419	68.3677	81.0799	3052.12	251.944	3614.68	74.0432	3900.48	3535.58	480.907	708.045	1004.33	324.254	62.4093	671.274	2411.82	131.908	102.166	962.859	1057.19	1167.28	283.555	1271.74	2084.94	1991.34	1882.06	43.3017	1292.23	177.017	-0.56099	227.318	553.635	9111.06	14931.5	720.688	656.792	477.671	1436.08	2040.09	1058.48	54.5067	471.805
1	0	Endometrial	TCGA-AJ-A2QM-01	0	897.721	4594.14	8621.98	0.8982	2.6945	61.5246	1361.63	804.76	2830.58	149.994	2264.74	9476.91	246.548	914.337	1549.34	361.064	202.986	1704.28	3603.01	438.307	192.298	705.063	3686.99	1258.34	118.109	1036.04	970.024	172	1711.46	64.2192	1141.56	93.8588	0	80.3862	375.884	326.57	4213.76	10.778	315.258	262.266	589.199	677.669	272.541	1240.37	728.865
1	0	Endometrial	TCGA-AJ-A2QN-01	1083.65	1599.58	3695.18	3294.22	0.11305	1268.16	1317.93	1201.04	743.993	2619.62	5.1578	3071.1	2935.68	690.889	1433.05	867.044	1034.42	160.531	698.121	4835.69	236.742	210.435	524.145	1416.98	1159.5	170.17	1403.66	3780.48	556.994	2439.25	86.9109	2260.64	149.863	-0.56099	285.224	548.452	7867.05	8499.33	1175.29	555.438	433.898	2160.5	1567.17	1125.06	226.757	555.204
1	0	Endometrial	TCGA-AJ-A2QO-01	209.107	138.227	2541.64	3715.03	13.8635	0.3851	41.2054	1260.42	259.17	3958.41	7.3168	1444.88	1773.71	1176.09	821.026	1134.49	120.535	173.293	572.254	2243.57	89.3424	147.635	440.551	118.225	859.536	85.4915	1029.75	3018.39	311.543	3605.28	145.181	984.215	642.726	12.0728	277.27	534.514	6149.29	6245.88	45.8265	572.254	1302.01	1104.84	1216.91	603.539	644.267	1002.79
1	0	Endometrial	TCGA-AJ-A3BD-01	12.6192	106.632	1480.23	2886.63	6.3096	0.631	115.465	1435.43	213.264	7001.74	22.0835	1246.14	1948.09	659.982	1203.87	1331.32	291.502	308.538	1341.42	2471.46	218.942	358.056	1180.52	631.589	532.528	84.5483	890.281	1183.05	194.335	1727.56	27.7621	3582.97	153.323	23.2003	695.315	398.765	1892.87	7931.77	75.7149	351.443	999.437	964.734	985.556	588.053	88.3341	610.136
1	0	Endometrial	TCGA-AJ-A3BF-01	53.1413	41.1093	3136.34	4113.44	118.315	42.112	56.1493	1200.69	498.325	7353.55	102.272	552.469	872.184	256.181	825.695	1808.81	262.197	415.605	646.218	2700.18	387.029	244.6	727.935	521.386	1559.65	74.6986	938.997	1149.06	160.928	2771.87	96.2559	697.82	535.424	0.8573	197.525	391.541	250.667	5756.3	239.637	211.562	565.504	1276.89	1442.84	490.725	82.7199	870.314
1	0	Endometrial	TCGA-AJ-A3BG-01	67.3722	371.853	1691.1	909.264	0.5223	1.5668	34.9918	3116.36	287.246	3441.73	23.5019	343.651	2596.94	849.726	1346.4	1350.58	83.0402	286.724	1503.6	2586.26	2.0891	86.4976	1109.29	705.058	1817.48	68.939	658.054	816.823	259.044	4251.24	25.591	2154.3	2290.66	399.418	1406.98	648.654	733.945	6530.41	0.5223	1678.56	1235.16	1422.13	1306.71	1487.41	24.5465	1048.19
1	0	Endometrial	TCGA-AJ-A3BH-01	2.7609	45.2789	1840.97	5736.61	85.5881	35.8918	287.134	1524.57	140.254	3237.44	189.398	657.096	212.606	612.369	176.146	906.681	772.501	86.6924	902.264	1705.14	1399.78	340.525	775.814	1099.39	1193.26	88.349	582.551	2155.16	326.339	2029.27	77.8575	674.666	1901.71	0	20.4307	665.378	678.973	5639.43	417.449	397.018	1605.74	4382.66	919.382	1823.24	888.459	626.173
1	0	Endometrial	TCGA-AJ-A3BI-01	1108.77	281.51	1423.54	700.576	0	0	110.045	2590.53	416.507	1967.37	0	662.828	2598.82	4698.02	12736.4	1584.77	149.072	186.18	727.447	2593.73	295.585	548.797	531.03	128.599	872.041	74.2163	282.15	236.724	204.095	831.094	104.287	955.176	1719.13	0	457.454	873.321	2918.75	3256.56	46.0653	657.07	275.112	119.642	902.111	207.934	286.628	172.745
1	0	Endometrial	TCGA-AJ-A3BK-01	702.932	294.966	1663.69	3707.77	3.7136	96.5536	73.211	1290.21	161.807	4354.99	25.9952	1056.25	4340.9	1217.53	3324.2	1488.09	390.989	200.535	1099.23	1666.35	871.635	341.052	1131.59	243.506	696.566	48.2768	762.88	1164.48	396.294	1661.57	9.5493	1841.87	396.825	2.1433	1342.2	242.976	1313.44	3835.09	11.1408	296.027	407.435	424.412	1206.39	712.481	66.3143	812.748
1	0	Endometrial	TCGA-AJ-A3EJ-01	17.6236	432.632	5504.26	4024.45	7.3906	41.5009	2532.12	2422.4	752.132	7376.35	88.6868	2118.82	15457.3	372.371	334.281	1732.23	557.703	139.284	846.504	5170.55	367.254	372.428	1020.47	635.588	1152.36	117.68	1165.43	832.291	446.276	2312.68	58.556	1091.48	552.018	0	317.794	391.131	621.774	7003.98	22.7402	310.972	1905.63	505.401	1416.71	902.723	342.808	737.351
1	0	Endometrial	TCGA-AJ-A3EK-01	967.388	499.093	1796.82	5204.83	6.7502	432.013	501.202	2653.67	381.808	3750.58	35.8604	2864.19	3972.23	671.223	982.154	959.372	499.515	161.583	795.258	1856.31	21.0944	146.349	372.105	1066.95	1047.55	195.334	1245.41	1421.76	542.547	3332.49	235.413	2111.07	650.551	668.852	649.285	831.118	3133.89	8985.36	33.3291	605.409	704.13	2157.95	969.497	967.008	327.807	679.661
1	0	Endometrial	TCGA-AJ-A3EL-01	1563.12	133.189	2750.54	10233	3.9046	91.5401	155.748	3403.47	245.987	3196.1	108.894	1577.01	1491.76	520.173	1149.24	1173.54	340.998	130.152	926.247	2114.97	114.968	383.545	734.056	432.104	705.857	167.028	959.653	2717.57	238.178	1688.5	81.9957	1612.83	263.341	0	17.7874	258.135	2034.56	7195.23	1260.74	395.228	600.868	481.128	1107.16	702.82	213.449	170.933
1	0	Endometrial	TCGA-AJ-A3EM-01	14.8685	31.2619	3460.16	1690.05	1.525	296.607	874.19	917.652	285.17	4418.22	36.9806	2260.01	1937.29	654.594	925.276	1960.35	389.249	197.484	457.11	3014.87	49.5616	644.197	826.534	439.573	869.234	83.8734	1470.45	1062.14	219.215	1491.8	74.3424	2184.79	611.132	0	14.106	355.318	293.176	5322.53	1.1437	244.377	288.982	623.332	781.167	622.428	1475.41	1056.42
1	0	Endometrial	TCGA-AJ-A3I9-01	2718.55	869.825	2430.33	1553.74	0.3981	1.5924	29.0605	1535.43	176.353	6082.8	15.5255	2292.2	5412.54	1029.86	1383.36	713.774	725.318	163.217	665.605	1295.38	52.1497	253.018	766.322	461.385	1043.79	167.197	1265.13	2048.17	283.838	2228.9	281.051	839.447	6845.54	0	277.468	480.494	3015.28	9658.04	234.076	425.557	1672.37	484.474	1005.18	866.955	94.7452	605.494
1	0	Endometrial	TCGA-AJ-A3IA-01	2.062	661.552	4718.86	9633.27	81.105	4.4676	255.687	830.295	390.747	3068.59	452.263	648.496	12179.6	696.609	223.382	1242.01	517.216	271.839	1107.98	2604.29	375.97	315.302	1838.26	3919.5	494.878	108.254	849.196	1092.85	316.172	1594.61	146.401	1444.11	199.326	163.615	307.58	238.16	234.459	7531.08	93.1332	421.677	737.162	2182.62	850.571	324.698	392.122	350.882
1	0	Endometrial	TCGA-AJ-A3NF-01	26.7421	59.6554	4270.85	11776.5	58.6269	124.454	751.521	937.345	273.592	3457.62	66.8552	521.471	4788.06	341.819	578.726	1411.16	344.562	138.853	1037.8	2166.45	196.452	365.664	829.005	1546.93	688.438	77.1407	887.289	1288.08	500.214	1624.07	43.5416	455.846	289.02	0.9943	78.1692	355.533	457.009	6745.86	49.0272	338.39	201.251	1427.96	1001.11	1006.4	261.592	340.105
1	0	Endometrial	TCGA-AJ-A3NG-01	164.491	596.721	6696.35	8555.45	5.1303	32.0645	207.457	1780.22	342.77	3319	133.709	976.685	2729.93	585.819	1430.4	774.358	1134.44	137.236	692.273	2796.03	273.51	234.754	716.001	1027.99	940.773	135.312	1908.48	1800.42	351.748	2422.47	55.4716	1112.18	136.274	0	1151.12	508.864	445.995	5483.35	692.593	336.677	490.266	3173.1	946.544	778.61	194.632	247.217
1	0	Endometrial	TCGA-AJ-A3OJ-01	0.5038	62.9802	2233.03	4643.91	51.3919	0.5038	157.199	2589.75	232.775	3930.97	42.8266	5815.85	11056.9	774.405	696.813	773.397	86.1569	221.69	640.887	1922.66	122.434	222.789	666.583	1985.14	718.982	122.434	1184.53	3389.34	485.704	3282.53	23.1767	1358.14	222.194	0	225.217	337.07	1252	7012.97	1497.92	938.153	1448.04	1612.29	880.212	1335.56	217.156	710.921
1	0	Endometrial	TCGA-AJ-A3OK-01	178.75	501.276	1422.22	10355.2	20.7246	20.7246	481.847	1907.31	132.119	3177.34	8.4194	2523.22	1885.5	550.497	663.834	1235.7	270.067	127.586	1014.86	1766.12	156.73	359.805	702.693	383.405	918.358	52.4591	680.673	1768.71	1448.13	1769.36	23.9628	523.263	3105.45	0	435.864	213.722	3114.52	8372.08	20.7246	271.363	526.534	587.412	1751.23	1070.83	12.9529	413.844
1	0	Endometrial	TCGA-AJ-A3OL-01	569.68	139.755	5754.84	7668.77	14.6072	2662.06	394.394	2263.32	313.067	2515.99	38.2945	1751.28	8528.93	536.518	511.646	1140.94	885.116	202.921	742.992	2112.51	532.175	454.035	1261.74	936.439	2385.71	113.304	2009.47	2922.23	300.829	1970.39	115.673	1051.53	190.288	3.3557	1165.42	314.252	818.437	5471.38	69.4828	369.917	423.214	533.36	894.591	421.599	143.703	725.622
1	0	Endometrial	TCGA-AJ-A3QS-01	36.7412	10.7827	3384.98	3431.31	10.7827	62.6997	154.553	1662.54	110.224	3918.53	18.77	1482.03	10001.9	350.639	219.649	1191.29	913.339	123.403	735.623	1462.06	77.8754	268.894	692.492	1003.99	1149.36	213.658	452.875	1140.58	381.789	3657.35	114.617	460.168	625.799	0	388.978	557.907	1510.67	6089.06	52.3163	293.53	2465.26	2152.16	702.476	895.248	867.013	455.671
1	0	Endometrial	TCGA-AJ-A3TW-01	30.9544	9.8882	845.228	2644.02	132.416	0.4299	230.009	1224.42	255.374	5539.55	349.957	116.509	10137.4	367.154	1088.56	3656.49	206.363	386.07	1328.89	1877.47	154.342	349.101	371.883	551.161	956.578	325.881	353.396	459.157	329.751	3846.52	249.785	2907.87	191.745	0	60.6191	825.021	166.647	6190.46	72.227	421.754	364.144	107.051	1392.95	224.85	481.943	301.376
1	0	Endometrial	TCGA-AJ-A5DV-01	341.502	618.859	3049.58	3024.73	13.5517	2.2586	239.864	3252.85	404.743	3246.98	45.6239	2650.71	2570.32	506.832	1126.14	704.235	384.867	81.7617	541.615	1819.99	8.131	210.096	691.587	4006.32	1057.48	132.355	988.368	3048.22	1027.22	2552.68	49.2377	1016.2	1372.33	10.7736	981.592	460.305	2803.53	7665.27	321.175	398.871	275.099	3101.07	1284.7	1206.34	168.041	789.61
1	0	Endometrial	TCGA-AJ-A5DW-01	1522.28	491.454	3378.18	8693.46	2.9155	1986.67	170.762	2907.95	260.725	3476.47	53.7276	4603.08	863.403	323.199	903.79	754.686	699.292	62.0575	552.686	1787.17	129.529	185.077	345.273	278.217	1157.85	167.014	1067.89	4606.83	450.646	3496.04	51.6451	1635.42	73.3028	0	204.082	408.996	6157.4	7914.2	1371.93	627.655	734.277	1886.71	1469.8	1132.74	125.781	342.357
1	0	Endometrial	TCGA-AJ-A6NU-01	765.309	276.031	3367.43	3816.93	45.2068	30.1379	200.064	1479.64	418.083	6351.39	63.8025	1774.61	6226.98	209.041	812.119	958.32	798.012	261.622	788.073	3074.7	134.017	206.101	363.257	4476.43	1054.83	193.331	1409.11	1800.9	1180.51	3641.55	101.314	891.786	413.915	275.672	1066.05	773.004	1793.86	8675.54	55.1459	430.907	763.065	3553.38	1480.28	1330.22	274.447	955.434
1	0	Endometrial	TCGA-AJ-A8CT-01	251.51	522.746	1457.44	3882.48	32.3998	1.6474	91.1587	2151.57	56.0132	2495.33	0.5491	1023.61	2415.54	473.366	876.442	1297.09	434.926	128.501	864.909	2189.46	177.375	334.585	892.367	462.383	1300.38	54.9149	641.955	1578.8	2785.28	1528.83	23.6134	668.539	546.952	2.927	461.834	172.982	2024.65	9134.54	172.982	364.635	375.618	756.727	1567.27	944.695	4.9423	391.543
1	0	Endometrial	TCGA-AJ-A8CV-01	361.685	732.237	2316.65	2498.66	4.2002	307.082	256.213	1293.66	286.081	3583.25	8.4004	2384.32	5314.48	908.645	2036.64	1100.45	706.569	162.408	713.102	2025.9	30.3349	258.313	874.11	648.232	1094.85	70.9369	798.973	1536.34	769.105	2296.11	70.9369	1202.4	124.139	9.4831	778.439	312.682	3027.68	6266.71	81.6708	425.155	787.773	1245.6	981.449	796.878	79.3373	644.966
1	0	Endometrial	TCGA-AJ-A8CW-01	4489.48	550.557	4767.23	1917.87	16.9212	840.693	526.207	974.412	223.69	3741.23	106.067	1799.83	1817.54	375.98	1595.54	1098.64	515.889	144.862	823.772	1505.16	9.0797	224.622	855.551	580.685	59.4305	120.512	1736.28	1888.16	481.222	1910.44	150.227	801.308	90.3838	0	1237.72	360.297	4897.44	9664.88	172.926	500.619	1528.27	894.346	806.851	896.257	67.6847	895.171
1	0	Endometrial	TCGA-AP-A051-01	53.9835	790.297	8180.76	2021.16	2.79998	1170.26	1205.37	1517.45	915.854	4077.52	67.0264	2567.22	283.032	152.282	180.528	1054.83	571.85	139.502	714.144	2518.81	27.8627	238.935	742.48	759.476	701.807	231.312	1266.11	1382.43	484.368	2727.85	189.127	1204.47	111.387	-0.56099	636.22	603.976	7963.69	11941.1	212.366	868.436	1185.87	1197.91	861.633	1276.79	221.903	600.563
1	0	Endometrial	TCGA-AP-A052-01	11.3945	30.6258	3337.61	5717.43	83.4335	38.9404	247.169	2360.82	515.397	4252.27	114.454	2759.97	773.597	420.593	982.134	1618.94	537.688	643.356	1095.22	5603.72	478.968	238.146	1284.78	1765.09	751.591	162.699	680.536	1818.99	442.175	1691.48	70.082	2205.61	184.062	-0.56099	86.6613	449.767	326.84	6490.12	10.7117	294.657	255.309	893.327	1217	686.081	593.316	372.99
1	0	Endometrial	TCGA-AP-A054-01	38.9329	218.165	4202.05	5849.57	28.5237	354.901	1554.78	2891.91	613.76	2389.73	163.681	5121.52	5.24597	818.054	242.319	1037.65	1137.94	203.793	723.367	2120.42	346.658	329.459	1111.75	756.091	1092.24	121.753	2090.13	807.092	418.215	1886.19	212.257	1580.47	191.795	-0.56099	108.825	489.023	358.019	4948.46	139.71	444.683	729.79	1175.02	821.37	503.802	151.833	253.067
1	0	Endometrial	TCGA-AP-A056-01	2.34414	59.0911	2932.35	7567.83	7.7612	6.74753	862.109	1603.36	223.812	5229.13	166.679	930.419	2215.21	709.213	999.311	1292.07	521.276	178.41	782.29	3337.29	128.038	225.645	619.775	480.59	391.293	260.087	1750.04	2495.58	252.139	2254.2	31.8083	1681.99	173.726	-0.56099	1.14644	681.643	1289.4	9538.77	3.40181	370.017	1172.95	1776.46	1479.53	169.514	786.469	65.1824
1	0	Endometrial	TCGA-AP-A059-01	9.21169	42.9877	676.69	4373.85	15.6793	317.68	325.536	1504.15	262.88	3476.1	38.8362	75.5373	2505.91	601.16	413.697	1330.48	338.236	119.29	926.886	1466.13	17.8724	211.34	721.864	2081.52	905.965	193.543	1026.8	1076.62	739.151	1961.9	65.3249	1351.71	148.72	-0.56099	16.1144	283.361	2369	7964.65	4443.41	652.464	1629.91	1386.62	901.868	798.215	102.061	758.593
1	0	Endometrial	TCGA-AP-A05A-01	13.3584	134.638	2927.77	4294.66	46.5454	82.2034	437.607	1096.79	771.28	6673.74	38.274	1176.98	3887.73	551.055	1635.3	1153.38	1563.78	372.211	1601.02	8624.25	845.925	323.504	728.265	734.892	681.819	72.3374	793.693	869.882	118.97	552.385	55.7367	910.45	307.427	-0.56099	486.406	530.597	250.488	5282.2	29.4758	137.133	1147.83	742.319	1163.68	641.341	1137.55	270.026
1	0	Endometrial	TCGA-AP-A05D-01	6.39172	29.7346	2447.79	2468.39	32.5756	0.113425	290.568	838.036	416.446	3315.28	100.69	643.464	6103.59	601.216	1655.71	1236.31	273.353	346.006	1608.84	2984.59	170.086	503.335	932.582	641.414	911.288	120.075	491.131	260.291	174.11	1887.24	32.7262	1490.17	134.789	-0.56099	273.364	411.347	145.629	5478.01	2.71701	318.375	1724.62	3321.76	2369.18	958.14	421.617	591.139
1	0	Endometrial	TCGA-AP-A05H-01	4.1016	152.614	2790.75	7535.61	51.8899	1059.06	960.101	896.004	277.986	5887.09	34.9451	1012.71	615.746	567.228	2012.51	2667.62	857.627	194.58	3670.41	3047.79	589.696	319.214	1247.17	1422.24	576.265	36.4309	84.5051	1174.64	162.742	760.516	78.2531	601.148	86.4128	9.40748	174.065	335.455	49.2372	4630.86	7.99901	453.379	649.331	1344.54	886.948	520.12	596.191	222.85
1	0	Endometrial	TCGA-AP-A05J-01	161.448	15.7915	1569.66	3235.99	12.6754	421.623	59.037	1057.26	162.322	4338.2	8.12892	427.874	1060.8	712.668	951.916	1402.88	1604.86	511.001	2409.69	3390.09	698.15	782.798	1133.61	312.436	627.516	62.6486	201.323	517.465	57.0079	1072.2	31.5793	1056.52	290.457	-0.56099	229.749	236.103	389.727	3043.97	6.51255	127.884	2408.88	1842.14	1290.76	659.989	127.691	151.505
1	0	Endometrial	TCGA-AP-A05N-01	11.8031	694.321	2353.43	7782.56	18.4645	188.504	476.398	1953.57	371.461	3430.6	64.5996	4821.03	915.995	655.551	1638.51	993.499	566.68	230.886	1501.56	5006.65	71.1979	216.285	1008.44	876.498	893.965	92.2154	1286.2	5392.07	798.491	1866.29	107.006	1454.73	407.544	-0.56099	638.172	305.955	2785.15	13332.2	115.36	349.592	364.891	959.024	1006.31	1262.21	531.889	721.655
1	0	Endometrial	TCGA-AP-A05P-01	138.387	586.132	5595.13	5447.32	41.1199	18.0093	465.94	2265.5	292.304	3551.02	21.5175	906.147	1736.95	423.464	787.658	892.836	256.988	159.139	937.089	3794.75	135.604	291.753	1496.08	3086.97	854.23	152.173	1370.34	2584.47	735.329	1738.34	42.862	1430.32	655.702	-0.56099	600.88	332.898	3382.21	11700.3	250.42	503.41	658.043	787.809	910.651	2891.14	602.263	371.745
1	0	Endometrial	TCGA-AP-A0L8-01	5.3553	115.487	3522.74	11710.9	14.1248	1428.69	2181.26	1450.65	729.312	6679.88	43.1957	2139.21	14304.2	392.972	620.835	1755.72	1299.6	106.93	1133.49	2708.51	149.021	305.267	1102.85	616.43	1102.06	135.762	1267.41	887.356	146.103	2753.24	79.5685	843.16	246.779	-0.56099	318.052	869.513	183.347	4000.63	90.3307	446.077	1721.51	4935.08	624.961	639.388	1393.02	174.069
1	0	Endometrial	TCGA-AP-A0L9-01	18.8888	24.0133	4099.85	3585.96	62.8182	1.05258	253.33	2848.06	208.187	3656.48	144.765	3585.65	8623.23	416.221	469.698	2306.09	1012.83	254.89	1202.12	3137.99	793.764	444.004	674.496	550.163	797.55	208.226	343.713	1649.31	241.29	2039.57	88.0076	891.423	209.413	-0.56099	328.202	478.692	210.007	6995.13	21.3856	302.162	1888.28	2376.5	1925	232.517	982.755	138.602
1	0	Endometrial	TCGA-AP-A0LD-01	2.26017	41.165	2760.82	5405.15	37.7339	739.588	441.406	802.728	229.878	2155.27	15.9574	1844	292.083	1356.14	3206.86	1208.22	846.997	202.353	1245.25	4632.81	1001.54	403.424	1771.38	232.265	739.369	33.113	536.397	839.145	142.218	486.817	28.5309	828.913	199.308	-0.56099	539.275	326.821	219.673	3621.52	1.02503	234.675	1250.86	333.933	1218.56	1141.91	219.425	158.471
1	0	Endometrial	TCGA-AP-A0LE-01	5.44485	170.974	1220.17	3469.11	43.2255	157.395	158.729	429.913	327.759	3268	23.9551	631.183	48.4431	863.472	2086.59	1523.75	671.669	167.415	2211.56	3686.37	31.9403	266.172	1398.3	360.684	507.579	42.5847	489.038	1260.48	337.783	617.653	56.1724	2059.51	133.186	-0.56099	1093.54	177.833	969.267	4425.08	38.8663	285.689	371.993	375.858	834.722	1673.29	95.5308	559.433
1	0	Endometrial	TCGA-AP-A0LF-01	28.9693	55.3811	1220.16	4872.05	14.693	5.04057	71.6293	695.377	308.722	2903	-0.118868	220.322	7775.12	364.011	415.781	1661.88	885.78	52.1493	2169.45	3991.79	495.057	400.721	1210.05	9950.14	714.848	31.2399	324.599	851.939	432.409	1247.28	86.5424	633.068	221.065	-0.56099	130.969	456.458	514.129	18930.4	10.1069	3083.39	107.966	6018.88	966.786	261.858	943.477	104.037
1	0	Endometrial	TCGA-AP-A0LG-01	6.11417	197.964	3019.62	4119.49	12.3435	216.158	827.359	2927.62	509.812	2818.3	22.0163	2729.87	1093.61	723.167	1527.1	953.363	354.022	177.658	761.62	3204.55	67.606	137.071	963.675	1579.99	2380.12	179.789	785.647	7114.93	743.271	2905.54	81.0114	2261.21	146.964	-0.56099	316.964	433.229	5065.59	8312.06	253.617	480.99	487.727	2148.47	1057.5	1521.81	654.333	852.377
1	0	Endometrial	TCGA-AP-A0LH-01	34.6181	74.6877	1796.48	1794.25	40.9191	95.8084	51.5448	1217.23	163.313	3252.12	-0.118868	1689.83	3457.08	501.367	1560.4	978.687	530.088	76.916	661.367	2103.62	5.3697	59.8522	200.228	1949.13	384.86	209.074	1190.19	2520.98	1203.81	3296.09	173.69	1398.91	1541.12	1.74518	365.649	414.855	3463.88	16171.4	1320.36	605.542	1338.42	3338.31	930.539	1279.55	374.555	1175.93
1	0	Endometrial	TCGA-AP-A0LI-01	2.70885	15.2127	702.239	1750.95	6.61036	1.75546	585.541	493.234	169.164	5481.08	15.4944	86.5035	493.269	731.525	279.112	1793.32	729.961	170.117	3047.08	2453.89	222.151	314.973	975.395	6728.75	403.883	66.611	361.899	458.829	187.942	2093.16	46.9499	1359.68	255.327	19.636	167.903	351.839	83.8245	7088.71	334.085	460.665	2591.26	2546.82	1050.23	350.615	130.015	235.366
1	0	Endometrial	TCGA-AP-A0LJ-01	336.504	571.872	1385.55	3754.21	1.71655	3.34641	204.144	1120.72	284.826	3243.13	7.08273	859.429	981.638	909.433	2179.2	1543.43	529.945	188.586	1152.83	2806.13	72.459	299.182	1591.42	1034.73	572.633	44.1939	540.201	1186.44	821.73	1227.9	69.6596	695.513	65.2727	-0.56099	735.681	265.322	1088.94	3522.61	162.939	344.795	235.264	1759.3	1810.93	1378.87	138.368	417.305
1	0	Endometrial	TCGA-AP-A0LL-01	67.3914	499.895	2727.7	4129.74	0.11305	279.274	1291.06	624.675	270.568	2183.27	31.4353	916.66	406.43	635.325	2180.52	1036.87	888.189	217.729	1869.9	3276.47	373.07	584.106	1535.9	562.099	754.269	37.359	404.219	2834.59	480.775	509.722	32.5998	1531.89	309.078	-0.56099	844.193	141.328	511.429	2534.86	183.685	274.362	88.4314	712.034	876.057	792.123	102.492	763.416
1	0	Endometrial	TCGA-AP-A0LM-01	11.1723	14.7103	1817.13	8743.54	15.3743	33.6846	753.268	962.734	256.908	4499.5	27.8093	1555.28	384.798	781.61	912.39	1425.04	545.93	264.084	1938.54	4715.89	177.84	386.91	805.787	2346.33	970.574	51.8813	684.977	2815.33	438.137	1168.34	23.1663	944.69	88.0788	-0.56099	260.729	417.065	695.769	8099.44	83.2504	250.566	298.223	405.78	1218.73	1186.62	257.766	149.945
1	0	Endometrial	TCGA-AP-A0LN-01	95.2695	515.959	2191.42	3981.52	6.69736	18.4421	458.355	1459.06	340.811	3506.29	12.1141	1076.9	507.379	792.274	1606.68	1359.99	537.359	186.816	1426.68	2581.78	66.2673	543.841	1326.43	482.488	546.097	60.8885	715.889	3236.6	630.5	1551.61	49.183	1253.79	47.9698	-0.56099	1064.55	274.788	971.95	3788.24	298.055	348.623	232.294	1953.75	1455.35	1622.23	29.5559	627.553
1	0	Endometrial	TCGA-AP-A0LO-01	328.753	597.064	3655.84	2782.28	12.5014	25.246	60.6407	1393.59	156.975	7088.14	12.7802	1274.01	397.399	627.496	2371.97	757.608	551.91	157.202	618.959	2597.71	64.2875	213.333	973.391	1394.48	372.15	62.2774	1460.58	1999.22	577.2	2178.35	462.2	531.845	244.75	2.29445	337.661	216.169	5574.65	7572.93	752.229	610.722	403.177	1027.23	976.141	987.304	18.2983	660.603
1	0	Endometrial	TCGA-AP-A0LP-01	854.432	104.5	2056.21	4737.82	0.11305	672.139	168.656	1681	125.144	3061.55	7.14843	1797.09	4551.49	1119.76	2151.86	1061.91	881.436	205.505	1183.6	2633.83	407.056	281.369	1084.67	567.216	954.652	87.6783	494.06	1956.08	791.791	1436.31	54.1493	917.995	949.721	-0.56099	1323.13	263.764	2232.02	7520.9	1242.81	307.044	341.046	647.294	1365.47	1015.67	13.828	481.122
1	0	Endometrial	TCGA-AP-A0LS-01	156.875	239.868	2618.08	4145.53	3.12278	941.752	1023.97	4132.95	354.139	3634.48	48.2551	6265.01	1592.74	720.78	142.271	828.7	807.942	311.568	918.749	3690.29	52.1221	201.749	588.826	480.177	1104.45	168.449	1123.92	5220.6	652.053	2957	31.1607	2670.71	101.367	-0.56099	152.985	237.419	6494.98	12874.7	1953.85	439.764	1062.74	1440.89	946.624	1019.29	1977.62	537.433
1	0	Endometrial	TCGA-AP-A0LT-01	37.0975	189.955	1439.58	4576.46	16.4742	1.95633	511.169	1706.31	359.856	3277.6	27.8318	2908.25	970.242	1090.55	2331.92	948.009	833.362	243.011	1140.77	2645.67	127.183	175.803	1021.56	1464.68	1170.6	178.77	807.372	1636.15	532.121	2097.83	141.941	1152.36	383.22	-0.56099	1131.45	321.339	988.077	6000.78	50.2704	515.165	601.376	322.427	768.471	1042.17	54.6449	818.701
1	0	Endometrial	TCGA-AP-A0LV-01	349.473	228.216	2704.05	7369.6	2.1463	43.2469	356.711	1359.9	323.181	4002.4	20.7433	1567.42	179.841	713.804	1693.18	1264.36	587.707	143.434	1309.71	3478.92	136.007	269.931	1253.37	561.218	613.929	66.8037	803.004	2037.76	755.631	1611.87	58.4035	949.16	111.556	-0.56099	243.765	299.85	2904.83	5128.72	144.781	313.875	186.201	879.925	1508.43	992.248	330.696	374.925
1	0	Endometrial	TCGA-AP-A1DH-01	39.5282	163.508	1338.24	3929.69	12.1523	0.113425	554.273	1093.03	196.22	3914.52	24.4129	2011.83	1872.66	1522.39	2017.99	1023.48	930.499	365.438	1403.69	4572.33	167.003	203.51	1172.86	533.694	1298.39	131.233	987.041	1878.91	329.388	1333.66	70.3259	1533.23	3921.24	0.532752	596.048	377.083	1479.85	8181.91	59.8818	424.306	697.609	340.911	865.544	1064.21	113.353	394.311
1	0	Endometrial	TCGA-AP-A1DK-01	122.883	90.209	2012.43	4736.33	45.2832	0.113425	397.362	1507.58	247.601	2367.44	86.8514	2458.24	81.1785	519.814	799.01	1149.02	1145.12	427.585	1510.07	4321.96	352.396	292.842	1580.38	456.553	1029.56	267.689	1174.44	1296.9	321.629	1600.17	56.9922	1396.4	574.415	-0.56099	133.498	283.405	512.458	12052.5	21.5162	434.934	517.206	1209.41	686.462	434.074	438.285	202.012
1	0	Endometrial	TCGA-AP-A1DM-01	51.3462	977.374	2637.91	4659.49	17.4678	0.113425	236.954	1321.24	551.418	2189.73	10.5629	6323.49	14.7559	664.184	1352.59	973.397	1013.83	244.548	2113.99	4143.9	76.5104	239.244	1216	387.581	1400.4	52.404	1156.89	4427.38	551.292	1654.68	37.8984	1961.16	301.083	-0.56099	371.123	251.903	1452.28	8927.17	20.339	520.84	971.678	1129.39	695.076	1552.32	418.183	795.29
1	0	Endometrial	TCGA-AP-A1DO-01	16.9786	905.543	3345.27	1213.03	179.732	1024.98	237.461	3341.03	257.087	2776.9	1.36626	6869.73	67.7855	503.734	1574	798.263	239.316	193.964	787.174	3287.48	121.749	277.926	956.102	1134.37	1163.46	139.735	1300.27	2204.57	908.155	1481.31	161.568	1080.84	150.729	-0.56099	775.171	547.675	3294.81	8626.31	285.079	452.1	440.052	943.375	558.414	1237.11	360.959	959.942
1	0	Endometrial	TCGA-AP-A1DP-01	96.612	699.045	3564.35	2238.35	10.3284	328.742	931.483	1416.08	245.692	2127.53	65.7762	3113.57	3278.7	359.856	1482.32	911.147	542.946	203.765	1185.64	3561.53	91.9486	275.324	1128.89	2668.55	1259.22	115.208	844.957	4117.75	1584.56	1777.58	153.425	1776.8	126.197	0.74285	1526.51	247.234	4765.84	18535.8	45.1171	494.326	593.441	847.7	1008.35	1604.12	224.588	756.68
1	0	Endometrial	TCGA-AP-A1DQ-01	105.147	191.185	4148.28	7867.72	25.6359	548.358	234.016	944.858	410.629	3204	42.9024	1602.01	3820.5	371.029	500.471	1308.28	352.101	340.231	1448.97	3969.46	214.394	277.874	1439.76	2526.98	1181.66	239.569	579.639	4283.04	861.461	1696.11	36.6528	771.711	120.36	-0.56099	447.66	459.881	2539.74	21132	36.6985	615.371	1318.37	840.805	915.946	1173.25	113.634	97.7951
1	0	Endometrial	TCGA-AP-A1DR-01	15.9981	35.2153	2739.18	12178.5	22.0152	71.7874	272.678	2244.57	413.382	1650.97	24.379	1293.01	266.913	687.193	1394.82	803.936	423.057	170.017	671.772	4365.58	2.06325	132.452	943.265	1155.84	1113.48	178.674	641.894	7805.26	816.383	2786.85	37.3022	1853.33	93.9491	-0.56099	623.234	293.219	5107.78	7871.53	32.1991	590.083	782.044	699.888	1439.14	938.842	482.502	605.453
1	0	Endometrial	TCGA-AP-A1DV-01	231.755	218.662	2271.87	2318.71	30.7196	1.89019	691.175	2021.34	180.28	3210.52	14.2024	236.122	2353.29	621.436	1589.94	1035.65	605.023	135.67	1011.95	3755.85	54.4767	152.424	614.313	394.832	1188	323.975	875.841	2745.72	913.867	2626.25	32.6135	1858.81	1144.8	38.369	86.8628	406.705	2395.28	11578.9	1019.49	567.208	1348.57	1912.62	876.519	1732.84	6.22018	427.218
1	0	Endometrial	TCGA-AP-A1E0-01	187.512	834.373	3284.81	6609.35	27.5603	301.498	3834.51	2485.72	282.037	4644.37	266.385	3312.26	1476.15	545.739	1159.17	904.539	506.674	107.264	857.055	2171.49	67.7259	155.81	617.412	1175.44	976.307	151.326	1279.89	1514.36	526.877	2098.6	64.3807	1201.77	137.788	-0.56099	384.68	616.036	5606.14	7789.8	2861.54	579.801	795.427	1690.83	1606.19	1078.22	186.374	522.355
1	0	Endometrial	TCGA-AP-A1E1-01	45.7355	1361.1	6018.79	1963.82	60.3327	577.346	2409.84	2166.37	283.474	2452.83	59.0152	3468	13015.4	363.176	1300.3	804.933	676.656	105.925	877.62	2745.71	151.309	184.714	1050.04	2919.63	930.805	129.499	1186.21	2756.45	786.759	1636.72	108.64	1295.54	76.617	-0.56099	2137.39	401.926	15051.1	11596.1	157.975	554.394	789.158	1968.23	985.165	1380.61	136.922	656.177
1	0	Endometrial	TCGA-AP-A1E3-01	41.9201	97.2306	2312.6	8599.8	15.3778	356.229	516.042	3959.84	378.044	4723.6	73.4503	2492.5	2081.63	1169.6	909.239	1020.5	1080.49	254.37	1709.74	4518.24	208.138	259.186	1028.3	646.658	937.792	100.014	775.394	1271.41	535.527	1470.82	77.6638	451.764	483.223	-0.56099	174.125	441.442	6974.85	6479.28	17.0263	290.632	439.7	180.786	1253.06	286.114	691.388	60.8727
1	0	Endometrial	TCGA-AP-A1E4-01	7.25449	81.1256	5519.66	2638.29	63.9588	47.827	2107.41	2490.44	397.835	5323.55	54.3999	647.705	3.44647	730.876	560.504	1206.07	778.939	330.412	1875.62	4200.28	311.991	563.653	2139.71	383.135	1621.04	164.736	1268.67	909.941	96.8768	1320.99	10.6204	1590.55	233.237	-0.56099	464.139	280.173	283.21	6794.81	2.39757	515.281	412.112	3199.01	802.189	1487.83	233.792	171.111
1	0	Endometrial	TCGA-AP-A5FX-01	25.5349	672.878	2322.29	3825.4	3.4507	6.2112	109.041	579.02	170.462	3188.41	51.7598	3296.07	25747.7	564.527	1397.52	881.988	2103.52	189.096	1634.23	2009.66	416.149	149.048	750.863	983.437	2340.23	66.2526	828.847	1383.02	938.578	1107.66	52.45	1922.35	1732.92	0	347.826	232.574	1040.89	16543.8	119.393	401.656	514.148	446.515	1309.18	348.772	267.771	672.188
1	0	Endometrial	TCGA-AW-A1PO-01	95.5693	131.101	2982.06	2963.63	3.57048	131.349	111.891	1131.59	682.104	2573.76	84.6202	6380.64	4428.22	723.465	1645.8	1350.29	963.804	185.8	528.828	1929.05	60.2893	80.6847	1062.86	630.129	3143.89	252.042	644.838	1904.05	167.875	2180.02	162.787	700.457	158.99	-0.56099	523.25	474.728	222.771	5849.6	663.171	242.412	3806.75	4053.41	796.925	395.91	416.812	166.093
1	0	Endometrial	TCGA-AX-A05S-01	42.4772	164.989	3827.85	7609.75	5.35556	220.648	350.043	1544.24	187.895	2866.16	17.2748	2616.78	9747.76	593.623	1446.09	1260.29	346.458	223.143	1285.35	3915.35	132.242	244.315	1302.7	3488.82	956.023	72.2408	703.687	4381.45	435.43	1691.07	23.787	1168.86	569.453	-0.56099	824.932	381.618	1849	7621.68	5.42115	333.145	426.92	1350.14	1186	985.766	1232.24	659.971
1	0	Endometrial	TCGA-AX-A05T-01	600.982	409.505	4238.64	4999.79	3.05199	136.909	359.831	3089.95	394.55	3800.8	17.1942	2846.6	3235.5	411.9	1043.02	623.045	304.613	70.4363	347.411	2335.49	12.1818	96.4677	338.447	875.156	876.722	149.515	1360.07	7107.26	1260.48	2804.29	38.1416	1430.45	505.269	-0.56099	461.063	397.932	1881.44	12429.8	175.173	513.373	386.01	1479.5	892.863	2371.62	185.68	850.261
1	0	Endometrial	TCGA-AX-A05U-01	5013.22	855.927	4263.4	13404.4	0.11305	6.33306	80.4196	7953.93	434.179	3280.56	32.1015	7145.84	2146.08	543.919	857.15	884.763	959.532	189.345	1279.2	3082.13	10.7814	314.85	1144.54	620.261	828.931	178.13	1907.33	4460.13	807.555	3299.52	22.3595	1300.77	325.665	-0.56099	1091.95	370.616	6425.28	13770.8	705.901	541.709	431.791	1903.68	1156.68	1938.15	352.842	507.921
1	0	Endometrial	TCGA-AX-A05W-01	178.862	691.96	2510.39	1407.41	8.1301	264.679	129.178	2158.08	282.746	5866.31	83.1075	3303.52	12964.5	1001.81	2516.71	1355.01	280.036	188.799	990.063	2256.55	414.634	355.619	864.499	593.496	934.056	65.944	552.846	1616.98	593.496	1406.5	97.561	1093.69	1168.92	0	840.108	276.423	2727.19	4241.19	220.416	196.025	635.05	779.585	1584.46	1658.54	90.3342	753.388
1	0	Endometrial	TCGA-AX-A05Y-01	781.835	182.039	3514.93	4203.72	14.918	579.186	183.272	2094.53	378.167	2100.25	27.6523	2805.3	3065.8	819.943	1894.67	1092.05	699.624	143.827	990.366	2214.73	540.867	761.099	962.286	446.221	961.482	77.4783	733.638	1266.53	183.929	1691.24	213.089	894.597	985.621	-0.56099	539.878	344.482	2776.13	5571.7	535.629	296.38	517.404	4330.26	1752.43	936.849	464.441	596.114
1	0	Endometrial	TCGA-AX-A05Z-01	8.22008	391.609	1176.6	1857.53	5.5222	0.113425	34.36	1632.84	335.571	5677.09	97.6405	855.247	3769.39	1159.67	2494.24	1728.96	337.622	199.32	1466.64	3453.87	31.3623	362.991	1164.46	1212.45	604.953	49.1909	442.32	1105.98	437.808	1025.45	40.5156	1293.32	73.604	-0.56099	1321.49	364.203	452.468	5122.81	497.553	429.161	432.388	3174.56	1597.12	1085.5	102.587	401.371
1	0	Endometrial	TCGA-AX-A060-01	39.0706	647.317	4069	1253.02	13.2758	134.867	628.134	1882.74	293.041	4731.37	9.72569	3135.29	1964.25	923.209	1734.37	1468.99	104.94	125.56	1144.96	3131.89	4.39174	200.744	1091.98	1132.37	1006.39	128.616	708.39	1071.47	427.565	2795.85	237.634	1173.68	74.0017	-0.56099	2107.91	642.021	2146.92	11131.6	81.4186	542.899	827.138	3302.92	908.021	938.736	178.38	701.456
1	0	Endometrial	TCGA-AX-A062-01	74.4569	467.526	2400.52	6085.3	0.11305	14.5469	414.033	2222.6	184.915	4063.07	125.531	3736.34	579.643	293.639	982.965	854.187	900.564	133.876	821.14	2771.51	255.734	181.981	661.03	1420.08	978.607	158.444	1902.8	4087.09	580.799	1729.49	65.9666	1046.91	332.171	-0.56099	679.713	336.998	3551.46	17193.9	209.801	509.282	692.19	841.733	810.5	1063.6	337.318	451.974
1	0	Endometrial	TCGA-AX-A063-01	26.4457	636.016	3169.31	4038.93	115.651	296.071	243.611	1010.42	143.481	2594.83	10.239	1235.08	73.8371	557.546	1217.26	1172.08	499.6	214.453	1363.93	3247.11	278.886	296.074	1400.89	514.107	1063.44	125.318	645.61	4543.37	498.855	1335.79	157.574	782.213	192.409	14.9366	367.581	330.145	7972.89	11938.1	11.5414	345.083	1032.04	1041.85	1048.37	1484.25	103.893	395.967
1	0	Endometrial	TCGA-AX-A064-01	53.0359	299.419	4144.76	4787.67	16.5525	1040.25	132.997	769.91	189.42	3713.51	21.0739	1917.23	3108.18	693.295	2174.08	914.705	799.701	129.282	984.146	3637.1	64.7345	190.15	914.869	3336.48	1198.13	93.0707	795.138	2098.62	653.678	1548.44	202.746	981.856	1000.85	-0.56099	1072.14	333.331	4267.18	8957.81	17.1968	327.66	466.717	1022.92	1019.37	1476.66	250.939	546.311
1	0	Endometrial	TCGA-AX-A06B-01	1587.87	286.087	3575.47	7722.62	12.9417	27.8797	1327.07	1048.88	264.977	6349.4	20.6638	5068.18	6689.02	377.95	736.757	1148.72	397.032	241.543	887.172	3557.04	257.114	275.717	304.472	829.869	718.974	78.832	2126.58	3285.09	525.673	3023.59	225.861	1382.27	247.632	3.75252	193.011	439.993	6056.47	19276.7	65.756	562.995	512.947	1097.77	821.967	347.966	287.423	301.59
1	0	Endometrial	TCGA-AX-A06F-01	34.4089	35.0649	3559.88	3313.46	14.5195	1.93826	222.088	3039.42	359.049	4410.2	19.7978	404.893	1291.92	611.239	2108.3	1138.63	752.638	185.382	949.318	3254.55	51.4095	139.798	792.085	371.957	781.289	112.335	1533.49	3817.4	270.935	841.555	110.038	1547.23	5693.9	-0.56099	8.53675	464.161	196.551	6021.75	355.836	570.408	840.808	1986.92	1223.84	1630.43	93.4441	523.416
1	0	Endometrial	TCGA-AX-A06H-01	987.747	200.677	1835.77	6395.98	15.788	234.448	1488.93	1919.54	149.54	5368.32	10.424	2165.43	167.931	1019.66	1427.89	1364.39	237.328	134.198	1104.05	3666.45	50.769	172.683	637.151	1530.12	650.703	164.836	1112.36	3371.19	1035.19	2387.57	77.6854	1773	176.24	-0.56099	1003.41	345.176	10007.4	14539.9	177.524	395.548	1031.27	641.536	1578.64	1523.24	235.996	504.893
1	0	Endometrial	TCGA-AX-A06J-01	29.9673	375.687	2122.96	1954.36	2.5916	5.11545	283.525	1134.33	254.139	3030.32	4.55767	1042.58	2269.43	831.135	3351.83	1771.71	859.532	142.422	1178.97	2617.69	77.3561	393.683	1084.13	760.656	1797.55	58.7764	457.351	1256.05	672.051	1047.14	62.5549	1015.33	25.1927	-0.56099	185.83	491.542	709.153	5666.63	306.82	337.038	256.714	5178.81	2106.41	447.081	661.624	437.381
1	0	Endometrial	TCGA-AX-A06L-01	459.69	362.622	3657.39	5191.17	0.11305	576.592	306.222	1802.38	413.887	2827.36	76.6273	2996.12	2550.29	969.407	2322.75	892.385	725.449	141.008	1202.92	4626.78	272.622	336.065	1290.97	857.46	975.368	194.941	911.201	2982.14	985.82	1443.65	105.863	878.373	432.72	-0.56099	399.751	363.935	4363.74	7473.97	288.453	345.342	210.648	578.209	1309.72	1096.72	227.767	313.837
1	0	Endometrial	TCGA-AX-A0IS-01	85.456	896.456	6338.99	3990.96	9.08084	248.213	4579.4	3247.45	367.376	4114.12	68.8745	5810.62	830.628	408.465	1129.5	742.805	408.371	189.906	936.165	2109.96	61.7576	218.362	768.353	7233.92	535.727	108.97	1486.56	4100.52	1301.3	2052.7	84.1901	1729.92	272.827	-0.56099	2122.92	287.035	3507.7	13914.4	260.309	397.663	93.5544	1909.44	1114.98	1155.65	184.914	647.62
1	0	Endometrial	TCGA-AX-A0IU-01	12.4353	9.52388	2406.87	3196.02	13.6578	0.113425	654.805	1139.38	324.15	7332.24	14.9476	168.298	523.757	461.641	526.728	1553.62	1498.61	466.78	2244.73	6690.36	194.578	204.057	1474.13	2028.72	260.302	233.145	666.78	254.612	273.202	1411.07	55.0991	2039.11	510.399	-0.56099	27.9785	328.706	1633.95	7862.72	702.29	515.996	2406.65	2669.77	1377.4	2225.3	47.8245	327.041
1	0	Endometrial	TCGA-AX-A0IW-01	15.9739	47.3162	3051.03	4328.89	0.11305	0.113425	102.715	579.384	532.764	4823	80.8342	98.8794	495.181	1170.04	3493.2	1550.38	873.627	391.502	1803.56	3833.63	487.505	405.482	1656.88	70.8984	365.925	94.6138	261.613	1164.05	75.2123	821.051	58.9888	957.097	192.732	-0.56099	249.807	253.137	136.945	3226.3	75.898	1431.34	2589.9	63.2944	1349.85	358.22	197.18	70.9507
1	0	Endometrial	TCGA-AX-A0J0-01	89.7541	179	5408.94	7607.75	0.11305	1297.69	27.0323	4220.72	583.992	3248.04	36.0715	6037.65	66.0578	466.403	1118.81	860.21	195.941	180.562	755.111	2909.28	332.188	272.41	413.667	314.794	1086.91	178.781	1756.56	3255.04	509.732	2937.94	120.693	1418.55	188.644	30.4338	44.3679	828.453	788.216	7551.05	4538.94	515.443	368.192	1065.41	964.844	1360.95	53.4629	586.396
1	0	Endometrial	TCGA-AX-A0J1-01	7.83449	728.286	3627.84	2351.67	1.91291	1.02047	1429.64	2467.79	442.77	3706.25	64.7834	6398.47	59.8883	463.801	1061.28	967.403	286.426	207.967	878.185	2178.57	194.995	294.595	660.441	264.171	1250.51	115.115	1245.43	4176.12	491.169	2368.16	92.019	1037.99	438.048	-0.56099	251.385	425.942	4018.73	8507.91	473.153	510.708	636.252	1031.26	637.401	626.075	331.573	514.732
1	0	Endometrial	TCGA-AX-A1C4-01	15.4803	42.1892	2315.49	8281.8	41.8075	617.195	126.28	4488.09	200.611	2875.18	18.8478	2516.01	155.495	734.415	713.388	880.961	103.562	171.394	745.074	2701.25	69.484	172.492	956.591	4403.65	1069.5	219.051	1665.4	3858.17	576.585	3250.99	144.12	2784.59	133.353	0.124566	1119.15	394.234	2121.78	8262.59	27.0405	746.275	468.765	1283.04	671.207	2184.27	2343.28	1102.91
1	0	Endometrial	TCGA-AX-A1C5-01	77.5494	585.104	5187.99	10444.4	1.06409	1.07109	86.3671	3543.06	424.884	4588.09	79.5533	2227.92	5559.37	761.948	604.96	800.746	707.042	202.691	607.92	2885.93	344.17	264.142	708.911	449.687	1280.2	261.303	1233.17	2061.35	298.428	2459.04	106.262	935.629	529.609	-0.56099	21.8378	537.851	2794.93	7101.79	26.8542	407.555	3981.03	47.0419	1582.5	463.403	3573.93	8.09865
1	0	Endometrial	TCGA-AX-A1C7-01	1.4443	2.1665	1324.43	836.974	0	0	260.697	2235.78	551.002	3709.69	27.4418	179.816	1284.66	996.57	1863.87	1016.79	705.543	546.669	1484.02	3180.36	800.867	543.188	766.203	189.926	940.964	150.93	184.871	551.002	57.7722	1098.39	8.6658	1448.51	215.923	13.2732	115.544	262.863	65.7158	1659.51	543.78	150.93	575.555	101.101	1046.4	285.25	62.1051	84.4918
1	0	Endometrial	TCGA-AX-A1C8-01	76.3855	53.1726	2248.84	4632.09	145.174	103.012	393.446	3184.09	273.724	4500.39	89.649	2678.5	91.3867	185.847	183.262	3082.11	777.929	340.176	2902.87	3153.51	299.61	382.913	1650.57	14013.4	1794.72	163.383	679.322	1716.99	954.243	3305.97	26.1274	997.107	612.035	3.47175	76.5763	468.779	484.079	19161.8	168.897	629.993	2070.68	1412.2	1150.77	822.769	1787.17	158.699
1	0	Endometrial	TCGA-AX-A1C9-01	688.497	188.225	4394.92	2501.78	7.55617	140.712	191.888	1997.56	367.384	4383.77	98.2041	3496.53	2092.31	449.027	786.432	1098.55	813.789	143.478	719.117	3392.67	35.8102	195.821	1438.97	865.301	838.63	158.787	1525.82	2665.38	714.17	1759.57	78.2002	1440.09	1062.29	-0.56099	816.744	313.29	1193.73	12884.6	122.433	345.887	958.032	621.516	637.631	1166.28	182.88	453.966
1	0	Endometrial	TCGA-AX-A1CA-01	13.5969	24.5097	1385.35	4049.99	110.176	446.995	1324.68	652.854	301.479	3488.5	23.592	1106.51	3106.94	453.606	1043.17	1454.45	1335.1	438.871	1469.17	5497	688.705	382.311	3434.09	3667.4	931.199	121.539	443.899	1171	351.088	1174.71	154.126	2403.14	1315.43	1.69853	185.628	250.443	441.668	7032.78	679.749	324.076	1148.93	979.392	807.552	1238.44	354.876	140.759
1	0	Endometrial	TCGA-AX-A1CC-01	37.1034	175.138	5539.67	9774.59	43.0513	15.9038	1235.62	1049.37	616.899	2334.23	47.4907	996.654	1015.34	349.023	565.499	1083.62	541.054	171.172	1157.21	5408.1	211.581	225.842	1311.68	2477.96	864.666	164.177	958.127	632.413	560.286	1411.23	71.2823	511.337	244.855	-0.56099	448.332	596.048	390.434	7553.65	14.9977	424.88	1201.83	875.484	1154.28	901.083	1026.24	105.844
1	0	Endometrial	TCGA-AX-A1CE-01	72.8629	202.926	3204.78	2734.92	0.11305	1547.43	53.5603	2981.39	358.464	1822.7	72.144	4542.34	154.558	672.678	1043.71	645.617	331.915	116.129	942.282	2814.62	16.1625	263.142	813.215	160.427	1084.52	163.266	718.308	1966.21	1020.6	2309.06	26.3776	1866.4	1468.98	-0.56099	1643.94	680.133	1499.4	9374.43	56.6469	750.273	625.383	2108.09	1028.76	517.721	119.001	644.758
1	0	Endometrial	TCGA-AX-A1CF-01	49.0434	69.0075	1116.5	4036.44	78.2475	1466.45	85.6658	1338.15	267.82	5150.66	38.8121	5464.15	14415.3	492.853	934.015	799.762	1242.14	507.063	961.729	2152.52	279.87	222.265	660.652	2935.88	1079.67	103.671	770.211	2025.04	108.193	1672.69	273.525	1265.27	541.718	-0.56099	35.0696	1357.51	1446.71	5553.76	34.921	392.269	473.265	3075.51	1187.6	424.002	14.3097	329.753
1	0	Endometrial	TCGA-AX-A1CI-01	56.4644	726.546	3083.85	1865.47	9.21938	561.41	296.601	1631.6	366.212	4229.81	36.2656	2520.87	399.505	583.103	1297.72	704.054	1322.09	186.107	1190.31	3457.21	110.297	208.162	1109.53	919.82	890.864	86.4588	761.062	3925.76	593.529	1685.59	40.9764	1609.75	301.267	-0.56099	1320.99	217.437	3516	8920.19	163.072	412.685	146.883	1815.58	789.824	1465.54	195.517	959.06
1	0	Endometrial	TCGA-AX-A1CJ-01	321.579	738.337	2163.07	2389.54	0.11305	192.315	276.112	1888.72	166.97	4086.92	25.0979	2474.72	2313.31	748.231	1468.98	928.661	677.534	195.06	1242	2769.48	215.786	414.287	1369.76	646.599	692.499	34.1386	451.505	2421.51	655.166	1185.4	148.949	1865.77	336.767	1.28137	524.501	224.149	5134.33	5676.31	1164.77	184.434	169.84	785.444	946.55	1728.24	124.444	422.258
1	0	Endometrial	TCGA-AX-A1CK-01	185.26	748.193	2934.62	1181.03	43.0063	642.255	3967.18	732.552	283.74	4784.77	28.4243	827.477	1165.13	1027.63	1789.86	964.856	2038.87	176.402	1462.63	2309.71	1176.73	415.256	1522.92	495.784	568.38	116.995	478.746	1785.18	249.36	1082.8	132.235	1334.07	122.16	2.19628	277.697	136.717	7036.69	5072.4	680.269	286.584	62.7944	451.302	840.599	1573.49	81.8561	308.103
1	0	Endometrial	TCGA-AX-A1CN-01	14.9644	312.614	3215.71	5738.38	2.60274	416.041	853.918	2613.21	376.659	4178.75	50.5717	3057.57	52.3069	664.804	246.233	704.625	683.77	146.34	618.973	2835.52	115.741	118.456	289.099	727.152	1655.9	274.113	855.218	3913.18	995.347	4122.88	140.319	985.617	1533.03	0.0768584	624.778	990.351	748.621	7562.21	69.7873	566.062	832.051	855.664	1954.38	490.583	1253.81	477.468
1	0	Endometrial	TCGA-AX-A2H2-01	71.8873	9.08656	1215.95	1669.69	4.60071	10.3201	118.828	698.643	163.245	3200.6	121.633	1443.75	1355.21	608.239	523.116	2847.13	794.182	199.552	1385.93	2288.83	166.206	237.297	4894.8	859.802	446.788	341.951	767.006	879.129	306.44	3020.31	20.4157	960.058	747.02	-0.56099	41.6765	330.168	165.552	6034.65	601.34	285.811	584.175	912.235	1455.92	387.464	120.562	309.724
1	0	Endometrial	TCGA-AX-A2H4-01	0	22.1113	982.882	10512.1	92.7247	7.8459	269.615	1532.81	345.221	6237.52	68.4736	140.514	2798.3	544.936	688.302	1073.47	465.05	128.388	2252.5	2907.99	494.294	526.034	474.322	7456.49	748.217	32.097	661.198	1315.26	546.362	1723.97	94.1512	696.455	374.465	15.8274	1.4265	661.198	362.339	9739.66	3.5663	430.1	1315.26	3474.32	1148.36	341.034	2164.76	189.729
1	0	Endometrial	TCGA-AX-A2H5-01	102.833	4.22099	2121.5	1513.28	54.4444	55.5445	612.241	2942.43	261.563	3245.63	165.445	2406.13	7305.04	284.824	510.045	1083.12	2381.77	179.764	1306.47	3421.62	389.424	157.273	642.793	936.537	245.633	153.792	294.63	337.618	218.891	1016.64	8.6227	701.459	1030.15	0.283424	3844.63	568.732	543.477	5692.13	1209.47	397.285	664.314	4864.17	599.756	138.855	88.9275	147.72
1	0	Endometrial	TCGA-AX-A2H7-01	1197.64	1019.22	4605.04	3696.3	2.81201	1358.5	301.002	2249.78	259.108	3154.65	23.565	5924.39	3568.63	684.099	603.91	1391.92	1674.61	142.89	1355.9	3178.05	583.613	312.404	1849.48	522.534	210.038	148.254	1369.39	1720.9	254.601	1471.49	95.5412	566.459	947.184	-0.56099	1581.82	215.67	4154.49	10615.6	301.533	482.187	461.522	887.728	875.471	592.607	352.84	571.77
1	0	Endometrial	TCGA-AX-A2HA-01	181.542	372.043	4611.48	1776.82	72.0195	1218.56	306.613	3018.38	186.573	2008.53	82.2205	5689.97	2117.58	501.452	1571.84	642.763	450.93	133.288	861.397	3510.83	235.377	287.986	986.162	4569.95	1017.77	175.299	1896.84	3302.4	942.894	2205.93	88.5443	729.685	276.442	-0.56099	1131.79	488.411	23910.3	13370.3	245.264	378.305	734.899	1558.13	1712.85	1426.16	715.202	499.068
1	0	Endometrial	TCGA-AX-A2HC-01	8.03629	7.91139	3286.08	7890.74	25.9594	72.6278	203.148	2776.42	519.951	3361.26	80.8411	1500.04	6.65963	445.697	9.65354	1450.07	912.056	99.5434	911.446	2419.28	7.80005	205.308	641.145	582.808	1777.61	277.001	3560.82	52.2799	448.265	2588.14	264.799	1111.18	37.4628	0.108907	1968.72	803.148	871.268	7032.58	571.839	453.861	773.62	1431.06	399.181	341.066	8.16843	165.546
1	0	Endometrial	TCGA-AX-A2HD-01	14.019	50.0617	4769.06	12087.6	2.55872	1909.27	300.644	2227.28	412.962	1812.98	130.465	251.042	3930.23	290.683	1578.32	870.542	427.339	123.643	913.389	2693.81	245.166	212.339	1006.02	1004.16	1340.43	301.116	2072.98	3201.97	198.455	2009.41	150.424	1294.45	133.118	4.1318	12.1846	938.379	5701.57	6591.31	103.146	717.807	1594.44	2285.17	1231.74	1705.24	492.034	633.522
1	0	Endometrial	TCGA-AX-A2HG-01	10.0287	7.1904	1520.51	2446.07	245.575	117.575	323.186	2668.28	150.27	6140.78	100.8	2183.25	62.5551	569.268	1049.46	1096.6	653.711	225.052	1124.33	2609.97	77.5234	207.346	985.543	1253.68	918.961	132.805	1220.95	1921.11	962.728	2595.47	138.365	2220.48	486.641	1.58988	63.899	219.862	440.671	11775.7	90.5798	390.815	1287.12	669.164	886.476	1110.32	1371.9	475.48
1	0	Endometrial	TCGA-AX-A2HH-01	0	1533.48	5256.41	5301.28	12.4644	1083.33	91.1681	1456.91	295.94	2777.78	228.632	921.652	652.699	459.402	357.194	1039.89	457.265	231.838	501.425	4690.17	476.14	180.976	890.313	392.094	698.718	139.245	1022.44	2006.41	113.248	2998.93	15.6695	862.429	182.336	1.0541	2000.71	261.396	360.62	3045.94	2.4929	428.419	1672.01	777.422	1192.66	1217.94	535.256	601.852
1	0	Endometrial	TCGA-AX-A2HJ-01	1497.25	114.097	2764.69	7336.49	1.12114	110.077	695.445	1890.62	283.113	5102.3	29.1851	2540.08	44.119	443.355	893.985	1313.86	1173.27	240.016	1368.43	3629.12	183.335	341.196	1359.18	362.285	858.105	139.775	1012.85	2390.77	531.573	2171.04	105.74	1092.96	169.424	-0.56099	539.336	338.967	6975.56	10056.3	19.9473	459.096	1237.31	1444.58	1039.46	1022.15	102.755	424.631
1	0	Endometrial	TCGA-AX-A2HK-01	272.067	13.6292	6534.67	14479.1	33.1236	342.115	460.793	4977.56	518.614	3260.9	127.244	9724.3	4138.21	138.946	86.8469	1427.94	965.128	570.237	1439.79	3553.63	145.292	448.228	960.551	1276.14	1134.95	349.423	1506.05	2214.59	354.038	2071.52	41.0012	2736.96	451.934	-0.56099	394.657	218.503	583.147	15679.6	114.728	379.421	742.192	461.57	1160.55	301.253	330.233	228.138
1	0	Endometrial	TCGA-AX-A2IN-01	50.6449	273.482	2011.26	11002.7	15.8541	7.0462	666.751	1525.95	265.115	2354.77	56.8104	2511.11	20.8349	731.048	397.673	1664.24	589.683	357.157	1748.79	2994.65	424.977	377.41	731.048	531.992	699.34	53.7276	1603.46	266.436	373.892	1462.54	62.9758	771.071	441.271	0	139.604	286.694	102.171	2972.19	10.5694	307.833	125.952	1037.56	682.605	362.001	415.288	110.098
1	0	Endometrial	TCGA-AX-A2IO-01	39.269	60.7012	3080.67	6657.16	0.11305	73.735	770.22	649.805	320.931	5341.9	19.9196	741.168	2806.13	363.073	508.573	1318.65	1573.61	215.398	1388.47	3696.04	273.667	272.049	883.908	1312.38	562.612	124.245	1346.96	1900.94	209.428	1423	26.1316	1319.24	85.8301	-0.56099	265.191	372.857	654.575	14045.2	225.102	286.953	1156.38	1490.11	1096.01	883.853	526.998	248.964
1	0	Endometrial	TCGA-AX-A3FS-01	58.152	10.7028	3368.89	21231.2	87.0496	58.5087	81.6982	2985.37	148.412	4132.36	2.4973	244.381	276.914	328.577	599.715	1896.9	227.97	103.817	549.055	2645.38	520.514	448.919	343.917	394.577	352.123	193.364	1975.38	834.106	208.705	3014.63	291.83	606.636	127.007	0	14.9839	837.674	720.392	7297.9	14.2704	451.302	194.791	953.264	774.17	207.214	67.4278	27.4706
1	0	Endometrial	TCGA-AX-A3FT-01	0	3.2513	1246.17	4353	168.137	75.2438	85.9266	1585.23	190.896	4893.64	272.178	1296.8	78.9921	785.416	686.484	1199.72	1616.81	160.242	1159.78	1275.89	157.919	369.559	1039.02	1981.89	615.885	83.1398	1137.48	1816.54	840.223	1574.08	37.6219	959.215	503.483	0	1.8579	151.881	372.643	6902.93	0.9289	234.092	626.103	2055.74	880.632	1184.61	1843.94	463.539
1	0	Endometrial	TCGA-AX-A3FV-01	19.3327	5.2049	1114.23	481.829	463.612	1.1153	289.246	895.622	601.543	5214.61	740.961	3797.38	0.5502	368.064	1139.51	2358.96	337.578	412.678	1973.42	1841.44	294.451	179.745	1293.06	315.643	2785.02	162.84	928.711	414.537	1310.53	763.268	239.428	1101.47	61.7158	0	0.7436	639.465	130.715	3944.98	83.2791	237.197	413.05	1402.36	222.697	708.988	229.761	266.939
1	0	Endometrial	TCGA-AX-A3FW-01	76.0165	565.115	2232.17	800.236	7.6606	6.482	46.5527	1561.58	146.73	6217.44	8.2499	6540.37	7017.31	656.453	1837.95	708.898	454.331	98.9982	624.042	1605.19	82.4985	324.09	680.024	565.704	1014.73	93.6948	890.395	4023.57	581.025	3556.28	167.943	1181.38	2154.39	0	332.94	155.569	5173.16	14424.3	38.3029	299.352	2000	958.751	910.43	1261.05	41.2493	756.04
1	0	Endometrial	TCGA-AX-A3FX-01	1200.27	252.162	2260.81	3426.48	1.996	1.3307	84.4977	1839.65	249.501	3548.9	22.6214	3662.67	10253.2	659.348	1239.52	858.949	2058.55	127.079	1105.79	3470.39	216.234	625.482	1284.76	526.946	574.85	60.5456	757.818	1870.92	410.512	2233.53	182.967	1179.08	620.093	0	214.238	216.899	4930.81	8053.23	616.766	276.78	813.041	908.849	839.654	728.756	338.656	279.441
1	0	Endometrial	TCGA-AX-A3FZ-01	4.6373	1.3249	3256.71	21493.9	2.9811	204.372	2489.23	3979.13	491.222	3121.56	1.9874	2966.88	0	465.386	230.54	1246.77	1294.14	326.598	681.683	4299.11	667.439	556.638	652.534	139.781	1955.95	125.207	2363.03	52.9977	707.85	1271.28	233.19	456.32	456.774	0	11.262	341.835	130.407	8600.53	24.8427	261.345	130.838	860.881	684.995	204.756	42.7294	987.082
1	0	Endometrial	TCGA-AX-A3G1-01	1313.76	1153.02	3056.94	3781.14	7.1174	149.466	133.452	1527.88	177.936	3573.55	34.9941	2599.64	15613.5	260.973	444.247	1447.81	462.634	131.673	525.504	2308.42	55.7533	286.163	920.522	2884.34	622.776	150.059	898.577	2610.32	664.294	3686.83	91.9336	973.209	1118.62	0	278.173	390.866	4100.09	16114.5	320.878	769.276	832.147	1434.76	1279.36	350.303	47.4496	471.53
1	0	Endometrial	TCGA-AX-A3G4-01	979.494	199.734	2418.64	9193.08	14.9134	512.916	142.743	849.001	150.2	3494.54	142.743	3492.94	5577.58	654.061	694.541	1527.03	1270.31	303.063	1204.79	2120.37	508.655	611.451	901.731	347.803	435.153	72.4368	466.045	1781.09	294.541	1237.82	51.6644	3236.07	585.885	5.8908	407.989	279.094	5858.52	6959.25	640.213	180.559	1018.91	683.888	1638.35	512.916	61.2517	156.059
1	0	Endometrial	TCGA-AX-A3G6-01	0	685.398	4208.66	2433.44	23.9521	0	52.971	610.318	226.624	4901.89	70.9351	1259.79	5969.65	605.712	1537.54	1078.77	853.984	218.793	1170.43	3222.94	413.634	322.916	729.157	1682.63	910.64	85.2142	953.478	1523.72	233.072	1871.49	132.197	740.124	333.947	0	20.7278	504.376	345.813	4828.65	9.673	251.036	536.159	864.118	679.41	330.129	616.766	1213.27
1	0	Endometrial	TCGA-AX-A3G7-01	101.892	16.0116	1345.71	1297.67	84.425	27.6565	191.412	1804.95	330.422	6877	66.23	2223.44	6460.65	181.223	827.511	697.962	1491.27	152.838	774.381	2302.77	171.034	186.929	689.956	970.16	439.592	55.313	654.294	840.611	609.17	1536.39	20.3785	1686.96	397.38	0	373.362	224.891	795.488	7650.65	740.175	223.435	393.013	431.587	1826.78	937.409	2.1834	922.853
1	0	Endometrial	TCGA-AX-A3G8-01	2.004	471.61	3426.85	3036.74	138.277	59.4522	16.7001	1977.96	115.564	2559.79	22.7121	1507.01	3735.88	3356.05	2476.29	380.094	282.565	544.422	541.75	2208.42	758.851	479.626	923.18	285.237	1291.25	104.208	608.55	2758.18	281.897	1649.97	51.4362	1542.68	291.917	0	954.576	351.369	579.158	3360.05	4.008	761.523	574.482	182.365	649.967	530.394	1528.39	690.715
1	0	Endometrial	TCGA-AX-A3G9-01	7.7352	314.868	1930.16	4546.92	70.9817	1319.08	68.7066	1717.67	178.819	5800.48	151.519	4830.85	296.803	1054.71	2475.26	641.11	620.18	126.493	550.108	1609.83	10.4652	170.074	574.224	577.409	2709.13	81.4469	1025.14	2843.36	585.599	2072.57	37.3109	1589.51	173.359	0	465.931	282.107	2145.23	8654.76	39.1309	418.61	601.979	1046.98	1193.04	922.307	838.13	753.498
1	0	Endometrial	TCGA-AX-A3GB-01	938.537	1710.44	2791.72	3400.05	6.1262	9.802	504.188	1160.31	143.354	3126.82	52.0729	1182.36	4464.55	556.874	1317.75	1191.55	491.936	133.552	1219.73	1533.39	101.083	422.893	958.141	444.151	1051.87	56.3612	739.435	2551.57	1030.43	1138.86	44.7214	1023.82	97.4069	0	1022.47	220.544	2452.33	5334.71	175.21	261.59	333.879	934.249	1036.56	929.348	56.3612	454.566
1	0	Endometrial	TCGA-AX-A3GI-01	339.212	63.5397	4767.48	1789.62	0	6.0038	230.144	1716.57	229.643	3026.39	76.0475	2351.47	6732.79	273.171	255.66	930.582	556.848	185.116	853.033	1943.71	593.871	338.036	1098.19	886.554	549.343	170.106	1067.17	1404.88	160.1	3585.24	76.0475	499.812	216.635	0	26.5166	572.358	526.459	9181.74	71.5447	594.371	614.384	814.509	623.39	328.205	42.5266	328.705
1	0	Endometrial	TCGA-B5-A0JN-01	58.0645	89.5452	3310.38	3990.71	79.7512	565.604	585.192	1852.82	309.911	6461.95	136.067	1620.21	2786.45	375.67	530.975	1365.22	249.747	202.526	474.66	3073.57	416.595	156.022	1128.06	594.986	844.384	156.704	725.107	1737.04	266.537	5255.54	40.5752	1702.57	391.061	16.8597	39.5258	338.243	808.132	16971.3	251.496	386.514	3662.61	2475.09	923.435	681.096	190.284	559.308
1	0	Endometrial	TCGA-B5-A0JR-01	7.6082	550.642	4292.91	2471.71	2.8531	2.3776	474.56	1796.48	232.049	2281.98	7.1327	2085.59	161.065	820.257	1077.98	1007.13	504.042	235.378	1105.56	1972.42	26.6286	286.805	985.735	244.888	75.6063	140.751	988.112	1819.31	290.062	2457.92	268.664	1702.05	222.064	0	1227.29	256.3	3172.26	7133.14	3.8041	439.848	474.085	812.649	587.256	990.732	131.717	462.197
1	0	Endometrial	TCGA-B5-A0JS-01	366.39	835.917	2978.19	4040.81	26.7047	76.8022	1131.8	2848.46	198.894	2531.94	15.5158	2536.06	3440.41	676.968	1245.79	1076.21	341.022	116.676	811.961	3415.79	73.8544	242.16	919.368	1395.31	817.25	103.983	755.657	1983.51	1125.76	2176.3	45.5035	1305.18	2415.74	-0.56099	1529.82	344.424	6870.18	11064.1	185.088	519.316	917.152	1852.81	1534.95	962.435	81.0662	522.878
1	0	Endometrial	TCGA-B5-A0JT-01	767.842	420.608	4283.69	3930.05	7.62994	1387.87	615.114	2288.27	542.043	3630.54	42.1831	2101.06	5383.41	589.601	884.546	824.279	819.279	112.829	948.61	2677.95	50.7786	202.206	505.275	1412.26	1351.22	187.164	1744.73	4160.56	997.444	2318.03	251.502	1215.76	574.333	3.62169	1259.23	455.562	8489.12	9614.07	796.006	399.632	939.548	2929.49	1056.59	1816.55	76.6001	855.668
1	0	Endometrial	TCGA-B5-A0JU-01	54.3538	599.044	3171.29	3733.96	18.6292	72.4314	892.954	3336.37	482.026	3216.75	24.2249	4396.87	2874.12	541.506	1190.87	733.675	930.228	183.25	949.491	2907.33	156.895	206.613	767.937	1696.72	987.677	212.328	1247.38	2531.28	333.244	2483.47	64.9406	1833.01	280.724	-0.56099	1984.24	659.38	2396.43	9842.66	595.13	614.314	532.777	4494.85	1123.43	1363.05	299.106	870.59
1	0	Endometrial	TCGA-B5-A0JV-01	637.289	420.42	2630.16	1483.22	27.1856	503.079	1835.81	2236.08	257.735	2770.85	31.417	2750.56	2186.83	525.375	1614.85	1116.72	305.711	184.228	863.338	1772.44	249.859	267.179	817.69	1281.48	582.751	187.339	1373.15	2340.85	425.912	2444.04	107.977	965.2	42.0579	-0.56099	1063.46	349.891	8871.65	7438.29	227.561	527.638	594.315	1157.73	791.737	1340.4	34.9282	750.382
1	0	Endometrial	TCGA-B5-A0JX-01	1591.34	32.0219	4929.92	8744.53	6.00211	143.371	203.097	2046.17	262.902	3382.58	43.8429	3009.76	1496.25	557.756	923.492	960.03	1100.56	133.711	840.213	2737.27	72.1255	191.895	885.173	1440.38	419.108	188.78	1317.85	2558.33	1047.19	2184.96	81.4222	1047.85	739.542	-0.56099	393.836	415.886	2207.63	15922.8	86.179	387.53	792.646	1267.99	1430.25	2096.53	122.748	783.761
1	0	Endometrial	TCGA-B5-A0JY-01	16.5494	576.041	4028.26	4713.04	33.4002	156.625	366.615	3807.08	524.265	3519.9	85.123	1839.75	221.818	709.62	96.3301	996.985	197.863	121.884	1634.14	5106.87	359.648	272.723	1030.59	321.467	574.319	201.995	510.875	2032.86	232.577	2175.25	128.12	582.131	90.3266	-0.56099	121.999	716.958	1127.49	6631.36	637.556	437.856	299.063	175.717	1198.92	713.37	920.766	17.2866
1	0	Endometrial	TCGA-B5-A0JZ-01	44.5004	196.61	1605.59	3213.74	6.23007	1130.65	263.158	1171.15	203.737	2325.25	25.2395	3823.3	292.762	769.84	1575.28	1071.72	441.468	247.921	1161.09	2380.36	18.8996	268.638	1051.16	364.997	636.023	112.73	779.024	3485.65	565.485	1987.41	228.954	1413.33	2975.5	-0.0184876	463.196	220.357	3458.62	8278.53	50.8216	414.83	1057.62	201.145	794.784	2134.77	361.875	534.936
1	0	Endometrial	TCGA-B5-A0K0-01	45.2165	960.146	3675.91	9846.04	14.9569	7.19707	1311.67	1417.56	334.352	3547.53	44.1509	2356.5	959.65	296.043	752.672	796.557	764.356	127.388	1089.26	3228.81	159.761	355.848	651.955	850.878	1439.35	149.154	1137.34	9596.98	1116.92	1958.03	55.6787	471.953	340.482	3.3154	496.345	402.495	1975.07	10416.1	69.0932	317.334	414.127	3166.06	1046.74	980.118	668.638	1055.69
1	0	Endometrial	TCGA-B5-A0K1-01	53.8056	342.972	4179.1	5641.06	89.6173	11.0789	80.1065	2128.95	281.218	3369.57	43.397	4000.75	2856.72	738.12	1397.89	1010.03	785.847	141.984	821.612	3415.85	102.027	188.631	974.593	1102.34	1392.11	243.937	771.364	3506.54	899.318	1907.37	34.9802	1124.28	2854.89	-0.56099	897.358	445.337	6854.86	9115.39	111.454	437.627	1287.2	1962.42	1152.85	1372.09	107.221	865.316
1	0	Endometrial	TCGA-B5-A0K2-01	197.515	248.333	2243.45	4991.77	10.2851	66.4554	369.384	1761.66	227.448	3681.9	-0.118868	1623.31	7965.67	721.991	1786.91	931.179	283.963	226.902	697.297	2901.31	58.3775	150.707	632.755	992.261	1031.49	85.0339	1155.43	5629.02	888.546	2647.98	33.549	1041.51	170.235	-0.56099	385.788	280.667	2833.13	17812.8	329.583	414.782	523.442	888.561	1302.22	692.625	2008.98	527.357
1	0	Endometrial	TCGA-B5-A0K3-01	249.233	68.3268	2598.23	825.992	16.8981	1520.84	168.995	1677.63	366.766	3878.63	125.82	1851.29	2939.07	465.951	761.25	1385.21	1421.94	182.061	930.225	2970.25	360.155	369.934	1526.14	571.971	617.303	88.2362	662.51	383.87	219.872	2355.52	26.0817	795.092	342.965	-0.56099	130.133	327.144	732.194	4194.1	108.653	240.837	613.27	1979.77	1092.83	240.479	98.3385	392.919
1	0	Endometrial	TCGA-B5-A0K4-01	46.2458	104.309	2008	2214.29	0.11305	3.51868	35.0023	1432.93	323.375	2361.52	1.17646	1918.81	52.4627	930.226	824.833	1191.88	760.598	229.32	1852.49	3130.61	110.021	459.202	1683.49	172.333	349.376	41.669	725.104	4220.35	182.817	1725.95	514.427	1038.57	334.047	-0.56099	75.2375	404.756	1391.29	4932.24	14.0174	231.774	183.477	1439.79	2154.36	209.086	3713.99	175.984
1	0	Endometrial	TCGA-B5-A0K6-01	277.108	463.874	1507.07	2966.24	16.64	113.134	673.428	769.96	303.159	2767.5	32.7625	630.351	1840.13	843.128	2429.85	1646.52	607.584	230.809	1926.18	2635.17	339.141	390.777	1860.32	636.072	550.632	50.1522	544.454	1462.43	433.022	1100.14	70.1208	1301.7	160.09	-0.56099	925.926	339.965	1025.36	4166.37	141.742	319.565	571.441	1612.82	1164.1	828.654	37.0407	607.679
1	0	Endometrial	TCGA-B5-A0K7-01	179.775	1240.36	3816.46	3191.66	1.42887	787.062	117.125	1604.42	216.992	3762.45	22.0173	1780.88	3008.14	467.508	1229.78	998.042	556.04	164.716	1395.73	2235.87	438.032	275.061	1211.88	448.672	785.994	97.5943	889.034	2650.97	908.709	1594.08	43.1951	417.337	535.339	3.46146	656.294	283.1	4659.72	9397.32	776.241	370.772	592.317	1096.57	869.11	1214.04	58.1807	549.753
1	0	Endometrial	TCGA-B5-A0K8-01	254.5	45.6609	2087.38	3402.74	87.3882	56.5062	337.822	678.157	193.182	4821.96	35.1636	306.907	466.284	207.517	422.067	903.93	871.248	305.167	750.137	3129.61	138.66	179.747	1111.06	963.596	868.682	164.01	526.462	1595.21	454.174	2091.31	24.4917	1512.35	83.6865	-0.56099	189.167	271.141	1971.25	10202.1	54.8281	505.392	1511.54	3128.57	837.532	1019.79	69.4094	364.075
1	0	Endometrial	TCGA-B5-A0K9-01	102.545	516.784	3910.37	1907.05	20.6566	522.317	52.3792	1510.14	225.378	2926.96	2.5821	4455.55	14237.3	410.918	1469.2	1154.92	206.935	135.374	730.727	2826.63	641.461	237.838	801.18	2744.01	830.69	103.652	819.624	1572.11	569.163	2755.44	164.146	1181.75	743.268	0	1399.85	506.824	1444.09	5703.43	647.363	462.929	767.982	2678.72	1121.73	962.744	188.123	623.386
1	0	Endometrial	TCGA-B5-A11E-01	1687.1	366.482	5976.92	9167.67	16.7046	1593.36	184.766	2478.78	572.347	2971.57	47.8772	1811.19	1279.73	557.087	1086.41	919.672	1521.91	153.446	1014.93	2255.22	171.328	332.859	679.047	583.462	1418.32	158.085	1773.57	2275.16	393.781	2644.53	137.562	1210.84	278.281	0.0361459	726.396	528.218	4698.38	7300.76	355.01	455.432	409.95	1784.89	994.533	237.86	150.227	405.349
1	0	Endometrial	TCGA-B5-A11F-01	205.283	886.959	3282.32	5755.75	1.31758	243.642	685.157	3519.77	263.59	4569.04	7.97502	699.799	12.8068	755.821	1387.18	1008.02	802.668	127.743	983.95	3200.04	182.454	264.888	784.229	535.124	821.682	114.333	1338.42	5453.82	909.509	1816.83	38.4185	1037.97	126.281	-0.56099	867.129	348.716	5909.9	7197.31	899.982	303.481	159.369	1026.57	1641.83	1907.92	180.864	340.334
1	0	Endometrial	TCGA-B5-A11G-01	67.9479	579.94	1788.91	1961.73	1.7942	236.43	110.567	1140.38	139.212	2492.75	1.17067	2754.96	845.395	1491.22	1813.86	1267.99	793.416	204.837	1291.98	4332.3	487.602	401.034	1188.51	354.146	1276.1	59.6577	419.889	2180.92	186.708	1120.45	69.7145	1197.38	163.401	-0.56099	102.562	331.389	9734.26	7212.46	558.875	243.511	259.962	662.734	1822.39	643.042	571.924	215.172
1	0	Endometrial	TCGA-B5-A11H-01	2.28416	826.293	2904.75	3739.4	2.97844	1084.44	50.0944	3265.83	311.602	3140.72	3.50114	2219.41	7675.95	847.503	1347.55	1064.85	658.197	265.481	1105.36	3229.13	29.784	154.237	649.635	856.998	1007.32	203.047	910.399	3178.95	925.283	3194.02	140.07	1177.34	2725.37	-0.56099	296.4	474.976	4735.28	11113.8	1492.92	509.684	955.319	1407	1430.44	1646.3	445.622	755.501
1	0	Endometrial	TCGA-B5-A11I-01	1.97951	42.0824	3581.43	1946.32	3.01979	460.405	461.233	1063.99	251.404	4746.58	47.3162	1414.62	2696.16	376.24	684.551	1059.52	1419.36	107.773	1105.25	3375.23	115.156	160.415	1274.15	1955.27	691.32	352.239	906.051	1416.09	567.501	3396.94	18.6277	330.092	949.607	-0.56099	43.7964	466.476	2067.52	7133.55	1685.44	440.446	964.172	1000.62	1073.37	368.396	534.421	743.51
1	0	Endometrial	TCGA-B5-A11J-01	61.8574	146.183	3752.55	4482.7	7.26866	158.867	274.729	2307.43	332.763	5545.22	26.6878	2964.55	7260.74	646.018	1464.5	752.215	252.574	157.817	687.048	3302.36	104.802	146.83	575.037	666.787	1211.16	194.892	1028.02	2829.68	717.442	2964.53	67.3715	1046.39	1006.02	-0.56099	308.029	654.169	3408.34	10255.5	85.2673	589.031	873.754	2090.64	1383.95	1288.8	609.123	957.988
1	0	Endometrial	TCGA-B5-A11L-01	18.3588	228.363	2526.74	8539.14	6.1875	0.113425	419.088	2475.91	443.38	5321.11	49.7654	1151.92	6919.23	608.973	1814.65	881.405	591.148	153.927	870.629	4608.01	42.3412	192.067	627.392	4985.45	1199.73	78.5914	842.854	5020.19	797.911	1736.75	37.6715	642.824	246.642	-0.56099	787.361	472.093	1343.82	8301.02	43.6949	409.309	593.016	1376.43	1270.81	867.578	1627.04	802.258
1	0	Endometrial	TCGA-B5-A11N-01	36.5336	644.099	1613.93	2869.59	8.73397	0.113425	387.987	1535.31	280.829	4028.96	3.16233	1022.18	166.074	461.742	1308.84	983.535	583.432	117.947	1692.94	2935.47	29.424	209.984	791.78	1564.87	626.913	120.404	665.207	4431.44	1259.4	1509.99	120.014	1105.89	516.54	-0.56099	424.662	593.961	2947.14	12547.1	120.907	495.379	822.895	1415.01	1103.84	763.612	69.9775	446.499
1	0	Endometrial	TCGA-B5-A11O-01	289.842	156.68	2834.51	12075.6	50.0739	6.58879	267.993	1147.43	344.638	3548.72	23.9972	943.023	3108.43	673.718	1349.16	1131.14	344.703	222.234	949.865	3520.46	41.8258	251.352	1062.57	1411.5	801.377	119.368	951.392	2533.74	788.219	1680.15	60.8111	676.088	1517.9	-0.56099	747.941	371.424	4268.02	8937.49	164.635	673.867	984.901	1115.33	1062.35	962.54	149.14	899.436
1	0	Endometrial	TCGA-B5-A11P-01	343.749	808.601	5786.54	5791.67	0.11305	201.316	300.297	4708.22	728.656	2702.84	71.6749	3188.29	11521.6	523.614	1212.3	588.482	657.2	127.039	601.595	3399.02	450.508	337.723	673.636	1523.91	880.736	184.894	1215.94	1782.74	365.975	2608.71	63.4305	1456.97	202.458	-0.56099	1078.5	445	1040.12	5025.39	121.004	377.685	853.362	1889.68	975.547	1101.55	424.403	741.895
1	0	Endometrial	TCGA-B5-A11Q-01	34.0544	545.541	4015.74	724.688	11.0479	1104.96	76.2507	327.892	319.362	2527.44	4.03113	1205.41	774.929	381.764	1802.1	1031.69	986.003	209.803	1626.53	5420.22	458.733	320.033	1713.64	555.566	759.173	64.4013	1060.3	1402.91	797.65	1031.65	98.8662	2753.17	380.107	-0.56099	2085.65	173.779	2575.74	9541.29	284.14	411.745	420.776	462.561	763.836	1689.23	96.4537	1350.72
1	0	Endometrial	TCGA-B5-A11R-01	167.789	452.147	7452.92	3845.46	0.8831	385.031	509.548	3843.69	446.407	2415.72	1.7662	3704.6	3746.36	526.769	885.749	839.386	838.945	86.9853	472.458	1508.78	232.255	361.069	1061.93	1374.1	1268.13	110.829	1771.5	1242.52	971.41	1798.43	96.2579	374.651	122.751	0	686.168	616.404	1137.15	10216.1	162.049	380.616	120.985	442.433	851.308	728.398	50.3367	460.095
1	0	Endometrial	TCGA-B5-A11S-01	1101.45	723.031	7745.92	4109.04	2.11098	516.851	484.292	3460.09	263.92	3944.95	76.6243	4432.16	3324.35	530.44	579.783	750.655	707.612	107.403	639.388	2425.7	70.4374	186.575	632.451	853.622	739.366	165.289	1361.44	3136.06	771.006	2479.78	71.9868	839.505	95.9906	-0.56099	943.872	462.738	13493.3	11921.6	506.128	486.394	1204.11	1870.39	1384.5	2019.76	150.465	710.612
1	0	Endometrial	TCGA-B5-A11U-01	319.547	98.2569	3243.36	19552.6	5.50107	83.0676	1954.56	3319.44	557.344	3140.88	39.6662	3258.85	826.95	471.102	550.872	1014.6	574.194	113.967	1512.21	3204.72	186.928	286.52	826.547	904.543	647.6	191.429	1549.88	1817.56	1007.31	1728.01	53.5582	493.207	1263.95	-0.144806	370.961	473.349	3505.94	8052.37	194.535	386.071	671.185	813.975	1654.37	415.259	240.196	158.513
1	0	Endometrial	TCGA-B5-A11V-01	169.843	698.5	2188.74	4601.49	2.46372	885.964	1667.26	2116.64	475.934	4837.38	18.8754	3157.3	757.805	590.403	1172.41	775.104	1192.98	139.392	1059.6	3770.05	198.461	331.912	916.139	866.381	856.051	156.52	1412.3	2963.26	982.993	2188.03	78.8045	1197.27	920.09	1.28282	2125.95	595.193	8644.04	8365.81	855.805	378.727	829.882	1831.68	1063.07	1319.47	584.202	1139.47
1	0	Endometrial	TCGA-B5-A11W-01	28.1084	127.371	2587.16	6060.5	1.26474	288.855	1291.51	1772.76	207.346	2738.03	27.5392	3350.19	11715.9	626.608	752.31	1143.82	789.995	163.874	1162.28	3469.7	118.787	224.472	1153.93	2663.41	1146.51	109.785	700.959	2713	1170.54	1833.06	98.3428	754.8	1108.47	-0.56099	536.222	360.812	7698.97	9174.11	402.934	423.944	693.452	933.315	1332.25	1096.44	365.164	527.582
1	0	Endometrial	TCGA-B5-A11Y-01	165.561	582.363	2171.34	3239.28	30.484	31.0191	303.966	1495.5	334.682	2451.73	12.2498	2467.65	13654.6	477.86	1792.28	834.377	269.808	189.852	809.404	3626.66	37.6479	156.14	720.761	2639.29	1177.39	147.249	526.45	5355.25	989.348	2102.85	42.9295	1279.51	507.82	-0.56099	473.729	470.08	2765.73	9448.46	26.2026	807.154	663.717	2161.03	1554.41	903.214	133.811	992.185
1	0	Endometrial	TCGA-B5-A11Z-01	69.7362	2060.45	6356.05	3670.26	5.17569	883.744	912.946	1384.71	516.831	3854.71	54.4443	1476.08	682.56	346.745	945.009	931.958	590.363	147.617	1002.71	2470.73	66.4041	170.333	1130.73	897.745	810.032	145.632	1162.65	4218.44	1303.13	2322.5	114.342	1140.38	112.313	-0.56099	1214.14	545.103	3164.61	11533.8	445.526	494.804	349.996	2911.19	795.263	1526.7	357.087	730.811
1	0	Endometrial	TCGA-B5-A121-01	1189.12	539.958	2929.8	5503.36	5.5178	5.57718	93.0279	2125.25	268.385	3503.71	21.0456	4958.47	1598.87	549.227	1192.24	992.218	521.242	146.87	905.073	2328.47	84.9394	175.366	854.582	545.846	881.213	186.423	1026.84	3874.67	1614.26	2524.02	26.2914	941.44	48.9773	-0.56099	338.698	353.184	7229.69	14297.1	456.414	514.888	833.946	1110.39	1348.68	1250.48	31.2857	558.226
1	0	Endometrial	TCGA-B5-A1MR-01	8.16141	24.5743	1137.17	4359.21	30.1876	1.64092	714.756	1402.06	502.568	3031.3	127.635	8868.49	4364.72	579.15	153.233	1473.49	1115.43	273.605	1352.68	2769.78	396.851	393.362	840.151	1227.97	601.983	103.325	386.601	96.9609	1179.39	1876.85	224.865	892.071	764.284	-0.56099	4.38355	622.507	413.616	4242.09	1506.6	610.959	391.233	2050.12	1028.52	577.944	845.082	192.742
1	0	Endometrial	TCGA-B5-A1MS-01	186.103	195.531	2610.34	6407.12	40.852	8.0307	87.2905	1083.8	149.791	9804.12	28.9804	1199.72	26787.7	254.888	262.919	1585.89	1169.34	165.503	740.573	2615.57	336.941	436.281	895.95	2339.73	901.187	159.218	562.5	1832.05	166.201	3895.6	81.3547	1168.11	361.732	0	173.534	382.682	612.535	8331.7	9.7765	600.559	863.129	670.74	474.86	396.917	105.098	415.852
1	0	Endometrial	TCGA-B5-A1MU-01	170.3	191.755	5974.62	10475	29.4424	235.624	590.093	1970.17	483.254	3150.38	66.3491	2653.1	1777.84	626.133	1094.4	1031.82	317.906	176.414	1405.78	4065.22	226.12	199.423	783.233	2642.71	940.666	165.874	1251.76	2157.2	514.378	1628.19	106.302	447.979	253.721	-0.56099	226.735	511.516	243.204	5282.06	36.7424	317.723	1118.3	687.673	1034.28	671.485	529.184	269.259
1	0	Endometrial	TCGA-B5-A1MV-01	594.902	457.403	3222.64	4983.86	36.0032	123.252	167.487	1893.67	342.346	3203.73	30.0346	1613.73	6836.55	617.223	1567.1	876.096	962.747	110.098	769.438	3831.51	273.479	193.718	718.014	3596.45	1277.47	186.829	998.269	2276.83	700.254	2256.62	55.1238	1236.17	487.537	-0.0886599	1075.6	473.679	2189.78	7970.19	91.5522	568.925	1127.04	2642.55	903.741	1211.34	137.907	841.962
1	0	Endometrial	TCGA-B5-A1MW-01	135.303	497.801	3246.54	19801.2	0.3647	1835.52	47.7753	3011.67	425.237	4838.07	62.3632	384.391	4042.57	449.672	1646.61	504.012	2604.67	111.962	611.962	2361.78	272.064	317.578	1002.55	836.251	1719.55	101.386	3837.71	1897.52	251.641	3488.69	52.5164	1345.44	122.538	0	72.9395	555.434	520.697	6559.45	1.4588	549.234	648.067	2470.82	1807.08	437.21	441.648	919.037
1	0	Endometrial	TCGA-B5-A1MX-01	9.7509	466.523	2114.89	3339.16	4.96123	253.182	43.5317	2586.5	174.655	3118.44	1.73739	1465.08	3137.39	961.459	467.844	921.944	529.75	127.775	828.481	1838.14	26.8726	131.133	716.539	327.843	1111.1	162.14	795.206	1649.64	480.748	1195.21	145.446	1144.46	855.083	-0.56099	207.553	575.495	6908.5	7489.77	1386	581.77	530.492	1148.53	1211.92	927.28	672.226	972.867
1	0	Endometrial	TCGA-B5-A1MY-01	105.674	146.047	2971.88	22792.6	74.0728	129.36	900.361	3723.99	468.961	3221.79	114.575	5028.57	2171.68	365.343	199.436	1605.52	468.962	526.429	2413.75	4006.44	275.684	314.492	871.637	1749.59	1663.54	359.184	532.05	1912.8	620.122	2571.22	71.4353	754.744	408.153	-0.56099	569.289	559.235	617.825	8235.67	310.413	232.004	1859.12	1141.52	892.78	988.405	1032.27	113.83
1	0	Endometrial	TCGA-B5-A1MZ-01	400.483	764.475	8643.55	4283.23	9.17269	1035.03	7082.3	7083.79	782.894	4070.81	85.3559	8182.86	2035.25	335.542	970.39	651.87	347.13	109.708	1009.52	3453.48	102.372	205.033	1016.3	3386.66	960.883	132.454	1455.92	3794.12	911.82	2740.57	26.253	630.913	383.468	-0.56099	1226.56	465.444	11854.1	11907.2	1097.25	412.383	400.576	1405.25	1402.37	1438.6	634.871	576.868
1	0	Endometrial	TCGA-B5-A1N2-01	16.5052	10.9678	2690.72	11567.5	25.6993	28.2139	341.878	1548.77	343.979	3603.05	75.419	1942.89	1442.84	317.825	437.704	1136.35	1737.48	257.115	960.688	3522.91	200.792	272.718	1474.47	644.898	681.912	346.039	864.44	3854.49	493.275	2290.21	32.9839	754.077	452.52	-0.56099	13.4374	270.241	873.594	16813.9	170.671	355.113	704.551	712.889	960.316	804.904	86.1405	125.8
1	0	Endometrial	TCGA-B5-A3F9-01	4545.88	993.465	2825.83	7355.32	3.4789	27.3339	198.792	1814.97	172.949	3765.62	31.8068	2288.1	3358.63	596.874	1235.99	947.245	520.339	139.155	901.026	1967.55	268.867	303.278	848.843	589.916	562.582	76.535	948.239	2359.17	591.904	1964.57	32.3038	892.816	839.401	4.0603	1098.82	269.364	6201.17	8028.73	342.42	364.784	398.082	621.226	1008.37	1409.02	73.5532	356.335
1	0	Endometrial	TCGA-B5-A3FA-01	22.3325	622.829	2747.39	2326.55	65.5087	754.839	372.208	2504.71	380.645	2114.14	60.5459	1980.15	15978.6	481.39	1540.45	1186.6	698.263	140.943	1016.38	3550.37	288.834	383.494	535.98	1893.3	1341.94	107.196	1042.18	1121.59	289.33	2854.59	27.7916	2416.33	345.906	0	1000	534.988	230.273	5799.01	54.0943	468.486	636.228	698.759	1588.09	385.772	330.521	510.67
1	0	Endometrial	TCGA-B5-A3FB-01	204.093	183.63	3193.86	5396.34	29.0792	128.702	183.091	1257.94	183.63	4962.3	68.3899	1374.8	4919.51	772.213	1929.46	772.752	729.133	119.548	726.441	2393.65	211.093	214.776	1074.31	1409.26	1220.25	124.394	1335.49	1784.6	484.653	2187.4	67.3129	608.46	723.748	0	476.037	395.261	993.5	6030.16	38.7722	389.876	1439.96	1086.16	1092.08	541.815	247.711	463.113
1	0	Endometrial	TCGA-B5-A3FC-01	5340.75	382.318	1588.41	4812.65	4.6838	1330.8	80.7963	1574.94	98.9461	2481.85	6.4403	2560.89	22.5644	980.094	484.192	774.005	416.276	203.747	878.806	1236.53	468.384	293.355	739.461	287.471	413.934	98.9461	1052.69	1768.15	310.89	2437.35	168.033	803.975	915.105	4.8185	490.632	341.335	14110.6	9117.68	694.965	388.173	1508.78	635.246	923.302	578.454	122.365	233.021
1	0	Endometrial	TCGA-B5-A3FD-01	857.322	644.123	1877.06	4030.67	2.0113	5.5311	173.979	1266.12	331.867	4683.85	7.0396	3007.42	2734.11	464.111	743.683	1865.49	903.583	215.211	1253.05	2589.06	475.676	498.248	1505.47	310.245	750.22	79.4469	824.136	1191.7	403.268	2595.1	115.148	769.765	1367.19	0	386.172	196.103	3258.33	7177.37	661.722	385.167	308.737	484.727	1079.07	475.676	27.1527	429.918
1	0	Endometrial	TCGA-B5-A3FH-01	51.7549	715.039	7571.68	4571.68	16.0619	0.5949	427.127	2786.44	206.425	5364.07	124.926	2776.92	29224.8	715.051	940.512	894.706	199.286	70.1963	560.976	2944.08	387.269	133.444	872.695	1983.94	1755.5	77.9298	795.955	2717.43	660.916	2520.52	72.5758	1227.78	785.247	0	1336.11	558.001	3976.53	8378.35	69.6014	467.579	1055.92	958.953	1296.25	782.165	867.341	1113.03
1	0	Endometrial	TCGA-B5-A3S1-01	8.6609	229.847	5295.8	5794.8	32.6449	12.6582	606.929	2707.53	500.333	6079.95	139.24	2051.3	11006.7	383.744	475.683	1013.99	790.14	177.215	926.049	3208.53	439.041	132.485	724.184	2062.62	1024.65	173.218	1243.17	2141.91	437.708	1912.06	31.9787	641.306	319.121	0	171.219	354.43	646.875	7291.81	90.6063	411.059	767.488	1290.47	589.607	718.788	589.607	441.039
1	0	Endometrial	TCGA-B5-A5OC-01	4.5065	676.881	3321.77	5502.03	16.2235	389.815	445.246	877.873	345.651	3392.97	17.5755	2166.74	1333.42	327.174	535.827	820.189	310.5	122.578	651.658	2228.03	90.1307	288.432	587.201	1344.75	1158.63	170.798	790.897	3953.58	694.006	1991.44	72.1046	1881.37	187.923	0	2071.65	476.341	1826.31	8421.81	58.5849	787.292	447.499	1479.5	1132.49	1153.08	302.839	474.087
1	0	Endometrial	TCGA-B5-A5OD-01	9.8348	81.8253	2240.76	5261.21	14.9489	0.3934	39.3391	950.826	164.831	8686.47	20.4563	424.469	7088.62	1054.29	2398.9	1188.83	279.308	372.935	1549.96	1453.58	774.587	291.975	1333.6	474.43	3167.98	124.705	361.526	736.821	228.954	1756.49	14.9489	1869.35	551.928	0	744.689	322.581	162.47	4830.84	378.049	338.316	392.998	282.848	1566.48	393.784	20.0629	337.136
1	0	Endometrial	TCGA-B5-A5OE-01	0	19.92	1519.27	6742.77	9.2167	0	859.533	4497.16	165.306	4238.5	68.9767	111.195	4670.72	505.135	231.31	3013.87	324.072	150.143	3610.57	1738.99	1611.74	763.343	1246.93	4052.38	655.279	103.465	458.457	921.969	113.276	2983.54	48.7594	1040.44	716.525	173.533	160.252	468.566	213.956	6711.55	166.495	882.129	1920.64	992.729	546.759	342.802	411.184	275.61
1	0	Endometrial	TCGA-BG-A0LW-01	18.9946	1602.65	3306.09	4594.01	1.98601	30.3739	1028.98	1883.4	376.059	3173.51	8.27092	1162.83	1718.21	549.481	1092.48	903.412	488.537	124.93	1101.38	2594.36	247.011	245.109	802.523	608.92	553.91	105.339	898.865	9557.25	1978.59	1783.88	48.3773	872.41	141.043	-0.56099	992.419	492.216	1206.64	7912.85	117.724	314.301	169.703	2139.29	1639.68	1292.66	239.764	767.412
1	0	Endometrial	TCGA-BG-A0LX-01	176.688	54.1816	4457.1	8101.71	51.7268	519.26	853.043	3744.17	303.6	3321.62	27.839	3990.45	1394.41	745.268	1419.93	948.854	1006.31	165.571	1058.57	3082.54	23.8817	214.554	938.203	515.482	644.23	105.376	1022.35	3385.22	703.706	2249.32	149.012	2768.99	1021.68	-0.56099	1064.08	319.612	5870.03	7428.41	241.094	333.765	625.64	1416.12	845.321	1481.15	1005.98	432.294
1	0	Endometrial	TCGA-BG-A0M0-01	527.611	313.496	3073.79	2215.95	1.18947	291.74	141.803	2127.15	243.253	3952.26	91.3002	4602.31	788.775	832.637	1829	1054.08	2022.86	160.987	1195.14	2843.98	346.022	414.142	1116.61	276.876	829.685	78.6488	1402.86	1971.19	588.352	1658.91	114.878	1154.23	167.318	10.7142	277.461	273.411	10330	9311.91	115.526	293.076	519.108	929.536	1668.68	1277.16	9.91355	513.851
1	0	Endometrial	TCGA-BG-A0M2-01	226.357	253.102	2764.56	2763.67	3.98351	1660.01	264.937	3005.42	155.147	3031.56	27.1761	4977.99	14677.7	789.156	1339.65	819.543	409.043	77.1659	626.828	2392.95	236.498	182.724	680.555	1200.32	1054.63	148.716	1079.46	4467.3	1089.21	2981.62	93.9749	1412.64	2040.76	1.99786	1046.05	475.075	12521.1	11405.3	725.593	318.016	659.03	979.365	1328.09	1752.37	85.2579	779.258
1	0	Endometrial	TCGA-BG-A0M3-01	19.0993	492.396	3968.46	2924.83	0.11305	1.3861	244.23	1971.67	228.544	5220.69	49.7732	1371.32	2160.06	840.614	1978.06	854.202	795.766	130.471	771.215	3137.03	65.9507	203.165	1531.06	2262.89	682.304	98.86	712.608	2624.74	484.34	1558.94	61.2209	1007.12	243.348	-0.56099	1381.36	241.806	4652.43	6773.62	1130.05	420.443	521.838	2139.51	823.383	1671.25	57.2667	569.22
1	0	Endometrial	TCGA-BG-A0M4-01	16.4543	565.174	3165.63	4480.73	150.163	0.113425	905.419	763.913	245.18	2660.51	28.7962	2154.79	37720.8	774.759	703.199	1467.18	446.137	160.644	1297.6	2854.25	152.269	249.452	1292.74	3189.02	716.259	92.6354	597.28	1241.87	463.067	3138.51	161.641	2400.72	238.792	297.22	679.874	496.988	2402.34	4666.72	541.927	805.556	656.139	4640.37	1007.17	672.697	403.299	770.366
1	0	Endometrial	TCGA-BG-A0M6-01	283.257	248.287	8318.91	9190.74	56.8376	30.0735	145	3284.4	233.518	2986.08	312.13	2467.69	10444.2	363.431	494.311	818.545	643.342	155.121	1175.07	3692.11	248.42	218.237	945.761	670.063	915.635	518.207	703.622	626.178	238.684	3466.01	28.7191	3737.66	353.033	-0.56099	1026.91	859.424	173.377	7826.42	14.8737	440.232	509.612	1740.85	1456.79	565.502	306.514	347.427
1	0	Endometrial	TCGA-BG-A0M7-01	48.3778	243.449	2596.43	4072.6	7.75988	0.113425	67.8776	1097.94	365.005	4193.75	-0.118868	1318.47	4720.4	1037.28	2363.89	1068.81	524.135	228.504	1141.46	2424.96	68.2564	275.95	1169.19	1312.56	1003.54	90.2786	557.235	2593.08	326.175	1694.14	134.971	1192.22	1161.61	-0.56099	217.517	399.359	2794.04	5323.41	56.9224	527.763	1083.02	3357.83	1456.03	1029.95	549.238	562.476
1	0	Endometrial	TCGA-BG-A0M9-01	119.576	464.149	2481.78	6706.65	1.7403	248.614	87.6033	1758.4	272.825	4571.38	34.0774	1481.34	6800.82	924.116	2227.91	1387.81	1482.19	126.925	1087.09	3160.27	212.477	222.189	1012.22	537.717	958.085	97.9224	973.626	2901.68	1039.56	1693.4	108.498	1136.91	2589.63	-0.56099	565.371	254.722	3252.77	7564.98	69.2271	386.657	497.361	910.93	1206.37	889.67	591.771	879.541
1	0	Endometrial	TCGA-BG-A0MA-01	738.574	551.212	2578.18	7206.56	13.0156	1445.86	874.972	1538.21	269.407	3821.09	13.1618	1371.89	783.568	646.633	1587.62	1030.34	1030.94	174.089	1542.49	3874.84	115.658	322.985	1251.47	1307.06	232.974	95.2114	1207.4	2321.95	875.051	1766.51	137.404	897.912	298.253	0.313674	836.21	300.065	6620.58	5960.41	435.49	394.564	227.568	879.956	1014.89	1294.11	82.301	502.974
1	0	Endometrial	TCGA-BG-A0MC-01	46.2482	170.165	1336.96	4872.7	19.7093	65.3146	94.3227	773.227	125.047	2750.94	1.25542	444.597	3985.01	1010.17	2164.83	1698.55	634.418	202.446	1232.56	2386.62	160.114	340.716	1237.52	869.826	1289.27	51.256	417.304	580.024	903.866	1031.64	42.8258	335.377	2576.77	-0.56099	757.14	259.168	736.869	4292.83	60.875	376.361	649.404	1027.77	1822.03	1007.65	18.2457	801.267
1	0	Endometrial	TCGA-BG-A0MG-01	244.001	58.2157	2871.43	2394.1	9.20246	1.42714	25.7759	5213.68	311.128	4360.85	6.71824	3940.63	427.018	424.704	881.347	795.726	263.402	120.749	707.077	3058.99	62.9883	283.445	728.87	2938.47	821.623	217.84	1292.55	3515.72	698.399	2264.98	33.8708	1613.22	235.961	-0.56099	357.55	728.8	1606.15	8986.4	91.9892	442.379	1084.63	1937.09	1474.53	1785.88	147.958	837.957
1	0	Endometrial	TCGA-BG-A0MI-01	103.181	537.109	2947.97	3197.07	15.0991	132.84	519.588	682.034	383.57	4819.28	58.4231	715.287	216.884	481.508	1113.12	1050.91	335.409	124.999	783.265	2546.15	91.8901	225.319	817.799	923.09	763.483	120.752	974.546	2511.93	592.972	1645.68	86.8381	1018.91	291.403	-0.56099	1091.03	595.988	1162.19	6065.89	275.113	583.728	707.521	2964.34	1383.79	1357.06	249.702	884.849
1	0	Endometrial	TCGA-BG-A0MK-01	492.951	1114.12	1662.12	4665.3	11.8236	101.865	138.699	1777.63	197.362	2073.67	10.4593	1176.44	1295.89	848.113	1604.37	1826.28	607.094	133.697	1059.12	1969.99	209.186	246.567	810.823	399.727	984.993	57.7535	822.192	1191.45	1895.41	1989.09	44.5657	460.082	119.6	31.6735	758.072	342.883	4558.83	7638.02	245.566	470.668	231.924	1059.12	1722.15	788.818	62.7558	586.63
1	0	Endometrial	TCGA-BG-A0MO-01	45.4167	1200.34	3316.05	1661.42	5.19452	1.39669	296.336	3593.49	179.615	2917.52	14.9123	3971.04	4265.77	555.389	1347.46	1244.8	125.305	291.67	1061.06	2454.5	36.4837	226.271	1230.04	1052.17	627.991	107.595	832.22	2543.99	663.812	2645.99	113.534	2933.78	230.465	-0.56099	624.284	430.382	3404.94	11157.8	85.6545	361.524	422.525	1981.36	1157.05	735.515	163.762	815.183
1	0	Endometrial	TCGA-BG-A0MQ-01	57.9623	664.112	3533.78	3604.65	221.307	70.8011	192.932	1817.63	251.579	3351.58	9.92515	3623.71	1275.48	638.139	941.762	802.847	573.479	227.05	854.341	2217.49	220.128	322.718	1129.39	751.421	806.592	153.852	1890.35	2129.7	556.113	2482.22	179.166	1320.12	349.305	0.754021	535.399	300.795	3032.89	11513.1	53.2751	727.286	1478.5	1327.89	734.13	1805.24	65.0456	1156.86
1	0	Endometrial	TCGA-BG-A0MT-01	2933.45	805.59	4233.54	10028.9	2.92991	796.472	47.1845	1619.09	231.495	3175.68	11.0433	7760.04	17516.9	265.581	565.508	1070.24	958.349	74.324	1103.23	1551.43	131.373	180.801	936.323	368.102	606.405	181.071	469.465	3226.49	873.645	2239.64	93.2928	1020.35	202.942	1.55785	54.0364	446.512	4670.84	18322.9	1856.34	466.76	2867.05	738.632	1643.5	875.069	103.069	241.248
1	0	Endometrial	TCGA-BG-A0MU-01	124.008	1225.54	2532.4	2383.87	5.85334	326.145	1001.59	1946.05	292.202	2752.44	40.5904	1791.21	1660.76	695.533	1882.61	1117.77	270.356	236.325	1049.69	2549.35	67.7584	218.696	992.457	1072.87	824.857	80.6293	585.976	4239.52	776.752	2030.87	60.3751	949.358	209.393	5.06518	1129.39	439.368	3085.02	7081.06	711.427	433.689	94.7341	1881	1391	820.34	93.54	793.77
1	0	Endometrial	TCGA-BG-A0RY-01	195.804	382.707	5636.83	2839.1	30.1977	340.934	63.5291	2720.89	291.847	2370.77	40.4131	2210.56	15568.2	486.548	1122.56	985.771	487.781	110.399	860.522	3801.75	337.941	231.389	1230.81	7596.28	682.053	93.2235	521.579	3268.95	613.401	1779.36	29.2569	1006.42	96.9859	2.65732	2123.21	365.405	1040.43	8538.25	77.804	263.178	613.167	3119	1656.22	1030.39	233.949	487.267
1	0	Endometrial	TCGA-BG-A0VT-01	106.746	781.304	3173.16	6664.48	1.29171	2.48839	2022.1	1657.12	383.274	4387.12	33.1938	3721.19	631.134	469.124	960.356	925.153	451.588	228.391	1133.48	2831.31	50.8042	268.337	1284.73	864.874	622.708	126.68	1333.36	4264.84	1201.83	1921.01	93.7752	1014.22	636.242	7.39788	1147.55	185.917	3772.19	12274.4	285.898	348.258	194.637	1540.24	879.574	1821.94	222.542	881.546
1	0	Endometrial	TCGA-BG-A0VV-01	530.864	270.595	4738.92	4608.98	10.0869	297.286	208.749	2444.37	204.963	3846.4	12.2467	3469	3151.1	842.458	1124.28	1202.81	255.187	132.088	908.339	3091.39	83.0819	258.9	1187.38	742.445	1049.3	152.933	983.997	2680.12	1081.14	1981.16	34.4658	926.899	2686.95	2.07047	641.148	262.922	5981.33	11489.9	147.692	450.919	1551.19	1747.08	1348.99	1119.21	27.4333	568.807
1	0	Endometrial	TCGA-BG-A0VW-01	183.32	217.519	2234.04	4937.93	15.0054	448.967	267.329	1258.77	274.338	2979.64	27.1465	3266.85	1256.88	836.313	1842.12	1116.71	466.792	191.496	1211.55	3868.97	112.618	244.836	890.441	701.169	931.995	97.0152	841.415	2806.78	882.551	1425.27	31.8338	792.915	1472.44	-0.56099	638.841	352.068	3457.54	9918.59	259.353	284.817	499.175	1077.94	1380.37	1122.18	187.359	520.599
1	0	Endometrial	TCGA-BG-A0VX-01	561.701	872.824	2712.32	7062.19	6.33117	32.6429	1301.14	1776.98	297.157	3690.81	38.1912	2384.26	637.1	617.407	1209.66	1139.29	717.521	173.005	1100.35	2951.53	86.8831	232.114	762.479	1135.25	594.761	107.941	1265.78	5503.6	1090.35	1968.3	66.7469	718.307	259.011	-0.56099	714.483	356.825	2842.57	8710.11	274.731	314.764	311.394	1764.91	1896.22	1059.75	384.415	522.032
1	0	Endometrial	TCGA-BG-A0VZ-01	1085.77	212.819	2863.41	5245.94	9.19367	11.6099	251.343	1971.74	162.038	2164.27	4.18412	2219.66	5409.79	624.129	81.1474	1105.18	496.878	187.256	872.16	3349.32	238.942	344.218	1025.71	958.171	1269.18	141.074	997.876	6033.11	875.863	2576.44	78.6071	2492.32	594.139	7.24596	284.858	256.758	4033.43	11487.8	210.479	383.276	429.418	2114.67	1911.52	1041.83	998.578	579.229
1	0	Endometrial	TCGA-BG-A0W1-01	1445.71	763.101	4594.02	2529.7	13.3154	487.17	97.1471	1552.94	272.495	2187.47	-0.118868	3012.38	270.094	522.265	1284.19	771.837	900.919	94.8	1020.85	3779.13	527.078	314.98	812.912	582.168	659.586	133.856	657.675	2966.9	733.71	1314.42	126.266	771.252	3340.53	0.708826	1338.65	317.132	22431.2	11027.1	575.138	189.521	1095.56	1141.52	929.134	826.019	23.0625	329.987
1	0	Endometrial	TCGA-BG-A0W2-01	2289.41	869.787	3201.42	7586.2	3.21386	41.9124	1226.63	2768.24	173.133	3030.88	32.1668	2612.77	1390.43	548.497	916.44	1144.38	768.793	150.444	1218.69	2562.22	177.094	410.044	1155.84	743.251	389.198	108.81	1203.1	3107.05	1061.02	2263.12	33.1051	960.545	70.221	1.62587	1040.68	275.349	3573.26	8505.11	342.88	321.243	147.432	1357.41	1134.15	1652.74	75.2324	467.119
1	0	Endometrial	TCGA-BG-A0YU-01	62.3001	654.114	2399.11	3425.62	4.79199	6.02409	142.797	1661.4	202.932	4885.16	6.90404	2380.35	1840.15	811.67	981.367	872.343	747.005	149.282	762.367	2191.44	143.837	235.064	885.859	389.713	1154.43	157.471	460.956	2435.28	1423.39	2318.36	68.3074	845.224	1775.48	-0.56099	461.256	329.108	7560.93	10745.2	275.301	406.226	994.784	1577.54	1326.05	1293.13	81.2586	646.768
1	0	Endometrial	TCGA-BG-A0YV-01	549.592	56.5572	6073.73	10078.2	4.76832	288.887	681.166	3433.69	513.378	3904.31	34.3558	7270.63	14079.9	207.761	593.329	1418.62	769.763	241.393	1075.17	4657.75	298.064	170.087	1255.54	458.18	1192.56	177.664	1752.12	2973.67	598.238	2349.82	66.3789	1600.44	465.098	4.89686	33.0933	375.005	593.892	12121.1	45.3024	366.837	1464.08	863.589	976.825	1639.17	980.94	503.766
1	0	Endometrial	TCGA-BG-A186-01	507.589	778.657	3242.23	4816.81	2.4283	779.889	836.578	1752.4	429.779	3966.08	24.4049	1932.51	2084.63	414.233	958.859	871.53	819.696	170.98	1057.74	2815.04	51.8802	228.205	994.318	846.067	872.449	116.17	835.842	2726.87	728.684	2061.03	83.2525	1217.16	131.629	-0.56099	1370.08	414.627	4720.12	8427.19	1063.89	411.306	194.347	1859.75	842.279	1623.73	67.7305	824.942
1	0	Endometrial	TCGA-BG-A187-01	746.397	553.81	2671.86	2169.03	5.43371	1.18839	239.075	653.178	250.779	3855.17	39.1786	857.634	794.941	861.563	2195.58	1644.12	919.109	183.996	1239.85	1933.83	21.5205	393.627	1211.11	564.078	653.111	69.7361	637.121	1693.57	283.885	1660.15	187.74	1558.52	98.3372	-0.56099	361.964	481.15	3358.73	6468.56	210.95	394.377	1695.6	11184.4	1778.45	1796.18	50.8313	369.832
1	0	Endometrial	TCGA-BG-A18A-01	71.8331	141.785	2052.74	3319.56	2.34443	86.961	91.2909	640.805	252.313	3315.77	19.5342	674.633	1365.38	966.19	2221.92	2064.74	584.276	138.39	1358.25	2349.85	204.896	486.031	1458.07	692.225	732.291	51.982	454.371	1387.09	305.878	1351.23	93.2506	931.021	290.251	-0.56099	202.806	367.623	1077.44	5733.11	180.154	309.178	1219.23	7076.14	1871.71	1476.56	219.387	525.92
1	0	Endometrial	TCGA-BG-A18B-01	50.036	697.815	3325.09	3361.46	31.1983	98.9456	457.744	2429.76	267.91	2959.43	24.1491	3414.84	69.7687	885.635	782.889	1054.95	652.031	145.879	954.5	2481.4	14.3698	166.642	1031.57	314.939	1006.09	241.498	831.493	3782.61	1080.74	2357.49	77.6792	779.656	581.247	-0.56099	560.937	289.483	14534.9	10007.9	253.702	547.183	1920.99	682.336	793.991	1087.2	90.7541	668.594
1	0	Endometrial	TCGA-BG-A18C-01	665.317	248.541	1657.14	4629.87	107.697	3.08188	129.671	1654.82	742.658	3386.88	49.2501	2233.26	5021.48	515.997	1103.02	923.136	2631.96	189.443	1991.11	4896.3	246.591	191.76	601.927	1849.65	615.337	156.738	1293.48	1807.79	365.868	1367.67	122.006	954.668	357.771	-0.56099	696.703	380.806	1306.33	13444.3	252.6	373.566	476.525	1214.17	763.956	648.762	273.165	1032.12
1	0	Endometrial	TCGA-BG-A222-01	7.87874	34.4998	6754.8	7055.9	50.2744	6.49871	63.4482	2978.39	728.601	2775.96	49.9088	4820.3	3286.66	223.558	392.636	1088.33	395.539	144.713	796.317	2869.28	331.431	204.305	1108.11	3280.15	1166.68	200.548	910.291	2935.24	835.68	1284.62	136.973	1483.74	195.284	-0.0046016	299.793	785.994	691.63	10700.5	453.099	508.931	738.884	1978.62	1287.66	907.121	196.702	513.953
1	0	Endometrial	TCGA-BG-A2AE-01	27.1515	238.263	3240.79	1703.66	28.6146	1400.83	484.461	1558.41	402.356	5216.17	41.3231	170.629	3157.82	604.76	994.243	865.287	721.249	106.259	865.769	3266.89	91.1748	274.3	1044.39	1876.59	935.657	170.99	997.08	3248.3	1180.16	2146.18	103.336	2038.84	295.832	-0.56099	669.07	3024.97	1008.99	8268.19	1131.12	768.235	2332.96	3289.3	1973.66	1612.48	197.778	217.962
1	0	Endometrial	TCGA-BG-A2L7-01	1630.28	203.725	3641.91	17888.4	1.36367	3.89449	1896.77	2328.94	330.776	2524.14	5.52006	907.107	3049.29	533.207	624.128	1161.79	899.972	188.549	1217.24	3327.83	349.286	292.732	1354.84	887.263	759.387	218.471	906.025	2196	699.121	2123.97	22.6548	1012.23	114.077	-0.56099	15.0827	530.03	2697.51	9528.07	159.391	459.766	269.668	996.946	1059.47	1229.54	390.841	183.232
1	0	Endometrial	TCGA-BG-A3EW-01	1.8738	636.165	7962.21	4717.68	34.6658	1277.01	454.716	2596.5	483.448	3796.69	34.9781	5457.84	14833	395.066	826.671	770.456	310.431	138.663	761.711	3321.05	451.28	326.109	1176.14	1917.86	1184.88	124.61	957.214	3502.81	377.577	2546.22	54.6533	1115.43	434.104	77.664	357.901	632.417	2014.98	6459.09	726.733	558.089	1237.66	3824.8	1579.95	1079.76	695.815	501.249
1	0	Endometrial	TCGA-BG-A3PP-01	1999.36	31.3563	3936.01	6050.7	17.0068	16.4753	83.9711	4846.94	607.993	3654.87	84.5026	9782.1	12920.3	1028.38	1197.92	636.692	250.319	206.208	1252.66	2239.58	119.579	278.279	834.928	380.527	1031.04	224.277	1051.23	1135.74	360.863	3055.38	84.5026	1327.86	213.648	0	138.712	520.833	284.003	7671.66	7.9719	258.822	1101.72	653.168	1067.18	255.633	334.29	58.4609
1	0	Endometrial	TCGA-BK-A0C9-01	954.689	284.784	1965.29	1957.37	2.8055	664.28	84.7007	861.257	223.575	3441.24	51.1473	698.415	683.267	1029.51	2849.82	1620.53	862.433	192.244	1358.49	2127.72	401.541	449.767	1031.29	342.759	676.078	82.6017	859.143	891.029	442.562	1150.78	164.099	921.664	191.302	19.2324	1002.87	305.974	3095.48	7217.37	186.945	321.159	1424.82	3165.03	1149.83	1258.69	49.2978	646.184
1	0	Endometrial	TCGA-BK-A0CA-01	1270.11	187.234	3452.01	3809.86	24.6616	743.545	124.163	1357.38	188.147	4275.33	36.9722	1901.6	3513.06	517.297	1164.78	992.702	438.745	109.22	653.733	2372.58	86.1654	148.833	693.141	1427.71	1190.69	203.874	1265.13	2371.47	1697.49	2098.82	83.839	851.902	50.5572	-0.56099	488.326	460.46	4655.71	9377.65	994.962	479.919	916.933	1614.02	1123.38	1663.04	46.744	785.22
1	0	Endometrial	TCGA-BK-A0CB-01	20.4542	511.675	1558.33	9317.71	24.8864	53.6682	561.079	896.604	331.367	4182.86	63.739	962.201	594.821	814.252	1389.27	1762.07	804.374	255.624	2927.16	3815.51	399.16	461.154	1347.66	377.755	582.698	40.249	544.725	1985.41	587.41	1073.31	64.7461	943.206	645.806	-0.56099	281.485	398.085	774.112	4582.06	113.843	217.274	249.058	988.529	1212.18	1080.52	251.322	555.248
1	0	Endometrial	TCGA-BK-A0CC-01	17.1846	29.8175	4657.04	15797.8	232.879	29.3418	205.193	2598.68	727.905	4894.23	156.709	5091.53	27.1317	223.136	282.236	1970.19	853.705	336.15	1777.91	3615.38	432.078	227.258	887.923	31550.6	2496.26	160.161	1443.55	1307.28	767.682	2225.8	52.6457	893.39	237.144	-0.56099	439.252	981.363	500.749	14519.7	47.1455	442.807	3041.04	537.709	2165.08	1633.85	5541.77	269.479
1	0	Endometrial	TCGA-BK-A139-01	3.49788	67.8589	3051.28	2340.36	4.08179	17.1641	371.912	1336.83	669.458	3676.97	82.4275	3019.16	44047.5	681.055	1498.51	842.529	540.955	142.89	665.386	2723.05	206.038	229.207	419.414	1014.15	596.141	263.064	692.899	1343.01	511.145	3589.59	107.217	1528.72	1311.95	-0.56099	787.674	792.733	1006.54	14398.1	30.2204	418.432	1602.31	1738.33	1045.46	571.212	3212.52	346.565
1	0	Endometrial	TCGA-BK-A13B-01	13.7053	1344.59	5046.01	1578.56	2.4474	3.4263	815.957	2573.67	329.418	2748.9	27.9001	2333.82	9962.34	692.119	1466.96	791.973	205.091	145.374	830.641	1442.98	12.7264	291.087	936.858	6222.22	680.372	106.706	866.373	4596.18	554.577	2259.42	93.49	2077.18	231.033	18.5756	1404.31	483.113	1101.39	7939.3	15.6632	564.856	159.569	1207.05	1004.41	805.218	291.728	694.077
1	0	Endometrial	TCGA-BK-A13C-01	3.8371	417.72	5683.39	2226.75	0.11305	208.998	96.9754	1852.5	481.245	2742.6	9.44422	5219.45	558.933	416.71	496.59	791.448	571.103	98.6828	767.058	2989.77	50.8339	227.864	1262.63	338.323	1621.91	133.309	858.803	2085.16	1039.57	1977.12	84.2894	1206.86	30.0338	-0.56099	145.418	353.646	9025.42	8351.54	39.4496	333.102	42.2358	1367.74	1892.58	313.69	154.111	145.295
1	0	Endometrial	TCGA-BK-A26L-01	49.2899	79.1496	5368.71	12321	45.3691	30.8597	523.588	1766.57	513.421	3668.73	63.8506	1059.47	2053.46	266.73	281.29	771.957	764.254	257.679	1468.36	4784.97	311.433	171.82	724.857	1341.16	1189	124.582	1050.89	1907.88	510.734	1367.85	41.915	810.568	262.472	1.7207	82.0245	959.27	380.917	8642.58	175.517	366.772	680.38	1604.78	882.578	700.424	967.658	234.908
1	0	Endometrial	TCGA-BK-A4ZD-01	107.302	299.809	2851.58	2581.92	1.7533	4.2079	85.2108	975.191	212.852	4832.12	143.421	523.188	677.107	563.864	1218.2	617.165	1520.12	138.511	550.89	1522.57	10.8705	303.47	447.795	558.604	638.555	136.407	2359.6	3319.01	349.61	1371.44	253.178	278.611	64.8724	0	1826.25	405.716	12217.6	18910.1	335.934	737.442	984.308	5741.04	610.152	294.405	192.163	276.322
1	0	Endometrial	TCGA-BK-A56F-01	368.199	939.266	2902.57	5902.99	2.9523	236.187	675.242	1658.37	146.774	3617.04	28.2581	1804.72	8285.55	471.531	733.868	770.561	1134.96	102.067	788.275	2032.48	377.478	302.375	864.614	791.649	1037.96	115.985	1144.24	3151.83	911.851	2635.18	50.6116	1001.76	320.54	0	566.428	245.888	4288.47	6668.49	1112.19	345.424	595.107	1058.2	826.655	1431.93	185.998	752.847
1	0	Endometrial	TCGA-BK-A6W3-01	386.963	1072.79	2371.44	4163.77	7.0948	2.0693	141.305	1919.15	215.505	3374.77	88.094	1990.69	20546.8	559.899	1553.47	965.487	438.696	91.6414	669.278	2193.48	260.143	282.439	640.899	769.788	1084.03	210.775	760.624	3166.95	476.831	3185.28	102.284	1121.36	1214.1	0.9342	379.573	406.474	4397.27	6535.22	1290.07	482.743	1063.63	1298.35	1415.71	888.975	1673.49	493.09
1	0	Endometrial	TCGA-BK-A6W4-01	290.923	378.461	2468.49	3943.57	4.3551	152.43	776.521	1404.1	187.271	4920.43	30.9215	2262.06	13177.9	473.839	872.334	779.134	529.584	87.5382	761.278	1900.15	233.871	327.667	890.625	1190.69	705.096	143.284	1169.79	2414.49	556.151	3110	148.075	727.107	3694.9	0	783.924	294.843	4051.37	5895.98	1413.24	395.446	1073.11	1833.08	1483.36	1126.45	138.493	728.179
1	0	Endometrial	TCGA-BS-A0T9-01	106.105	363.994	3172.11	14267.4	2.55673	315.487	1849.92	1521.03	596.306	4409.95	26.6084	876.333	38.9968	720.296	1563.49	1298.48	1048.97	212.309	2353.29	6319.72	231.262	348.617	1119.6	515.347	566.513	77.2662	960.224	1989.34	761.387	1113.49	22.1676	485.662	251.114	-0.56099	142.604	500.356	317.474	4835.33	35.9959	224.634	95.447	466.869	1719.2	848.205	474.742	898.082
1	0	Endometrial	TCGA-BS-A0TA-01	48.9362	40.2408	1573.97	2245.19	10.117	550.257	115.588	1114.88	172.143	2726.85	48.8168	2886.18	8992.81	858.187	1970.55	1214.28	426.489	185.479	1109.89	2534.07	64.3936	230.795	818.854	1313.4	642.407	78.4279	809.038	2191.07	867.427	1397.87	70.5222	1074.31	209.57	-0.56099	5.34255	284.731	2266.7	7970.22	15.0679	275.367	737.042	1059.24	1130.11	503.134	956.057	455.926
1	0	Endometrial	TCGA-BS-A0TC-01	52.3124	1169.03	2410.42	4174.31	20.7557	150.147	725.481	2152.22	221.908	3350.99	19.4804	2228.47	12480.8	936.41	2059.23	1156.22	232.543	188.331	866.731	3266.01	84.2936	191.779	620.135	3738.1	1124.53	97.0236	779.175	3079.89	1034.25	2071.76	19.9741	1195.13	947.415	-0.56099	1543	551.066	3230.29	9220.86	405.211	1049.65	1038.03	1580.1	1708.42	1193.22	90.2287	972.39
1	0	Endometrial	TCGA-BS-A0TD-01	35.2145	567.49	1676.01	3825.14	3.065	81.7251	200.107	692.124	165.864	3290.77	27.8457	710.248	4072.13	812.621	2940.05	1006.62	552.135	171.974	951.778	3434.68	145.185	244.969	1004.43	1578.66	896.136	62.3182	408.301	2598.94	649.169	1182.35	15.9831	587.518	1246.98	-0.56099	387.602	259.253	1803.5	5470.26	596.78	360.012	1135.3	1980.52	1197.43	838.421	138.796	740.73
1	0	Endometrial	TCGA-BS-A0TE-01	123.18	15.732	927.531	2326.7	421.217	19.5861	39.351	1178.83	971.078	2602.58	21.8457	2086.89	8012.13	558.695	2546.26	852.699	247.124	186.743	613.415	4360.33	117.153	160.932	269.607	2574.48	1892.33	164.607	2009.52	1335.34	789.49	2526.58	316.452	1086.13	139.533	502.779	646.384	682.391	2637.91	10284	1833	533.192	1211.99	1410.85	1168.12	1268.35	68.5772	1587.7
1	0	Endometrial	TCGA-BS-A0TG-01	9.97983	265.981	3643.11	9518.03	15.9346	1.57122	1392.7	2874.9	498.466	4835.64	51.7877	2742.09	354.472	821.165	2990.02	1109.32	442.458	217.382	1402.18	5223.55	140.126	270.721	1037.15	2267.13	736.716	63.6881	911.575	6975.06	1021.56	1464.06	53.0765	443.943	433.086	-0.56099	372.801	355.554	455.119	7586.84	59.8391	241.677	293.698	502.748	1511.14	1186.53	771.842	686.805
1	0	Endometrial	TCGA-BS-A0TI-01	417.926	207.338	2581.78	2714.4	12.2442	12.4117	121.982	1160.81	345.023	2578.48	43.7933	1140.09	8008.21	928.763	2562.92	1195.91	238.538	244.601	1180	3689.04	152.159	317.392	741.228	1273.06	986.003	113.34	398.379	2920.26	597.644	2005.61	57.3477	1793.02	305.736	7.58259	1587.98	354.824	1199.94	4598.24	101.187	232.654	333.482	494.043	934.381	1105.75	179.148	190.976
1	0	Endometrial	TCGA-BS-A0TJ-01	53.5922	92.1402	3093.31	8794.78	1.83627	1.85037	337.226	2359.99	406.089	2984.83	42.7432	1528.98	1884.7	799.694	1016.16	901.391	374.921	221.88	1286.46	3606.32	158.222	248.875	688.12	415.701	978.929	135.125	1854.45	3350.2	525.798	2461.8	93.9929	1122.22	242.371	-0.228564	123.611	605.359	564.996	9337.39	13.4035	553.907	846.989	1583.47	886.429	274.98	2612.16	227.626
1	0	Endometrial	TCGA-BS-A0U5-01	3372.19	878.763	3507.6	9194.39	1.17255	185.317	177.262	2075.82	235.219	2968.31	23.8561	1926.37	2328.44	755.86	1125.12	840.246	958.782	196.566	935.393	3184.5	386.84	335.457	925.127	1256.96	930.782	128.115	1177.01	2171.68	853.788	2334.49	45.2718	1151.05	401.583	-0.56099	414.138	498.524	2029.69	10697	139.214	566.466	453.292	1322.67	872.534	823.309	389.285	551.946
1	0	Endometrial	TCGA-BS-A0U7-01	2.80816	372.283	3164.26	5264.32	27.0386	1.12595	377.989	1534.26	419.097	3208.26	34.0994	645.994	4093.21	768.362	621.188	1009.55	605.506	198.196	867.726	2079.92	102.767	218.291	819.739	1449.95	870.07	93.2895	573.397	9187.01	644.168	2208.3	81.1483	1571.96	96.5154	114.113	440.355	483.117	5240.02	7624.65	382.258	432.367	555.756	1975.2	1002.22	1041.13	1840.73	550.405
1	0	Endometrial	TCGA-BS-A0U8-01	40.2358	217.658	1793.93	4425.13	8.72276	0.113425	875.01	2117.44	246.864	4423.66	35.6303	3333	188.626	484.278	1388.58	1042.26	576.672	159.194	1529.34	3128.74	38.0944	290.876	1203.83	1020.37	526.105	74.7486	1058.82	3396.99	722.237	2164.17	175.447	1967.83	231.87	5.53385	961.195	238.888	3508	9774.77	306.801	277.169	382.545	687.539	771.369	1609.34	165.488	651.828
1	0	Endometrial	TCGA-BS-A0U9-01	827.66	123.535	2847.2	13444.8	46.7317	31.4523	16.5805	711.607	500.069	4419.59	-0.118868	2513.11	227.363	438.619	384.919	1064.18	1995.21	223.763	925.702	2410.73	565.906	319.837	1581.14	3809.1	559.166	136.561	658.703	3427.53	355.185	1082.67	169.671	1003.81	818.289	-0.56099	5.73702	503.25	955.369	12513.3	11.4033	347.911	487.995	1269.03	1290.08	297.557	108.633	137.827
1	0	Endometrial	TCGA-BS-A0UA-01	124.048	474.693	2569.09	6036.15	19.6714	724.037	253.556	1392.76	154.894	2819.44	18.1991	874.912	2495.77	876.338	848.468	1246.8	272.712	188.499	1064.06	2872.15	108.089	288.885	1341.92	1124	2036.88	150.789	478.352	3543.86	876.853	2230.12	123.275	637.819	240.092	-0.56099	1058.58	318.826	1114.93	9564.25	141.464	462.521	467.756	672.564	1267.5	1201.94	295.279	616.345
1	0	Endometrial	TCGA-BS-A0UF-01	1821.51	448.914	2615.91	6141.24	4.49421	1299.15	287.595	2145.12	302.056	2874.41	345.931	2470.73	1280.04	575.074	1030.12	1508.14	414.493	135.145	905.441	1711.67	329.167	269.782	827.716	473.798	634.591	322.811	877.03	1976.66	522.329	2590.85	181.075	2337	87.7183	2.01648	420.456	633.167	4417.69	9055.61	3363.61	515.641	1111.38	1568.38	1353.39	928.952	529.991	367.205
1	0	Endometrial	TCGA-BS-A0UJ-01	426.928	310.798	1512.95	1810.74	0.11305	0.113425	131.674	459.141	401.955	2977.34	0.831713	335.414	1605.98	647.53	2242.74	1253.69	914.312	159.367	2029.81	3443.73	138.38	431.049	1045.27	803.621	681.637	38.4889	377.019	2441.24	310.464	738.578	52.7127	1276.73	236.958	5.05597	468.274	197.457	809.269	4210.86	16.7049	194.101	347.364	653.22	837.365	1649.54	34.4708	378.565
1	0	Endometrial	TCGA-BS-A0UL-01	40.5108	231.687	1497.38	6958.94	8.25143	308.898	700.297	959.499	204.479	3017.68	1.4443	732.158	368.877	550.747	1337.34	1160.88	588.023	246.704	1127.59	3197.44	181.142	353.941	1059.83	1223.94	696.88	112.591	762.769	1823.83	597.843	1796.03	65.5869	1112.01	155.772	-0.56099	316.865	318.215	1687.28	8956.77	153.23	381.582	423.496	1610	1278.99	902.838	90.8512	417.279
1	0	Endometrial	TCGA-BS-A0UT-01	10.1487	1540.71	3553.34	6169.29	5.96965	3.0734	810.244	1043.17	323.779	4773.97	48.4239	813.355	1037.5	466.06	1104.28	1024.38	889.35	169.18	3107.34	5984.52	1414.98	377.767	1061.27	847.35	604.552	64.5418	649.043	2002.63	461.023	830.125	29.4168	591.902	176.983	-0.56099	489.426	120.556	247.246	3897.13	21.4394	154.307	333.967	542.411	723.668	736.657	191.624	598.456
1	0	Endometrial	TCGA-BS-A0UV-01	31.0779	145.592	1972.9	2702.35	2.26629	0.113425	122.156	1839.35	207.031	2286.53	90.6622	2842.94	8354.93	782.41	1220.58	1380.84	1364.73	227.137	813.936	2627.64	535.371	279.894	680.879	279.957	709.017	258.421	2242.56	2250.83	243.377	1857.73	147.168	1671.31	660.712	-0.56099	105.633	319.619	576.954	8083.61	10.0251	336.193	1119.73	967.466	751.331	444.533	1596.42	653.286
1	0	Endometrial	TCGA-BS-A0V4-01	161.477	1390.65	1101.11	2417.98	20.8807	1.392	103.011	785.114	238.04	1936.33	47.3295	359.148	2960.03	2099.2	3669.43	1080.23	204.631	201.846	782.329	3286.62	15.3125	91.8054	826.875	1191.59	793.466	23.6648	203.239	718.295	354.971	538.721	30.625	1451.83	363.324	0	388.381	302.074	204.631	1397.61	65.4261	459.375	254.744	193.494	971.648	889.517	15.3125	868.636
1	0	Endometrial	TCGA-BS-A0V6-01	144.83	214.816	2838.41	4399.82	13.1715	135.618	297.66	1377.19	145.73	3286.44	16.4468	3839.79	5517.87	552.658	1926.04	768.838	275.297	115.902	816.486	2712.84	31.2677	186.394	676.651	2322	958.509	125.208	1124.79	4243.69	1390.84	2400.55	38.3273	840.469	471.909	-0.56099	1051.27	312.753	5942.63	12688.3	222.287	491.997	673.719	819.731	1671.16	1134.48	330.168	835.122
1	0	Endometrial	TCGA-BS-A0V7-01	822.43	422.43	1108.41	2682.24	0	177.57	128.972	1084.11	386.916	1932.71	35.514	155.14	747.009	891.589	1300.93	1463.55	579.439	357.009	1405.61	4136.45	1459.81	405.589	1153.27	371.963	467.29	46.729	119.626	257.944	295.327	351.402	72.8972	598.916	123.365	7.4766	362.617	87.8505	67.2897	949.533	119.626	142.056	14.9533	114.019	657.944	721.495	14.9533	407.477
1	0	Endometrial	TCGA-BS-A0V8-01	422.233	139.3	2216.34	2907.63	1.85019	655.986	117.932	639.757	209.763	3451.94	-0.118868	2396.93	3338.62	377.018	1610.78	687.272	896.803	136.813	1043.75	3616.99	272.507	350.902	773.729	2986.75	600.25	77.3403	788.334	2739.99	615.609	1540.83	75.3766	1822.49	1292.82	-0.56099	611.217	208.089	5015.16	12342.8	456.275	221.79	433.989	1420.4	750.044	1019.77	114.15	532.374
1	0	Endometrial	TCGA-BS-A0VI-01	13.1825	399.207	2552.41	4771.68	0.11305	23.916	1043.05	2319.47	1510.4	3343.12	17.2265	2599.12	1538.68	520.1	1984.5	840.125	495.184	275.56	1502.12	4432.25	197.716	358.297	1517.51	1304.13	571.05	43.8816	556.713	3320.87	497.098	1110.69	41.9253	1044.46	699.362	-0.56099	544.324	392.021	279.989	3913.25	44.4327	263.145	111.7	282.563	945.982	851.505	404.784	926.931
1	0	Endometrial	TCGA-BS-A0WQ-01	68.4794	738.902	2840.64	4934.08	1.07172	97.8859	262.272	3433.44	302.677	4663.85	2.0726	3346.18	984.567	609.15	1844.22	998.608	1270.28	154.732	1614.33	3320.45	154.293	376.499	1150.73	654.325	654.039	88.1439	1010.92	3243.37	1069.72	1788.28	25.9733	899.032	114.392	11.1882	557.874	225.562	3567.24	10413.8	149.914	263.289	335.15	984.262	819.87	2505.05	46.7729	520.614
1	0	Endometrial	TCGA-D1-A0ZN-01	30.5807	1066.64	4252.73	4279.38	24.3616	1.9367	1041.08	1761.65	547.074	3798.76	53.7147	2675.61	883.754	485.373	875.776	900.722	587.081	135.139	820.806	2844.33	71.7602	177.339	890.131	1850.41	893.931	198.424	1111.19	4365.72	1023.73	2049.98	123.036	1504.11	130.895	-0.56099	1339.75	796.691	3334.86	9460.38	433.753	453.739	509.19	4501.65	929.148	1404.29	432.441	1049.8
1	0	Endometrial	TCGA-D1-A0ZO-01	63.5388	381.629	2723.71	6105.69	6.57164	1.04589	400.598	1604.06	139.24	2421.03	4.7631	834.246	2161.04	662.542	1131.27	979.247	289.755	208.82	832.625	2861.76	174.46	199.092	795.712	1140.51	997.261	129.442	652.03	2607.63	1291.69	1952.71	42.3747	721.159	76.2705	-0.56099	358.494	290.416	4467.62	11317.3	239.92	516.151	987.208	1433.94	1526.46	1107.61	67.3874	903.175
1	0	Endometrial	TCGA-D1-A0ZP-01	6.09278	42.2718	4196.91	7506.44	3.53576	0.976876	248.932	3090.37	322.132	3842.74	280.334	669.609	811.309	200.385	335.187	1156.85	641.173	124.405	1058.55	2759.15	444.394	254.4	968.131	1513.14	1031.25	307.126	948.851	1215.63	352.464	5038.74	66.0457	728.754	411.067	35.1609	47.8699	734.673	508.774	5885.97	1383.27	322.801	1824.36	1883.38	780.98	937.571	831.235	151.873
1	0	Endometrial	TCGA-D1-A0ZQ-01	109.071	415.697	2333.49	6139.82	6.44173	447.83	592.444	1588.33	296.545	3544.37	54.4793	1254.34	1820.2	318.93	1448.86	1483.51	431.107	220.538	1233.37	3313.75	87.3554	338.847	884.9	1258.87	933.845	175.287	767.994	1814.25	694.272	2355.62	159.095	967.788	1217.86	-0.56099	346.884	413.824	2914.63	9631.15	825.433	576.42	458.822	2718.34	961.778	1441.33	124.963	497.084
1	0	Endometrial	TCGA-D1-A0ZR-01	427.337	331.258	7234.97	2500.8	3.51206	392.682	231.816	1975.75	146.019	1756.45	7.51642	1997.59	1342.89	438.566	596.118	1045.55	340.992	119.799	716.773	3005.33	79.9174	213.776	947.921	934.96	1021.45	114.721	1001.06	2029.37	3094.7	1813.56	27.3179	776.677	981.356	-0.56099	993.276	324.492	3399.75	8634.59	242.921	485.662	801.015	2333.51	1254.93	1450.35	83.3004	586.505
1	0	Endometrial	TCGA-D1-A0ZS-01	697.426	6.36753	4723.11	9165.92	64.7505	108.525	51.4081	2199.3	700.534	3542.32	136.76	683.05	0.761547	577.478	1388.57	970.382	411.884	165.651	796.542	4039.64	98.5386	294.226	1059.3	411.897	943.235	228.972	1359.47	12315.3	895.487	1641.56	72.4238	939.383	98.6169	-0.56099	14.9746	609.024	546.279	6748.74	0.882084	415.25	531.875	269.215	1611.65	878.176	481.397	94.8902
1	0	Endometrial	TCGA-D1-A0ZU-01	24.2775	822.839	3379.75	5789.52	6.03061	980.265	2382.19	1488.26	437.37	3852.84	75.8488	1168.52	680.026	659.714	1284.63	953.423	1360.33	146.305	927.966	3279.47	246.607	228.613	875.839	971.166	1170.21	150.654	1434.15	3772.05	625.204	2071.22	39.7035	1235.84	118.516	-0.56099	672.301	541.997	6397.25	7014.84	402.142	418.51	551.879	2184.24	1492.51	1560.23	784.817	817.858
1	0	Endometrial	TCGA-D1-A0ZV-01	270.196	347.71	2131.92	4593.62	6.1085	758.82	113.842	1714.32	226.696	3944.76	6.63934	1595.59	5222.65	787.82	1538.48	1125.04	841.66	159.02	1162.67	2582.56	146.593	196.721	1307.65	1467.58	794.974	72.4702	552.675	3997.23	988.382	1612.41	24.1815	1216.64	959.474	-0.56099	418.334	266.668	1985.6	8700.81	736.97	384.05	258.215	1429.3	1371.11	970.203	136.833	752.479
1	0	Endometrial	TCGA-D1-A0ZZ-01	26.8364	131.381	3527.94	3055.42	1.01897	105.318	64.495	1771.38	289.76	4717.68	15.2354	1818.65	11971.5	289.069	494.61	1081.29	573.868	111.214	559.287	2739.09	117.109	117.422	593.974	1539.67	1377.11	180.405	336.757	653.573	405.167	4299.68	100.418	297.755	2553.11	-0.56099	426.426	516.034	1389.91	13885.4	16.9435	623.753	1908.5	1959.51	731.347	1926.01	383.64	140.473
1	0	Endometrial	TCGA-D1-A101-01	271.774	177.336	1834.03	7478.31	3.6591	296.451	338.744	779.507	223.209	3616.52	28.3061	735.737	687.024	648.049	1407.11	1307.61	600.045	188.12	1152.56	3245.88	182.037	284.442	946.902	913.304	721.994	103.715	932.171	2795.28	540.049	1843.39	40.6817	1032.59	158.759	-0.56099	286.182	298.915	3787.2	7539.1	79.5174	293.971	641.513	835.83	1297.87	641.469	191.21	178.455
1	0	Endometrial	TCGA-D1-A102-01	104.654	837.669	4267.31	4649.01	5.21059	1075.41	4253.36	1855.29	420.794	3305.29	14.959	1842.63	814.564	481.378	1032.09	891.67	463.322	124.412	909.848	3357.51	148.499	203.195	641.599	751.991	661.772	158.465	1881.55	6711.39	1520.4	2084.08	113.479	553.959	129.02	3.73531	940.531	477.192	5930.36	6840.76	465.367	345.779	392.613	853.353	1675.16	1277.59	310.279	722.874
1	0	Endometrial	TCGA-D1-A103-01	2564.33	627.73	2690.89	2663.69	10.256	75.5829	103.321	2318.87	295.51	3852.85	2.46472	2562.28	2077.43	505.103	990.482	1021.56	449.766	99.1706	730.882	2979.41	619.098	258.735	681.311	1104.83	1186.57	174.255	752.356	4257.59	632.92	3556.52	90.1484	1485.91	92.237	-0.56099	193.558	402.667	7486.44	14392.3	142.782	504.411	716.05	2558.1	1326.46	1002.41	147.306	544.245
1	0	Endometrial	TCGA-D1-A15V-01	31.6964	179.662	3591.28	5472.75	25.003	1.69256	246.484	3755.15	195.615	3961.58	108.713	2292.35	5432.92	330.907	361.474	688.078	1291.36	87.5183	1077.24	2667.86	168.732	133.51	769.264	1065.86	888.736	175.162	694.373	2266.29	473	3975.57	286.883	555.687	296.815	-0.56099	588.276	634.943	956.18	10283.3	467.08	469.833	1940.23	6034.09	1472.43	784.377	1119.3	332.942
1	0	Endometrial	TCGA-D1-A15W-01	135.574	794.553	3428.53	6156.52	9.35648	565.508	650.543	2671.08	321.908	3894.56	22.2835	2451.53	10891	439.668	1277.39	857.833	333.468	122.163	923.338	3329.77	87.8785	162.338	736.612	2008.38	1152.51	164.624	854.081	7019.12	876.6	2468.97	75.9469	727.566	1834.35	-0.56099	824.228	492.283	4829.3	9588.95	565.735	555.857	1198.59	3203.31	1034.68	1121.6	673.914	981.269
1	0	Endometrial	TCGA-D1-A15X-01	1.99934	-0.227661	1232.55	4563.22	34.5558	0.98836	254.949	1645.48	290.128	5092.32	43.6754	76.5362	7642.73	809.623	1579.43	623.314	651.909	103.7	621.676	1903.85	8.35086	175.662	422.909	7565.54	773.379	106.015	964.281	14954.9	839.183	2372.71	43.2032	923.354	1120.84	-0.56099	4.99862	341.393	562.679	8566.31	166.206	384.382	1138.97	3113.87	1443.04	1175.29	2111.18	806.955
1	0	Endometrial	TCGA-D1-A15Z-01	245.227	503.804	4005.21	12080.9	1.84268	291.425	1515.62	3295.07	487.333	4145.01	50.1967	1125.91	2739.1	634.549	1703.9	807.071	716.879	140.82	1122.91	2977.81	63.1661	298.162	793.987	1112.43	652.998	163.816	1174.68	6459.53	1162.69	1842.24	49.8007	672.001	152.963	0.51306	699.86	595.644	2406.84	11003.9	84.9482	383.72	393.536	2231.13	1195.23	2185.27	422.934	663.538
1	0	Endometrial	TCGA-D1-A160-01	14.7967	273.235	3323.67	3307.62	7.34321	139.427	118.385	1104.72	255.029	3951.18	16.7865	4163.53	1457.27	631.013	1617.89	925.311	333.61	157.033	1024.98	3650.82	82.8962	269.668	1076.2	2098.37	555.219	151.745	774.738	3486.71	426.431	2255.27	166.058	1431.48	228.219	-0.56099	433.146	261.527	2015.09	8432.4	308.404	522.064	221.83	989.483	992.424	1460.48	224.417	374.753
1	0	Endometrial	TCGA-D1-A161-01	359.32	863.769	2844.38	3415.21	1.96403	1023.66	380.226	1577.78	194.796	2790.74	18.9088	1761.56	4322.31	567.976	2123.49	1132.08	797.675	147.202	1117.83	3646.07	40.6694	261.327	1122.41	835.791	1566.03	96.0628	772.255	2751.35	559.9	1511.61	74.8605	1233.76	706.338	-0.56099	404.982	251.978	8214.82	8361.09	37.003	296.669	1092.3	1764.12	913.638	2106.02	34.0855	517.499
1	0	Endometrial	TCGA-D1-A163-01	57.0379	669.962	3119.74	8633.81	38.0484	118.84	319.747	1378.56	671.242	4015.42	53.4909	2611.06	1299.63	580.987	1390.86	930.28	327.053	209.564	1061.26	3505.15	32.1038	189.994	1148.85	1279.63	1241.15	143.449	813.35	4124.89	503.914	1729.54	94.442	1892.38	86.3226	-0.56099	939.718	519.661	2126.61	8633.51	147.874	723.049	1413.03	4039.49	1206.77	1925.28	385.762	816.445
1	0	Endometrial	TCGA-D1-A165-01	1582.13	344.095	3632.65	5916.7	6.08155	357.33	773.693	2919.26	288.269	3522.31	18.2024	2270.69	1574.72	614.116	1138.13	830.313	771.803	94.7942	788.901	2542.86	159.09	225.549	636.803	710.279	952.866	145.795	1680.22	1969.25	1228.74	2244.97	69.9207	1189.55	94.8462	-0.56099	1299.77	481.623	8579.72	7423.69	1287.44	421.793	765.703	2036.75	1443.1	2060.33	290.341	582.685
1	0	Endometrial	TCGA-D1-A167-01	1.12227	217.422	3598.61	1980.96	1.89557	1280.22	98.6638	1996.64	281.815	4658.88	11.776	751.241	376.448	790.863	1252.08	662.835	819.858	156.012	624.183	3059.13	37.1257	187.907	719.059	406.074	642.586	223.936	1352.77	1847.72	301.353	1878.17	33.8507	1572.18	135.071	-0.56099	732.486	619.067	3388.43	5572.86	60.5259	630.197	1595.87	2217.52	1036.32	282.234	285.563	313.503
1	0	Endometrial	TCGA-D1-A168-01	4.81994	200.035	2539.02	29759.5	33.1814	286.755	215.351	281.988	505.428	3061.05	8.75957	597.644	230.795	1137.94	2060.52	1400.1	1041.2	207.944	1776.2	3501.74	686.046	370.329	1444.62	700.306	837.687	40.5318	258.215	2049.47	222.02	938.671	86.6996	256.534	177.122	-0.56099	89.7844	651.941	215.005	8061.07	3.69175	296.808	2492.19	4100.86	2360.45	489.737	519.42	277.976
1	0	Endometrial	TCGA-D1-A169-01	30.8173	483.01	2161.36	1657.79	2.57781	0.113425	49.1903	740.232	279.753	3597.29	9.97099	524.211	6193.71	1300.6	2191.37	1935.53	850.307	172.022	1599.1	2693.87	142.309	378.135	1343.81	792.467	995.247	50.2215	323.772	398.976	153.949	970.932	176.44	775.082	689.133	-0.56099	369.663	472.987	1114.81	5648.03	62.8467	467.586	1356.32	5210.85	1126.96	482.606	77.4019	276.575
1	0	Endometrial	TCGA-D1-A16B-01	536.955	802.886	3465.32	7472.45	11.1071	496.483	829.778	1834.25	364.059	3804.02	44.9427	1844.13	1591.85	393.41	1613.29	953.176	464.52	115.465	922.615	3653.85	188.856	233.137	720.691	662.685	734.695	167.791	1051.38	7614.83	1141.19	2026.09	43.0462	565.169	866.519	2.79496	484.594	492.755	3144.48	6975.22	254.951	397.481	527.073	1808.69	1487.86	1570.93	578.678	618.105
1	0	Endometrial	TCGA-D1-A16D-01	195.898	955.34	2624.64	7354.11	17.8475	310.304	594.99	1634.02	240.952	3882.69	17.1088	1462.04	13124.5	561.429	1310.12	905.44	195.977	143.171	949.49	2867.75	178.312	173.876	891.403	3145.34	1152.17	102.488	611.51	6620.79	726.246	2446.38	68.2848	838.379	1769.89	-0.56099	1626.26	505.058	3432.62	10842	178.737	563.726	853.239	2609.02	1361.11	925.362	177.265	1086.9
1	0	Endometrial	TCGA-D1-A16E-01	210.366	421.345	2750.29	3954.37	26.7464	250.671	107.749	1143.83	349.456	4840.29	34.8614	1388.14	6117.78	614.912	1130.03	1132.66	196.905	119.431	833.419	2967.8	44.757	159.353	1008.21	2732.42	1108.75	154.917	788.925	3074.33	793.114	2223.96	57.5777	977.916	994.805	-0.56099	920.226	529.326	2229.66	7737.26	27.1502	669.885	907.954	3192.13	1365.1	1115.86	134.868	1297.45
1	0	Endometrial	TCGA-D1-A16G-01	229.198	292.029	3118.36	1389.44	35.9575	1.15427	41.4085	1231.28	510.581	3761.09	24.757	3963.78	2015.06	338.188	1344.5	650.54	475.341	190.06	804.746	2120.79	10.6117	55.5035	343.298	3295.69	1238.52	177.686	582.872	5326.09	731.087	3060.52	154.119	2518.76	96.2113	-0.56099	189.766	776.83	1769.8	7515.59	566.707	882.252	916.2	2414.22	1612.69	910.323	175.459	785.787
1	0	Endometrial	TCGA-D1-A16I-01	177.848	31.936	2286.99	1375.96	1.91622	21.957	357.279	715.477	493.624	5832.09	100.539	297.031	2230.82	1139	2044.25	2204.04	3328.68	364.584	3883.39	4118.89	1098.93	942.124	1226.94	384.322	1075.74	102.92	323.957	295.151	64.8152	844.813	95.6754	1295.08	708.327	1.59104	816.219	560.352	113.676	2052.1	72.9568	342.823	1503.26	1545.69	1043.35	414.284	788.559	148.199
1	0	Endometrial	TCGA-D1-A16J-01	-0.33138	7.4788	730.208	1934.72	4.44278	0.113425	45.8246	232.076	517.639	1897.8	23.6502	213.793	1520.5	1258.12	2576.18	1415.03	292.969	161.301	1254.32	2529.82	17.1129	172.943	804.225	1635.65	762.807	171.539	541.714	983.5	237.478	1396.36	221.946	3010.09	339.219	2.75364	2.161	539.473	511.633	6143.23	123.607	422.275	2024.51	4251.58	1516.49	810.866	85.8511	774.7
1	0	Endometrial	TCGA-D1-A16N-01	214.403	821.438	3175.79	4632.01	6.05085	1.11346	15.3099	1052.74	602.685	5417.61	82.301	1361.03	9534.11	498.497	1341.75	1373.18	691.667	110.2	1138.88	2120.86	982.256	632.46	957.336	1054.07	1314.92	170.181	1161.1	993.079	219.272	977.239	171.979	1279.61	461.74	4.19189	346.449	1035.8	2566.66	13764	201.444	399.104	2353.86	4811.64	1374.31	372.191	811.286	330.653
1	0	Endometrial	TCGA-D1-A16O-01	161.439	758.936	5257.1	4985.44	16.1656	896.926	578.127	1716.46	205.801	3015.28	28.8466	1539.08	5946.64	762.716	1004.12	806.571	638.124	136.409	946.834	3288.52	106.591	316.707	886.644	776.958	997.711	174.212	690.87	2532.83	1258.99	2312.85	56.5128	544.338	556.833	-0.56099	1126.88	713.832	10747.3	14216.3	360.538	384.673	944.744	2440.69	1126.75	1441.38	30.0943	895.544
1	0	Endometrial	TCGA-D1-A16Q-01	584.802	275.193	1869.96	6481.19	5.30636	47.4296	388.062	689.302	193.938	3064.11	33.8363	704.624	543.727	960.926	1707.06	1594.92	1393.71	180.146	1931.02	3678.08	181.051	482.495	1861.93	370.984	453.813	61.3772	495.156	2501.59	378.139	834.01	40.1969	1217.41	348.764	-0.56099	417.797	201.391	1321.44	3957.16	62.163	280.82	239.01	774.728	940.883	1140.08	108.393	360.545
1	0	Endometrial	TCGA-D1-A16R-01	155.09	778.099	2616.31	5644.54	0.11305	16.0835	724.223	1519.84	421.082	3280.85	22.2636	1068.11	178.09	835.772	1656.31	1427.25	547.242	221.681	1529.49	3140.65	169.101	281.395	1136.3	771.107	358.935	77.2809	755.728	3242.41	907.184	1495.54	46.1456	965.977	168.194	3.73763	1054.55	455.064	1449.47	5569.53	173.581	309.478	244.541	2654.27	1830.77	1676.35	168.972	737.566
1	0	Endometrial	TCGA-D1-A16S-01	59.5133	36.6334	2152.74	4654.2	41.2199	46.0566	325.201	792.578	307.3	4311.19	70.43	888.637	3195.89	497.718	1180.03	2494.98	826.657	389.138	3476.29	4989.87	380.677	582.221	1741.23	650.379	509.272	109.182	361.218	1231.75	187.18	1269.47	50.4652	1036.71	551.154	8.02005	86.7204	258.78	387.054	7310.09	50.9477	292.384	572.104	703.265	970.011	1144.36	64.9918	216.827
1	0	Endometrial	TCGA-D1-A16V-01	12.4486	489.681	5494.34	2482.86	3.12731	188.261	34.7529	3521.55	356.667	3923.07	-0.118868	4182.03	1831.86	834.79	918.264	854.594	988.027	161.388	564.928	3559.85	147.75	144.694	881.369	1559.7	820.665	173.478	716.211	1891.41	428.241	2257.14	232.998	2541.8	1232.92	-0.56099	311.446	360.334	7808.21	9269.33	77.1789	503.702	687.207	734.596	1128.32	657.981	645.663	391.01
1	0	Endometrial	TCGA-D1-A16X-01	298.774	350.872	3173.37	2565.57	3.84435	78.1469	94.8072	1416.5	293.713	3033.66	23.5455	1833.14	3970.18	1007.38	2483.2	1839.47	445.873	158.402	1176.49	2288.43	146.64	371.65	918.114	901.581	1039.23	86.5773	422.347	1616.09	263.011	1630.3	21.3468	1068.53	593.552	-0.56099	303.41	735.925	1504.42	6101.52	83.7626	319.701	2419.45	11173.3	2007.82	986.967	212.456	493.696
1	0	Endometrial	TCGA-D1-A16Y-01	3.48605	184.479	1474.66	4314.88	4.43011	4.47464	400.404	727.05	464.711	5161.97	17.3765	511.055	25.887	1356.08	1790.79	2447.89	1195.7	223.291	2049.02	2227.86	251.533	373.447	1673.37	363.838	660.023	40.1943	409.138	510.338	155.343	726.635	83.045	1578.1	233.606	16.0943	270.653	331.568	72.7354	2525.37	799.055	236.11	360.932	5685.76	1067.99	1255.22	177.774	395.528
1	0	Endometrial	TCGA-D1-A174-01	69.0784	361.591	1063.56	4195.05	9.04074	5.27762	48.1789	494.485	235.519	2800.48	17.763	526.128	61.3739	1667.31	2437.08	1995.98	723.781	214.251	1855.31	1852.36	47.4343	472.937	1680.03	280.056	541.887	68.9113	378.299	773.186	170.401	991.949	89.3999	932.246	224.235	3.26623	563.143	283.217	1670.67	3931.25	227.089	392.441	811.794	3419.62	1277.97	871.264	83.091	423.505
1	0	Endometrial	TCGA-D1-A176-01	3283.67	812.663	5611.01	1285.9	23.0436	255.92	1329.75	1295.1	306.313	3520.98	45.9563	1270.36	5142.92	778.168	1549.04	979.56	482.764	182.942	1056.66	2303.24	283.579	285.946	1401.79	1295.15	595.164	95.706	688.186	2050.47	354.508	1519.84	155.559	1153.2	481.258	6.62078	883.904	421.561	7875.14	8270.46	1049.7	661.67	1782.75	2622.14	1490.35	1060.33	201.927	560.478
1	0	Endometrial	TCGA-D1-A177-01	138.798	50.48	1665.86	2179.49	47.3517	722.129	103.044	1336.39	171.383	2404.68	12.9225	1424.41	3.89537	783.462	1325.05	1121.51	266.421	361.587	1063.38	3313.25	10.6539	157.188	1007.91	231.116	273.976	147.212	912.269	950.129	337.517	2475.81	193.463	1568.12	4483.51	-0.56099	215.084	444.127	772.948	7322.88	7.49117	971.177	1742.32	2310.34	1096.29	2511.54	473.929	681.618
1	0	Endometrial	TCGA-D1-A17A-01	6.53465	353.637	2458.17	4059.44	3.44394	165.336	466.355	1088.37	236.907	3561.03	43.1505	1541.39	7612.24	459.739	968.19	1485.25	488.311	152.544	1066.95	2273.05	271.037	281.786	1008.56	2547.72	429.708	79.5786	759.708	10269.3	617.914	1906.66	72.4034	740.77	70.0541	0.290684	377.792	349.65	2329.61	5641.1	621.011	358.361	273.32	2519.04	695.778	561.074	617.465	728.561
1	0	Endometrial	TCGA-D1-A17B-01	550.566	635.941	3136.69	3562.87	12.139	316.8	276.432	940.01	199.051	3000.64	7.27807	1375.79	3258.25	1087.83	1601.43	1655.85	332.605	125.569	1096.43	1854.66	162.954	246.504	840.991	2040.91	771.504	101.11	548.707	1257.65	397.59	1619.49	154.269	678.286	104.484	1.30279	825.31	720.904	2659.36	9284.13	416.242	423.502	950.899	7614.11	2765.66	1173.01	115.471	441.741
1	0	Endometrial	TCGA-D1-A17C-01	27.7367	321.976	1592.56	4991.97	18.1964	2.55878	249.048	449.68	329.473	3523.14	22.9359	442.614	1357.89	950.004	2183.41	2194.92	377.727	163.934	1881.78	2459.92	577.217	624.031	1801.4	1099.41	733.291	52.7506	421.547	1338.14	178.7	966.223	77.7085	814.847	162.689	-0.56099	441.601	315.257	532.836	2933.26	146.553	305.69	442.565	6167.33	1188.8	937.304	167.841	339.52
1	0	Endometrial	TCGA-D1-A17D-01	126.12	154.373	2422.56	2713.05	0.11305	0.113425	34.0924	800.749	201.972	3382.45	5.68057	964.551	4972.25	1304.79	2493.36	1724.41	1162.44	224.195	1558.52	2257.36	36.1492	346.426	1587.99	645.013	733.504	90.7516	377.325	1864.19	329.78	1318.72	108.465	817.232	57.3285	1.5879	350.765	289.626	1485.97	6257.26	103.374	355.435	822.419	4712.41	1471.89	1326.45	118.269	332.945
1	0	Endometrial	TCGA-D1-A17F-01	71.8394	576.946	1942.83	3685.4	60.4428	323.86	775.885	739.304	290.553	3501.21	12.1141	1471.62	4413.79	736.829	1864.19	1654.62	569.911	173.682	1265.09	4316.87	275.068	341.611	892.013	2163.65	1158.03	54.9711	549.348	2329.72	903.726	957.385	39.244	1426.02	1971.73	-0.56099	1521.39	314.922	3351.97	9603.3	90.9602	365.398	618.52	992.337	1510.96	1100.85	71.4042	436.3
1	0	Endometrial	TCGA-D1-A17H-01	25.8254	365.226	1762.67	5847.23	2.17799	9.49052	244.889	766.186	243.913	3914.26	7.60273	381.08	3792.17	715.18	1409.16	1191.1	410.4	333.564	1563.89	3367.44	109.839	188.43	920.888	454.267	565.926	82.4772	644.336	4273.86	426.722	1972.49	80.3814	1219.51	156.586	-0.56099	138.679	443.499	1889.17	10016.4	299.492	452.041	1479.62	4563.77	1322.49	704.729	780.761	544.142
1	0	Endometrial	TCGA-D1-A17K-01	567.168	151.682	2852.53	1009.68	85.6828	97.8995	27.199	590.845	294.322	4117.11	-0.118868	894.584	4197.72	232.47	736.674	1640.93	580.93	277.095	951.837	4427.77	320.69	136.758	493.306	1674.59	568.592	84.0663	683.064	2635.05	230.552	1576.46	487.255	1780.59	978.437	2.32071	127.203	270.053	3506.66	9766.3	455.23	455.472	984.354	1188.98	942.144	457.844	57.4566	737.176
1	0	Endometrial	TCGA-D1-A17L-01	36.1958	199.759	2867.58	1369.65	4.03376	192.043	53.576	579.526	109.962	2881.95	9.62459	556.352	844.817	802.304	1847.23	1258.77	602.947	146.682	1471.34	3688.05	459.731	418.503	1547.14	401.532	834.862	31.3697	320.036	2176.18	234.3	1039.93	51.9491	716.039	2455.53	-0.56099	1479.41	167.474	2072.14	5105.3	145.442	373.983	1135.61	2185.41	1064.29	1113.07	47.9198	246.866
1	0	Endometrial	TCGA-D1-A17M-01	9.93117	585.363	3014.56	4019.35	40.4178	0.113425	409.522	1511.2	422.014	2587.9	29.4463	1351.88	871.771	555.313	1091.06	830.827	389.903	167.837	1033.07	3445.75	34.7561	204.109	857.838	2071.96	598.635	97.2889	756.302	3853.27	566.541	1957.49	70.2558	1387.97	116.802	-0.56099	967.621	488.151	1937.92	7219.38	270.128	426.26	353.577	2961.15	1760.59	1453.8	475.66	662.359
1	0	Endometrial	TCGA-D1-A17N-01	404.813	312.924	1257.3	4363.64	5.61564	2.89401	211.721	358.156	324.891	3084.37	17.1287	342.31	449.295	1243.18	2194.11	2425	927.051	182.174	2466.76	2349.29	322.543	629.939	1860.49	617.656	415.984	34.7905	260.95	1002.17	188.898	612.857	45.2544	776.326	160.846	2.52589	468.493	229.766	365.19	1838.06	70.4272	234.54	311.089	4720.1	1293.8	818.362	63.9599	324.129
1	0	Endometrial	TCGA-D1-A17Q-01	150.283	250.75	3054.54	3864.74	10.4359	0.113425	81.5485	726.534	373.699	2133.64	41.0257	564.366	1667.52	928.213	1687.83	1564.79	628.093	115.005	1291.45	2198.31	436.291	394.772	982.83	111.586	1383.48	78.752	589.464	2072.93	157.878	2026.77	79.6726	670.957	959.282	-0.56099	491.925	424.653	8007.76	8186.47	758.349	377.608	2092.26	6815.77	1503.49	1298.95	749.688	415.188
1	0	Endometrial	TCGA-D1-A17R-01	82.1741	835.832	2825.31	4759.62	1.11661	305.459	588.878	775.265	662.593	3973.18	56.6247	554.988	465.048	762.797	1638.11	1944.05	1219.01	177.651	1659.32	2882.69	375.945	388.457	1097.29	957.18	680.626	91.8636	719.43	2058.13	214.562	1325.6	133.314	1339.08	154.961	-0.56099	1663.62	471.344	1201.96	4938.64	213.637	321.932	1090.46	13684.9	1701.32	1310.92	723.382	953.776
1	0	Endometrial	TCGA-D1-A17S-01	438.53	599.183	2110.09	3033.64	0.11305	59.0144	52.6674	1021.18	169.433	2445.02	15.0621	2994.01	822.455	808.296	1877.16	1050.12	1831.83	84.8696	1430.55	3559.61	185.569	552.618	2403	295.584	598.533	37.5042	411.95	1644.14	628.791	574.984	39.3172	1310.18	181.761	-0.56099	337.127	133.878	2273.68	4925.02	404.025	253.218	72.5096	480.268	1046.64	1284.57	28.7973	436.771
1	0	Endometrial	TCGA-D1-A17T-01	202.688	296.597	2238.97	3359.38	12.1153	141.966	506.051	1720.84	269.687	4504.76	25.4695	805.667	2338.76	770.292	2125.63	1250.18	1034.38	212.927	1589.08	3583.01	93.6419	295.886	1409.71	706.417	673.566	77.167	693.246	3498.44	736.441	1407.22	32.8855	1409.96	143.793	-0.56099	620.997	288.37	1567.31	5254.37	221.79	269.497	510.859	1498.77	1167.74	1957.63	134.18	589.271
1	0	Endometrial	TCGA-D1-A17U-01	267.637	919.581	2373.05	2919.26	3.78043	220.184	872.666	2005.03	342.28	3382.58	5.40599	1135.35	307.877	730.408	1262.34	1032.87	511.486	193.608	1003.71	2773.39	39.3067	176.249	742.451	909.503	1224.29	163.058	872.424	2159.64	825.928	2644.61	146.975	1252.28	610.629	35.4441	1037.75	489.856	5979.94	8143.67	127.444	341.2	832.808	1848.21	996.538	1205.27	122.568	1111.29
1	0	Endometrial	TCGA-D1-A1NS-01	132.015	575.376	2693.25	4185.54	38.9709	3.07731	309.805	1983.03	215.904	3508.23	24.9114	2978.4	4868.3	755.881	1504.46	913.181	435.895	153.033	904.152	3671.12	31.6454	197.835	931.802	1188.8	1159.56	92.4642	1019.63	3147.31	764.462	1604.63	35.233	528.59	416.662	-0.56099	934.932	396.7	3860.52	8276.46	115.767	675.311	603.012	1909.41	866.946	800.024	587.729	786.7
1	0	Endometrial	TCGA-D1-A1NU-01	44.7813	57.9363	2880.45	1815.21	3.90914	200.993	769.714	1724.7	256.839	4408.25	45.7215	906.694	1843.56	425.998	873.454	1086.52	1187.16	159.418	1219.44	3833.69	173.842	238.818	1094.67	1640.29	482.475	290.512	564.711	1333.47	199.731	2799.43	127.374	1104.52	1545.19	-0.56099	310.69	702.12	536.975	10173.4	169.686	483.591	1735.25	985.882	871.146	219.533	262.611	319.431
1	0	Endometrial	TCGA-D1-A1NW-01	14.347	11.1674	1478.59	3445.48	58.305	212.95	52.173	828.78	161.281	4131.2	37.2957	994.717	4761.07	367.596	498.935	1584.22	1815.4	209.518	1431.84	2867.21	176.736	372.524	1486.44	1180.7	519.531	120.668	594.839	2167.85	419.914	1756.62	97.0161	1319.17	229.988	11.3644	202.404	239.25	1275.71	9772.02	713.694	410.791	401.114	1313.74	605.947	1171.28	64.906	353.858
1	0	Endometrial	TCGA-D1-A1NX-01	39.1538	94.8544	2168.02	4132.66	5.19958	10.3998	396.381	2340.55	277.378	3051.22	63.9619	1637.97	1661.35	340.459	884.723	1709.35	1369.15	251.714	950.118	3795.49	128.204	195.13	980.929	1550.03	814.626	173.203	1169.24	2373.07	540.578	1856.15	14.5081	1422.44	1705.1	-0.56099	146.549	348.095	611.777	8971.22	142.931	447.316	611.578	670.277	1342.54	801.479	362.017	448.282
1	0	Endometrial	TCGA-D1-A1NY-01	9.50861	643.104	4585.46	8864.09	43.5307	601.988	401.581	2001.83	384.036	1519.6	34.2225	3287.23	8213.67	508.785	1467.35	898.046	319.992	139.962	1001.77	3604.13	403.383	162.932	969.591	3787.78	1227.82	144.081	974.117	2259.5	391.847	2026.86	101.813	1558.46	171.255	0.369855	470.469	608.697	1373.08	7612.62	4.61423	457.093	497.871	946.668	1101.64	589.531	1126.19	689.957
1	0	Endometrial	TCGA-D1-A1NZ-01	152.021	769.19	3968.37	1474.5	87.7864	2105.93	450.65	681.482	220.289	3253.96	23.5142	1434.17	2559.72	765.032	1398.2	1067.42	465.52	162.411	963.605	3067.26	125.954	206.535	1198.82	1236.11	1121	90.0541	578.481	3240.12	746.913	1653.2	65.7575	1525.97	321.416	1.68176	1789.65	182.785	9213.78	9653.2	102.981	484.257	1737.43	1443.31	1034.46	1272.4	311.722	698.606
1	0	Endometrial	TCGA-D1-A1O0-01	603.719	304.118	4146.72	2150.93	28.5339	220.216	41.5491	1362.39	242.721	2788.21	7.72928	1170.46	2956.58	459.786	1006.33	1116.92	1907.68	206.089	1459.15	5468.91	292.348	249.608	1041.21	441.984	389.792	138.962	1107.87	1715.22	164.535	1064.24	92.8919	2598.38	190.312	0.716875	149.675	335.471	6491.22	10864.8	295.536	317.528	619.916	1009.59	1141.15	487.319	27.8041	493.677
1	0	Endometrial	TCGA-D1-A1O5-01	272.117	953.62	2739.47	3345.77	2.16375	718.598	110.899	1639.84	208.491	2992.01	6.04081	2281.16	5607.09	690.749	232.901	1017.19	638.044	200.44	1124.57	3603.24	267.468	307.2	871.367	1569.54	989.434	302.023	634.422	4211.43	479.699	1686.38	34.8339	1657.31	3552.8	-0.56099	235.415	234.301	2661.73	8505.14	990.149	250.47	359.155	1387.23	1331.94	1537.56	584.357	624.186
1	0	Endometrial	TCGA-D1-A1O7-01	180.942	81.1504	2326.39	3151	30.1825	242.243	121.33	1251.16	280.866	3124.56	11.1276	3259.24	3452.6	885.814	1574.12	869.705	738.8	238.9	863.338	3233.38	59.8256	204.906	1156.38	1079.36	933.651	116.544	843.851	3549.23	613.553	1812.64	125.517	1714.69	496.807	4.89966	520.701	276.857	4396.85	9355.06	170.519	432.797	1285.5	1616.86	1072.53	1204.01	254.028	813.516
1	0	Endometrial	TCGA-D1-A1O8-01	13.2036	134.575	2434.78	1718.13	50.8604	12.5935	89.1436	1106.47	361.049	2946.05	46.9135	1104.96	20.7974	620.882	1098.98	846.603	786.445	204.24	981.592	3680.85	446.612	204.037	287.028	248.062	845.693	45.8028	1256.35	2697.23	455.983	1220.42	56.0286	526.853	225.242	-0.56099	168.22	302.741	156.349	2432.74	242.601	289.239	182.9	219.745	1754.84	423.165	2587.43	172.753
1	0	Endometrial	TCGA-D1-A2G0-01	0	3.6254	1145.03	648.348	17.5229	0.6042	13.2933	6176.53	108.159	8835.78	1.2085	887.627	68.1702	943.217	172.208	1497.3	187.918	183.084	548.649	1671.32	77.3426	146.069	821.765	376.441	1030.23	96.074	2222.39	568.589	430.822	5016.39	351.667	1449.86	117.827	0	13.8975	390.942	283.388	5788	133.537	517.833	1898.52	1787.34	582.486	307.624	659.829	454.992
1	0	Endometrial	TCGA-D1-A2G5-01	174.224	1133.88	9187.89	2679.88	1.06574	1222.57	193.552	2031.18	745.852	3091.82	4.19465	5609.55	11046.3	481.961	1159.34	819.637	751.948	110.055	841.405	5245.84	367.019	206.34	1390.68	914.919	1316.16	236.576	1391.09	2932.34	1043.01	1635.35	148.63	1569.84	39.628	6.41317	990.399	739.773	6217.62	14986.1	141.63	466.426	438.666	2003.1	1151.88	749.111	95.1095	504.417
1	0	Endometrial	TCGA-D1-A2G6-01	4.45817	250.587	5965.53	7303.18	28.0722	427.686	732.096	1960.98	746.201	3875.19	47.7621	3577	6781	510.912	1426.56	995.942	516.326	177.332	1126.21	3732.91	517.992	240.286	1144.84	4147.3	315.972	99.0396	1362.73	2405.4	357.062	2068.64	129.396	997.609	281.819	-0.56099	1577.39	505.373	224.315	4445.97	0.0758939	442.323	575.349	991.599	986.439	414.711	671.192	768.763
1	0	Endometrial	TCGA-D1-A2G7-01	203.33	226.65	2381.98	10646.3	4.33241	1069.15	143.923	1738.04	186.28	9017.72	44.7811	2894.53	4989.35	387.95	594.78	932.962	1531.7	153.561	1208.69	3816.42	324.356	236.339	856.868	746.871	1308.44	170.092	384.137	3931.05	531.063	1805.75	61.6827	694.883	815.065	-0.153826	572.948	280.122	2970.85	14192.6	54.8423	444.463	599.768	1578.04	1277.53	1236.07	3354.14	111.47
1	0	Endometrial	TCGA-D1-A3DA-01	0.9395	418.09	6785.42	1872.52	33.8237	1853.26	310.521	2106.94	329.781	2649.06	53.0845	1836.82	19714.6	457.09	1310.2	826.333	353.27	93.4851	558.562	3242.38	227.84	309.06	1085.18	3978.52	1267.92	74.6941	1041.02	5198.99	570.306	2740.19	12.6839	1665.77	278.576	0	1689.78	675.065	565.965	7304.05	36.1726	1612.73	1444.56	2355.92	1652.67	694.641	250.859	453.802
1	0	Endometrial	TCGA-D1-A3DG-01	153.776	210.191	1732.03	2309.83	14.5587	59.1447	67.7889	381.256	176.524	3611.01	22.748	429.026	749.691	662.875	48.6806	1717.47	555.505	116.469	984.076	3418.56	118.744	804.149	1780.71	502.73	853.958	164.24	784.804	1142.4	143.312	1811.19	211.101	4770.66	97.3612	0	773.43	466.333	338.33	5533.67	0	358.963	701.547	393.54	471.338	232.484	156.961	319.381
1	0	Endometrial	TCGA-D1-A3DH-01	0.5124	1440.25	3189.96	12011.3	60.9709	1.0247	1303.96	1998.72	293.07	3269.89	23.0562	3372.36	27499.7	1323.94	1713.85	1161.01	1850.13	164.98	1077.49	3465.1	1097.99	290.77	1074.93	1675.42	785.961	118.355	583.579	714.231	71.2181	1221.98	43.0383	607.639	285.385	0	3139.23	269.502	263.897	6078.14	37.9147	795.696	549.251	554.374	676.828	286.143	904.317	169.591
1	0	Endometrial	TCGA-D1-A3JQ-01	259.534	33.5452	3671.96	7451.27	76.2712	0.7062	180.438	1500.35	159.958	7425.85	101.695	1005.65	7434.06	259.887	60.3814	1331.21	999.647	199.859	1159.25	2019.07	119.35	352.712	857.698	683.616	1081.57	125.353	682.91	1476.69	580.862	2038.49	56.1441	2358.23	253.178	0	122.528	331.568	615.233	7037.43	19.774	492.232	670.551	1030.37	953.39	903.337	74.5056	277.896
1	0	Endometrial	TCGA-DF-A2KN-01	0.4128	36.7426	1097.74	6381.66	11.5595	72.6596	153.163	2180.2	148.209	3069.45	14.8622	204.355	14043.5	705.128	799.668	1242.23	569.304	247.29	1141.5	2082.36	413.251	352.263	810.815	850.034	920.63	109.402	857.053	3374.13	499.122	1923.41	59.8616	1458.54	1871.81	0	275.776	319.537	1817.02	6242.94	412.839	466.095	939.62	1053.15	1124.98	968.878	1277.32	779.439
1	0	Endometrial	TCGA-DF-A2KR-01	0	1032.36	2531.07	6677.45	34.9255	0.5136	38.5208	1986.65	190.55	2619.93	0.5136	730.354	23359.7	893.683	897.792	894.196	1437.6	151.515	1215.72	3045.2	460.195	222.732	1252.18	2089.88	1176.68	197.74	249.615	3686.18	246.533	1523.37	60.6061	1471.96	153.056	1.4381	703.133	341.038	606.872	14473	18.49	476.117	1162.81	954.802	654.34	483.821	46.7386	287.622
1	0	Endometrial	TCGA-DF-A2KS-01	24.6566	5.42238	3293.6	1103.73	11.1071	1.04076	107.788	2616.69	258.815	7062.54	0.590429	4755.47	23.5935	442.501	1142.6	978.65	1680.13	192.416	405.868	3601.05	23.0222	155.129	920.015	691.916	1479.11	125.404	314.001	3083.77	570.425	3156.39	205.537	754.535	163.692	0.525478	1.85138	550.929	11377	13899.8	2.8624	185.705	535.144	2247.07	1127.25	706.002	67.0223	288.353
1	0	Endometrial	TCGA-DF-A2KU-01	106.898	80.5933	1569.89	721.422	2.7984	0	25.7451	1145.1	130.404	2679.73	55.9675	66.0417	49.8447	1879.39	2253.25	1611.31	161.746	177.977	948.09	2758.64	18.4693	219.27	932.419	88.9884	24.066	103.54	509.305	574.227	301.665	1166.36	156.709	1350.48	503.148	0	74.4368	657.619	210.438	2606.97	753.323	417.518	362.67	419.757	904.995	774.591	45.3337	147.195
1	0	Endometrial	TCGA-DF-A2KV-01	29.399	200.029	2618.82	2018.73	1.1529	0	104.338	1324.11	201.758	4153.34	24.7874	2624.01	6509.81	1063.55	3838.59	909.641	485.949	224.24	1092.38	2553.68	235.192	235.763	982.274	1242.25	1112.55	57.0687	574.723	2317.91	283.614	1465.34	23.0581	1848.53	2161.69	0	317.625	374.117	933.852	4113.56	49.5749	383.917	658.308	684.825	1007.64	732.175	27.0932	757.458
1	0	Endometrial	TCGA-DF-A2KZ-01	0	2604.03	4054.84	9336.29	604.839	0.8065	1204.03	1534.68	385.484	4216.94	9.6774	3420.97	52113.7	501.613	2208.06	1120.97	229.032	188.71	1252.42	4025.81	518.548	251.266	1070.16	3152.42	1270.97	72.5806	504.032	3555.65	332.258	1791.94	37.0968	3573.81	216.935	0	2280.65	519.355	968.548	4424.19	293.548	870.968	245.161	1087.9	1531.45	730.645	408.871	290.323
1	0	Endometrial	TCGA-DF-A2L0-01	18.5185	277.778	1080.9	680.312	0	286.55	202.729	2360.62	728.07	2971.73	7.7973	787.524	5439.95	3524.37	5836.26	1482.46	255.361	159.844	1876.22	4056.53	392.788	108.538	508.772	376.218	531.189	42.885	365.497	446.394	179.337	580.897	219.298	1142.08	681.287	0	105.263	409.357	2276.8	2840.16	144.25	500	83.8207	115.984	1707.6	305.068	130.604	192.982
1	0	Endometrial	TCGA-DI-A0WH-01	385.295	190.764	4218.05	2255.23	1.26596	1818.84	3993.34	886.866	274.158	6909.49	105.588	1694.54	7816.68	911.931	1767.13	879.139	1571.9	325.439	1776.05	2784.73	399.49	355.143	1609.08	1817.28	497.669	40.9542	1044.56	1053.36	413.316	1017.21	80.5911	1008.76	101.763	-0.56099	1062.13	223.049	507.122	6178.07	735.773	239.303	74.0707	583.424	865.856	228.378	220.205	345.764
1	0	Endometrial	TCGA-DI-A1BU-01	2.1413	169.879	1431.12	4034.26	214.846	1111.35	135.617	842.255	88.5082	2835.12	32.1199	558.886	180.978	816.56	1192.72	1162.03	1259.81	180.585	1651.68	1927.91	311.92	392.577	1275.52	251.963	1349.04	99.2148	649.536	1517.49	182.727	2403.28	159.172	1277.27	352.605	28.8151	261.956	231.263	1401.85	7459.67	24.2684	1260.53	928.622	630.978	911.492	1127.43	62.0985	796.574
1	0	Endometrial	TCGA-DI-A1BY-01	57.9011	283.577	2420.14	5084.46	1.65602	474.705	587.468	974.434	175.692	3348.63	27.9553	2310.39	2377.15	625.705	2215.81	1046.34	1376.44	138.225	1564.66	4495.57	284.363	337.994	1331.47	764.907	797.493	63.43	454.199	3695.38	898.759	1050.5	17.1835	1297.14	489.227	-0.56099	302.758	158.872	1632.91	5575.37	161.757	222.327	134.098	429.165	888.656	1019.6	187.999	286.37
1	0	Endometrial	TCGA-DI-A1C3-01	417.69	689.803	1870.39	7172.6	2.457	12.8993	510.442	1355.65	119.165	4665.85	14.742	1243.86	620.651	699.631	1367.94	1318.18	1081.08	165.233	1480.96	2464.99	616.708	817.064	1570.64	371.622	601.966	36.855	592.138	1522.11	585.995	983.415	30.7125	677.131	161.548	0	945.332	189.189	1921.92	4309.58	270.885	193.489	90.2948	420.147	950.86	852.273	59.5823	391.278
1	0	Endometrial	TCGA-DI-A1NN-01	22.8498	9.13909	1945.71	2791.87	4.23801	2.19602	113.923	675.048	134.624	6151.44	33.5805	212.981	509.104	374.471	357.593	2404.76	432.178	305.087	1395.34	3793.88	178.583	388.941	878.358	1798.79	758.616	221.4	1034.24	854.716	526.508	2893.55	141.244	681.641	293.798	-0.56099	48.3942	661.902	433.342	8230	407.21	559.708	510.021	678.35	886.697	443.287	117.617	313.069
1	0	Endometrial	TCGA-DI-A1NO-01	17.8316	21.4675	2213.27	1359.11	0.11305	2.24533	545.069	5102.69	920.666	4579.99	168.845	5512.63	1307.13	227.244	327.268	891.234	1800.18	338.6	895.974	3620.22	247.106	242.076	2514.25	654.714	946.421	172.725	1261.02	1249.94	307.754	2878.98	248.827	1272.17	1053.38	-0.56099	18.5474	329.553	526.698	8244.75	264.329	550.946	498.134	232.787	901.595	67.1965	870.658	256.751
1	0	Endometrial	TCGA-DI-A2QT-01	0.6135	23.9264	1516.56	1060.74	56.4417	0.6135	106.749	4210.43	123.313	8882.21	69.9387	2006.75	15602.9	597.546	235.583	980.368	407.362	98.1595	848.466	1827.61	520.245	266.546	915.951	5244.17	474.233	140.491	512.27	967.485	190.798	3073.62	28.8344	2610.85	362.577	100.522	17.1779	281.595	257.055	6558.9	707.976	977.914	1582.21	2304.29	1209.2	459.509	105.522	290.798
1	0	Endometrial	TCGA-DI-A2QU-01	2022.81	833.365	2826.39	2069.74	5.62323	2209.62	148.212	1361.47	514.397	5699.65	1.98834	486.054	221.025	281.802	556.204	2005.53	679.168	322.857	717.729	3493.86	453.095	363.535	1693.38	737.805	266.915	139.54	1608.59	699.108	319.185	1077.92	219.706	698.201	3124.62	-0.56099	242.625	323.143	5411.63	10130.1	266.848	306.85	438.168	984.235	633.937	854.139	645.255	1075.93
1	0	Endometrial	TCGA-DI-A2QY-01	346.631	181.671	3283.56	6670.08	17.2507	1.0782	105.121	1428.03	198.922	3111.05	76.5499	1341.78	4780.71	677.628	1290.03	1588.68	1059.3	253.369	2603.77	3427.49	1453.37	505.606	1491.64	830.728	536.927	69.5418	352.022	1490.57	161.725	1112.67	86.2534	1197.72	230.728	0	240.431	152.022	631.267	4604.85	11.8598	174.663	626.954	725.067	575.202	518.598	134.771	118.059
1	0	Endometrial	TCGA-E6-A1LX-01	22.5473	182.108	971.315	2579.76	17.8475	492.1	179.268	1193.49	275.379	3582.48	52.6808	2031.38	174.655	775.276	906.223	1171.78	372.78	201.881	871.388	2236.76	25.0035	317.657	934.502	647.61	771.704	119.171	708.681	1478.86	441.441	1864.27	207.865	1957.84	125.619	-0.56099	293.907	359.53	5326.05	4709.56	1637.19	625.27	776.56	1339	1095.6	1395.09	232.318	936.693
1	0	Endometrial	TCGA-E6-A1LZ-01	11.7571	386.647	825.286	5301.46	49.2008	0.113425	37.0291	1009.23	436.147	4797.74	39.261	791.433	2982.92	437.916	349.013	1116.97	977.593	240.998	1697.77	3766.34	738.012	157.61	800.651	5988.9	486.098	181.807	936.261	1452.43	419.846	1657.3	81.761	1171.99	1147.28	899.32	330.939	378.431	610.253	15833.5	222.38	804.418	1093.89	4995.63	706.461	457.083	183.401	487.709
1	0	Endometrial	TCGA-E6-A1M0-01	264.586	100.702	2045.91	2541.87	0.11305	1633.59	1462.53	4322.92	470.959	7259.86	27.6373	1220.92	38.3459	485.053	817.277	762.016	314.611	167.994	792.911	1968.42	35.4891	311.783	483.664	609.324	440.77	145.757	3356.22	1493.68	223.331	2760.53	76.7662	1688.72	144.217	-0.56099	695.449	501.946	2649.59	5301.01	836.507	304.325	568.388	772.317	1045.23	2140.97	302.656	531.291
1	0	Endometrial	TCGA-E6-A2P8-01	92.1193	5.8573	2466.45	6152.29	183.706	174.121	209.798	2302.98	240.682	5587.86	16.5069	839.191	259.606	995.208	1189.56	957.402	715.655	249.734	1050.59	2547.92	227.369	486.725	1099.57	424.92	973.376	110.224	1400.43	1116.61	634.185	2272.63	238.552	792.641	101.171	0	7.9872	555.91	482.966	4452.08	7.4547	446.752	676.784	1960.06	1293.4	549.957	102.769	518.104
1	0	Endometrial	TCGA-E6-A2P9-01	56.0128	1171.57	7607.48	1645.32	5.5585	705.077	971.459	3194.87	237.734	3206.41	6.8413	2997.76	626.54	799.572	1806.52	1045.43	439.979	167.611	932.977	2262.32	284.767	330.779	1615.82	183.004	1127.95	116.729	1171.99	2508.18	623.837	2439.34	144.094	1364.81	355.318	0	2025.44	189.845	6949.06	11773.4	5.9861	312.988	1764.62	584.928	901.764	1614.36	702.084	592.624
1	0	Endometrial	TCGA-E6-A8L9-01	6.0976	179.643	5761.26	3747.65	13.1332	2077.39	4564.26	1644	325.047	6777.2	103.189	833.959	1343.1	477.017	384.615	1628.99	595.685	171.201	982.176	6780.96	857.88	576.942	1017.82	479.362	921.201	90.0563	1325.52	458.255	218.574	1311.44	11.7261	771.187	2319.42	6.7871	796.904	712.476	369.428	4513.6	98.4991	180.113	1157.6	101.313	899.625	659.006	209.193	116.323
1	0	Endometrial	TCGA-EC-A1NJ-01	177.621	552.003	2213.91	5086.63	5.42865	1.18739	1016.95	1453.76	218.675	2335.56	7.0611	2872.67	3934.08	537.745	1253.96	794.156	387.396	88.7685	815.288	2085.6	45.8245	183.324	411.18	899.179	1108.46	209.117	911.707	4040.95	707.871	2259.06	68.4142	1631.36	143.917	-0.56099	409.661	382.702	15758.4	12870.6	1334.44	374.924	1238.88	2275.88	1310.68	1228.59	203.857	400.522
1	0	Endometrial	TCGA-EC-A1QX-01	22.922	234.925	2959.95	6795.02	84.9292	2.48337	256.591	2114.63	226.954	3554.97	54.6521	5735.67	4944.07	366.613	489.846	959.141	352.918	122.717	1134.25	2920.48	176.688	235.072	784.408	2054.09	874.341	145.1	1075.65	5739.4	544.386	2229.37	106.08	1073.7	633.733	40.5082	227.245	425.411	1239.63	9044.68	448.709	297.536	476.1	3742.49	946.586	850.737	908.353	530.174
1	0	Endometrial	TCGA-EC-A24G-01	564.538	702.81	3004.55	4726.54	28.0315	185.452	599.55	2944.16	234.441	3164.13	1.27221	5830.71	521.77	573.624	1369.05	831.683	578.664	200.91	1066.6	3396.17	64.3125	219.74	802.981	688.092	871.072	152.587	1114.84	1734.17	1075.19	2097.68	68.1194	885.346	5102.67	0.135466	1070.17	385.441	3368.62	11513.5	225.102	547.996	942.21	1275.65	932.107	1262.99	245.991	460.373
1	0	Endometrial	TCGA-EO-A1Y5-01	23.9533	11.2873	2290.51	3937.73	29.5791	34.3809	114.575	1572.37	314.79	3248.52	29.1879	1366.35	4560.37	580.425	464.825	2072.6	1314.21	423.446	1341.91	3871.89	103.789	154.53	1022.68	1589.06	408.582	128.31	715.731	657.116	442.166	2074.4	42.2336	1691.72	605.838	-0.56099	405.976	266.408	230.053	4457.33	405.157	351.148	262.436	1496.28	773.197	128.93	92.0302	391.859
1	0	Endometrial	TCGA-EO-A1Y7-01	226.873	558.6	2507.49	705.426	2.0672	51.1628	18.6047	4387.08	226.357	7712.66	2.0672	2813.44	19695.1	1640.83	2323	998.966	2376.23	162.274	1697.16	2361.76	137.984	461.354	1240.83	244.444	1425.32	78.0362	493.54	1044.96	297.158	1769.51	260.982	535.308	3090.44	0	426.873	481.654	3063.37	8085.27	1003.62	273.385	1344.7	539.018	1023.26	841.049	158.656	274.935
1	0	Endometrial	TCGA-EO-A1Y8-01	13.539	196.759	3728.07	2925.9	22.2867	3.48945	205.781	1368.43	840.385	4583.8	22.7345	814.549	1034.93	351.286	1003.24	1144.69	6599.28	160.016	1905.94	3799.11	525.653	273.499	1499.47	2220.13	474.903	105.383	3001.52	2170.76	206.996	1246.07	20.2743	1152.09	215.017	-0.56099	805.393	330.059	511.997	6431.54	11.558	420.774	1222.2	751.534	1068.95	935.283	751.044	880.067
1	0	Endometrial	TCGA-EO-A22R-01	59.8661	247.724	5862.76	6030.74	5.42347	8.70481	4810.49	929.512	538.824	3687.13	179.374	335.485	102.251	459.3	872.833	615.991	361.542	160.296	667.474	3241.04	10.9584	219.875	416.71	1135.81	1390.03	201.456	1371.36	1242.97	580.995	2404.11	73.5215	1315.15	847.284	50.57	357.723	1185.25	2137.85	9056.29	722.266	952.463	975.802	4880.99	1489.55	1614.81	657.036	685.377
1	0	Endometrial	TCGA-EO-A22S-01	19.116	68.2113	3585.1	3758.2	26.428	829.661	243.605	3151.78	420.663	5995.39	151.606	4693.23	202.699	676.113	1242.78	751.121	505.089	197.74	718.458	2646.85	101.108	179.891	651.532	671.904	789.11	154.204	1835.16	2131.74	382.293	2139.98	217.454	1208.99	215.706	-0.56099	532.795	633.557	2755.7	7007.69	48.3888	921.591	646.828	2195.75	955.101	1029.39	295.916	719.348
1	0	Endometrial	TCGA-EO-A22T-01	84.1482	13.7592	1712.07	3808.74	49.5236	866.623	185.485	2122.32	448.896	3042.69	86.4891	1804.12	1045.53	469.881	1168.58	788.856	946.803	161.278	690.53	1942.95	40.1077	155.52	740.012	1171.78	800.854	240.733	1764.36	2021.04	864.912	3162.34	202.184	1750.71	842.632	34.4747	254.302	684.926	1544.68	8799.38	336.809	641.46	2303.11	4293.54	959.7	960.522	329.907	852.436
1	0	Endometrial	TCGA-EO-A22U-01	1.8859	207.921	1283.83	1694.01	4.2433	74.0217	174.446	3440.83	191.419	9007.07	9.901	1233.85	385.082	588.402	748.232	1241.4	259.783	113.154	1080.62	1452.62	430.929	209.524	561.528	188.59	1000.94	227.251	576.143	902.876	613.861	3583.22	360.679	3014.51	120.698	0	25.4597	744.932	6992.23	5496.94	45.7331	440.358	199.906	2324.38	1386.61	481.287	846.77	345.12
1	0	Endometrial	TCGA-EO-A22X-01	21.8341	496.361	2274.14	6736.05	14.0708	1157.69	572.052	3121.79	173.217	5213.49	148.472	6569.14	510.82	664.726	433.285	1231.93	223.193	130.034	1090.73	2657.93	623.484	392.222	927.705	327.511	504.609	74.721	835.032	920.912	368.753	1847.16	50.4609	788.899	255.216	0	359.534	558.952	976.337	3431.83	117.419	458.515	626.395	198.933	901.989	418.7	256.186	242.115
1	0	Endometrial	TCGA-EO-A22Y-01	7661.55	1322.47	5943.1	4029.19	8.4611	642.2	583.395	2103.86	475.939	2946.17	9.3072	2520.99	15216.8	715.389	2015.02	1281.44	1001.37	123.956	757.694	3878.16	288.525	317.546	1325.86	1389.74	754.31	37.652	1759.92	1175.25	540.666	1848.33	51.1898	898.944	257.218	0	1797.57	324.061	2641.22	7028.24	21.5759	435.748	329.984	1259.44	1116.45	927.057	155.262	119.725
1	0	Endometrial	TCGA-EO-A2CG-01	263.598	160.074	2662.04	11403	48.7806	105.486	103.059	733.334	281.475	5488.95	16.643	950.985	1223.85	421.115	622.694	874.777	571.652	220.763	1541.65	4708.58	308.016	426.12	1524.56	1019.57	1504.18	177.832	464.917	1022.97	322.766	1555.13	53.4783	977.856	101.188	-0.56099	177.698	377.954	3187.64	13761.5	113.21	447.863	838.514	823.928	894.373	755.812	86.9517	97.679
1	0	Endometrial	TCGA-EO-A2CH-01	15.4052	30.359	3127.16	2220.31	4.1653	44.1835	638.084	1600.33	452.475	4819.97	25.7816	3699.62	5121.25	322.641	593.502	990.221	552.968	347.15	605.101	3779.67	91.1257	211.487	1093.61	825.646	768.459	138.23	2327.59	1682.15	485.808	3279.61	34.4719	1255.9	142.965	-0.56099	320.974	232.844	498.579	13775.8	3.15203	459.549	1065.92	2349.34	778.587	188.013	103.499	873.259
1	0	Endometrial	TCGA-EO-A3AS-01	156.883	785.643	2100.15	6690.22	23.9002	132.983	1281.42	2467.85	819.348	3992.56	105.406	1603.15	21855.4	338.28	745.196	1074.9	827.315	85.1828	951.106	2441.5	1265.49	141.146	1100.02	2720.95	1497.13	123.791	710.878	3032.26	551.543	2328.74	108.47	794.051	147.691	0	3582.58	529.481	1529.83	6895.52	80.2802	575.443	714.555	1950.01	1017.9	431.276	3255.94	531.933
1	0	Endometrial	TCGA-EO-A3AU-01	49.2926	355.545	3346.42	8041.08	43.3592	185.304	638.521	2929.71	399.817	4083.07	45.6413	3107.26	1453.87	437.243	1078.5	785.486	298.494	161.114	674.121	3620.72	40.1643	172.811	668.188	3178	1213.14	103.606	642.629	4162.03	568.69	2102.24	59.7901	1029.63	266.545	0	1520.77	387.494	1313.26	7513.92	29.6668	675.034	601.095	1362.39	1898.68	1747.13	1164.31	962.574
1	0	Endometrial	TCGA-EO-A3AV-01	0	3.7121	987.405	3359.41	37.1205	1.0606	89.6195	1080.74	562.641	3186	50.9081	2704.49	22097.6	582.792	2569.8	1180.96	163.33	144.77	1267.93	2449.95	32.3479	355.54	659.684	2979.19	1262.63	71.5896	686.729	2930.4	1061.12	1997.61	77.9531	1192.02	132.043	5.3029	5.3029	946.573	688.145	4908.92	254.541	326.661	515.445	548.323	1844.36	819.578	986.875	490.521
1	0	Endometrial	TCGA-EO-A3AY-01	14.2586	41.5358	793.52	2449.99	12.3988	201.48	94.2305	991.9	146.925	3244.75	27.8972	283.932	2915.02	2670.07	3416.48	1489.09	113.449	278.972	1003.06	2605.6	340.966	367.295	572.822	246.115	589.561	70.053	459.374	1032.82	139.486	1222.52	27.8972	1020.28	39.676	0	19.2181	448.215	628.617	2383.66	14.8785	303.769	668.913	207.059	1712.27	371.963	1543.03	545.545
1	0	Endometrial	TCGA-EO-A3AZ-01	0.7582	12.8886	680.061	2426.08	60.652	5.3071	605.004	1448.07	501.895	1407.13	43.9727	169.826	565.588	1508.72	9689.92	2143.29	98.5595	308.567	1530.71	2323.73	967.399	252.267	398.787	236.543	1472.33	62.9265	297.953	353.298	424.564	601.971	104.625	1010.37	93.2525	0	380.591	310.083	145.565	2484.46	11.3723	287.339	181.198	173.616	1043.21	458.681	292.646	203.942
1	0	Endometrial	TCGA-EO-A3B0-01	595.799	332.128	1766.64	2924.67	9.2749	7.0666	80.8237	2526.29	164.297	4398.05	45.0493	1864.69	324.222	1027.3	485.825	1260.05	290.17	146.631	814.862	1606.76	39.7494	219.257	587.407	107.323	177.106	176.664	1794.46	1015.38	176.664	2679.99	79.9404	1282.42	200.513	2.2701	529.991	476.551	3654.26	7337.29	1305.99	458.884	293.262	138.239	838.712	506.584	64.4823	587.407
1	0	Endometrial	TCGA-EO-A3B1-01	67.4603	167.659	2872.52	8856.65	19.8413	5.4563	109.623	2217.76	197.917	2709.82	125.496	2115.58	3734.21	671.627	1942.46	1642.86	496.528	124.504	1571.92	2906.25	283.234	240.69	941.964	555.556	1481.65	82.3413	1087.8	1851.69	401.786	2896.33	34.2262	1180.93	262.401	0	95.7341	337.798	414.683	4567.96	0	351.19	550.595	1262.4	765.873	199.191	219.742	460.813
1	0	Endometrial	TCGA-EO-A3KU-01	87.6525	175.833	2860.32	4858.38	48.0505	26.9294	741.35	5317.76	583.47	4758.58	122.502	2136.4	6217.04	148.904	283.022	2429.98	469.416	152.6	658.45	3067.31	294.639	351.191	541.228	3037.74	962.065	201.706	865.964	797.321	380.707	3510.32	108.774	830.391	218.603	0	89.7646	395.492	968.919	9204.04	388.628	400.245	1135.26	1747.77	1213.93	668.799	622.544	472.584
1	0	Endometrial	TCGA-EO-A3KW-01	23.2103	729.567	2842.4	2545.86	12.1248	193.304	437.186	2312.72	206.468	2713.53	67.5525	4651.77	16570.4	507.51	411.204	1445.62	1468.14	94.227	1409.94	2840.67	276.445	174.715	1216.64	1797.93	867.097	162.472	1025.41	3681.44	390.072	5123.94	27.7138	1766.54	2374.73	0	1087.77	170.786	1464.17	9695.68	877.836	552.198	945.388	1899.09	1281.42	266.053	86.6057	725.41
1	0	Endometrial	TCGA-EO-A3KX-01	24.2285	130.644	2521.19	3945.45	8.0762	293.593	93.1136	2685.09	178.626	2043.27	67.4599	2058.95	389.885	546.33	1712.63	838.973	1074.61	220.432	720.205	1846.12	340.15	254.039	655.596	257.013	1471.29	218.532	1501.22	4436.67	180.526	2162.04	166.749	1301.7	115.917	5.9621	671.748	275.065	4142.05	8649.12	18.0526	472.694	1610.49	936.837	762.487	841.837	341.575	399.534
1	0	Endometrial	TCGA-EO-A3L0-01	2498.73	178.828	2167.13	4326.75	1.7662	822.607	77.2712	1267.25	194.724	3943.48	69.7649	1091.07	15761.5	704.272	3325.75	907.385	943.592	102.881	751.518	2244.84	396.512	257.737	677.337	772.271	1128.6	123.192	2292.97	1953.86	253.45	1860.25	83.8945	1756.71	2942.49	0	344.409	386.798	1025.65	4286.12	112.154	369.577	335.136	1225.74	1176.29	713.169	3284.25	929.904
1	0	Endometrial	TCGA-EY-A1GC-01	2668.6	631.691	2331.03	1823.1	1.94913	1.03865	37.9638	1641.5	764.93	4216.65	1.28849	1306.53	1397.94	248.422	364.549	666.397	471.351	137.945	716.349	1936.71	111.487	190.298	555.175	792.946	266.999	209.741	978.726	791.94	490.789	1507.79	241.923	1537.73	226.038	-0.56099	1264.4	331.822	6771.66	9881.65	374.423	645.402	309.87	378.68	1027.21	220.168	25.7541	184.52
1	0	Endometrial	TCGA-EY-A1GD-01	90.6231	1748.83	3831.37	2584.95	0.11305	58.8234	218.779	2041.91	391.264	3050.69	54.3178	1970.53	2751.24	480.074	647.202	634.021	639.588	143.244	839.366	1941.63	149.3	136.564	501.947	1703.12	812.353	177.316	963.388	4102.04	1017.59	1837.82	79.4357	1087.36	35.3855	-0.56099	649.168	594.458	2626.21	8808.85	397.175	488.477	423.692	2569.77	1556.9	728.932	2541.27	709.447
1	0	Endometrial	TCGA-EY-A1GE-01	427.98	924.038	2659.27	5270.42	8.03985	595.878	296.058	1926.47	187.833	2016.61	19.3374	1516.3	10049.2	519.652	655.138	906.469	711.38	110.221	1259.06	2733.38	88.1078	149.655	893.603	1003.41	1581.96	199.518	814.38	5291.81	2681.47	2628.71	45.6937	238.63	1240.89	-0.220078	751.857	460.247	3717.05	22171	1577.81	568.744	968.922	1235.72	1318.63	1090.08	17.0203	819.722
1	0	Endometrial	TCGA-EY-A1GF-01	75.7331	834.466	4883.3	3562.49	13.3838	308.63	1934.66	3354.75	187.188	3040.01	18.1747	7222.05	134.244	394.64	674.72	645.198	415.411	104.557	558.183	1996.32	38.0256	118.977	337.856	1256.12	813.882	231.686	1608.44	4350.15	1152.07	3662.71	100.389	976.636	428.396	-0.56099	816.831	289.703	3084.11	15022.5	574.799	859.089	390.755	1649.02	1164.84	1084.91	259.198	902.731
1	0	Endometrial	TCGA-EY-A1GH-01	307.526	467.39	2814.77	3736.96	3.34109	390.062	172.768	1801.66	222.662	4117.67	102.031	3860.71	2306.71	371.846	1061.06	659.515	254.88	54.6753	463.15	1841.97	62.5473	110.182	273.215	1621.55	1055.75	297.614	1222.83	4621.24	1101.25	3051.14	56.8314	1527.95	93.2927	-0.56099	1510.65	405.787	14183.4	14765.2	1789.19	513.149	2979.32	2609.03	1138.23	1785.82	43.0985	965.635
1	0	Endometrial	TCGA-EY-A1GI-01	915.138	408.02	5071.32	7751.08	23.1438	623.294	1695.21	5547.21	238.914	2974.27	161.846	8239.27	6390.09	397.164	514.585	660.543	495.423	71.5101	408.633	1640.75	24.1106	172.402	359.037	1874.02	1347.43	358.1	2252.72	2526.62	1132.81	3316.99	88.9555	941.945	1117.77	-0.56099	2559.52	515.903	14253.2	14543	1631.35	658.419	911.184	2723.32	1003.82	1292.6	366.575	1049.21
1	0	Endometrial	TCGA-EY-A1GK-01	50.194	166.143	4522.75	3105.33	5.56479	625.194	335.396	2373.28	236.23	3737.7	23.8341	4868.03	568.521	453.454	844.162	948.3	284.656	146.193	1015.82	2767.36	16.0533	213.817	1028.43	397.026	1359.53	129.176	959.526	4231.24	1027.62	2669.36	235.159	697.714	424.255	-0.56099	231.104	265.856	3437.89	14299.6	13.6044	487.18	988.635	1112.74	951.675	1054.74	179.681	418.694
1	0	Endometrial	TCGA-EY-A1GL-01	0	980.315	2320.87	5828.25	0.9843	11.811	1999.02	3156	345.472	3569.39	25.5906	418.307	45.8022	680.118	2151.57	930.61	717.52	168.799	687.5	4919.29	186.516	283.597	731.299	530.02	653.543	43.3071	690.453	11243.6	700.295	2309.06	16.2402	313.927	234.744	0	1519.19	309.547	293.898	5199.8	12.7953	235.236	189.469	723.917	4240.16	950.305	832.677	1278.05
1	0	Endometrial	TCGA-EY-A1GM-01	14.4598	28.915	3111.01	18073.8	38.0307	1677.41	2398.35	874.865	456.784	4494.77	75.7716	943.223	401.517	260.067	718.912	1167.22	1223.31	705.932	3073.47	6781.33	525.038	190.151	1419.45	715.421	937.875	179.569	1423.78	692.83	578.768	2158.81	59.7764	466.988	158.472	-0.56099	652.724	581.407	331.098	10624	639.759	324.987	432.411	2448.73	1064.43	1126.1	400.319	361.949
1	0	Endometrial	TCGA-EY-A1GO-01	7.0194	311.004	4649.03	2349.35	11.3391	1.6199	290.497	1534.02	254.32	3208.42	26.4579	712.743	691.82	648.488	2613.39	1070.19	216.523	146.868	683.045	2643.63	737.581	368.823	1143.09	780.238	814.795	77.7538	832.073	390.929	436.285	1737.58	10.7991	1031.81	26.9978	0	764.579	407.667	503.094	7494.6	32.3974	514.579	658.207	1765.12	602.052	1217.02	402.268	771.058
1	0	Endometrial	TCGA-EY-A1GP-01	107.492	891.083	4286.01	8189.54	8.7361	52.4167	2944.07	3325.04	570.506	2489.03	44.0604	2063.62	419.44	231.697	348.305	794.986	345.646	349.065	955.655	4094.2	286.393	449.059	970.848	508.594	851.201	161.428	1303.2	900.199	391.606	1576.68	22.41	1074.66	197.512	0	975.786	374.893	265.525	8434.91	80.5242	361.599	615.706	1178.24	1066.19	969.693	102.174	297.408
1	0	Endometrial	TCGA-EY-A1GQ-01	12.0699	202.723	3947.3	4912.72	17.1361	22.006	255.434	662.015	400.968	2693.44	42.6768	2213.47	31.0941	591.15	1572.34	908.902	546.426	158.541	911.184	2868.92	91.7638	329.904	1030.56	417.429	322.475	82.9659	781.305	2508.64	462.478	1370.84	200.714	977.501	337.042	-0.56099	194.706	205.129	2350.89	8415.01	8.25287	353.816	78.2655	464.281	959.299	1108.06	68.0073	623.775
1	0	Endometrial	TCGA-EY-A1GR-01	480.863	642.632	3184.45	9705.26	8.83176	406.546	87.366	2125.4	550.284	3846.24	11.564	3706.9	187.48	388.249	341.83	1320.45	667.627	407.545	1186.38	2760.12	106.141	515.379	2729.34	457.838	1052.8	229.385	1381.2	1950.04	523.116	1843.77	83.5778	1387.56	171.006	-0.56099	349.763	629.469	1830.86	7853.09	83.1225	234.254	130.467	725.057	1294.88	163.697	454.904	206.366
1	0	Endometrial	TCGA-EY-A1GS-01	20.1326	3.80946	1255.4	2785.17	82.3573	144.965	35.8972	1115.67	332.407	3059.31	109.864	1076.57	8325.43	525.923	861.862	1246.68	478.429	273.366	1061.37	2525.47	192.267	155.739	744.372	2726.22	408.016	121.646	528.103	196.288	1017.13	3002.05	166.601	1624.56	784.98	196.553	266.409	306.16	1012.3	11216.9	554.386	500.48	1817.05	5674.15	478.536	1156.14	293.81	471.885
1	0	Endometrial	TCGA-EY-A1GT-01	14.0043	214.812	5592.87	4580.31	3.4381	1003.04	299.539	1378.85	414.676	2682.9	19.4232	1326.11	3377.46	580.467	1009.88	916.168	812.349	191.237	1297.8	5174.45	257.019	259.643	1397.46	2313.1	967.841	104.138	844.764	7837.78	691.577	1563.26	74.703	1013.29	329.254	-0.56099	356.043	419.579	1229.97	9722.06	28.7775	741.457	650.717	4441.37	1718.65	2108.97	572.574	662.905
1	0	Endometrial	TCGA-EY-A1GU-01	75.8032	589.663	5968.75	3679.87	16.6143	2151.78	3162.23	1706.37	490.777	2699.54	49.9522	2924.12	35622.6	427.336	947.701	775.286	626.285	110.283	1070.3	3180.86	135.11	203.508	1383.87	14002.9	1284.89	148.794	784.907	7136.9	728.579	1953.8	82.5331	1557.8	137.04	10.6745	1198.8	646.168	4948.1	9812.67	136.789	1037.7	1571.4	2096.54	968.225	1439.36	122.57	582.634
1	0	Endometrial	TCGA-EY-A1GV-01	69.7703	36.0905	2076.56	14744.3	28.6041	1318.86	319.001	4371.38	591.269	3800.96	31.751	17561.3	35829.4	228.686	134.049	874.446	800.093	499.871	2585.34	4366.12	845.544	456.934	1052.15	5112.18	859.867	142.972	660.495	2056.88	390.285	2422.18	20.4462	285.073	636.663	335.952	196.875	974.476	1311.61	9861.59	1882.28	1032.92	1183.54	2310.03	1686.49	886.553	547.643	317.892
1	0	Endometrial	TCGA-EY-A1GW-01	113.488	293.834	2506.41	2516.71	33.7207	3.084	105.245	3437.11	387.855	3910	1.01261	5714.78	7494.98	692.427	1273.56	720.522	528.753	123.033	1130.26	3158.33	62.2728	251.864	1135.95	541.545	1626.28	149.728	491.671	801.438	778.628	2153.91	258.066	1043.38	1543.23	-0.56099	258.435	493.22	11664.7	11753	67.3449	598.333	111.481	1273.87	653.263	239.11	101.809	643.35
1	0	Endometrial	TCGA-EY-A1GX-01	0	1085.17	3051.87	1407.76	0.3849	6.5441	43.1142	2176.5	251.371	3066.5	0.3849	10262	4883.27	1045.52	1622.94	1119.43	1590.22	107.016	621.692	3117.31	367.626	171.96	996.632	265.229	957.752	53.8928	526.61	1097.87	301.03	2590.7	66.5961	3441.02	1058.99	0	589.356	353.768	462.7	8634.01	5.0043	362.237	2.3097	1256.09	1010.1	94.8744	40.8045	872.293
1	0	Endometrial	TCGA-EY-A1H0-01	782.068	499.402	2468.72	1074.15	10.8215	15.1411	535.705	1499.06	475.383	4057.82	3.0204	3240.22	1640.97	749.161	1599.1	1028.95	823.096	150.18	756.797	3482.55	106.33	259.895	802.625	1161.94	803.517	131.266	1795.54	1692.6	901.365	1566.43	95.9106	1196.3	142.273	3.93238	1211.41	689.132	8355.54	7556.23	253.544	362.662	493.535	1207.37	1782.73	1655.04	410.968	676.222
1	0	Endometrial	TCGA-EY-A210-01	0.4354	112.32	2966.04	1911.62	2.6121	69.2207	48.3239	2517.63	402.264	7500.22	31.7806	1021.77	8.4502	1128.43	2496.73	1424.47	444.493	332.172	2126.25	2451.89	375.707	957.775	1236.4	931.215	1138.01	92.7296	705.703	235.96	294.732	2104.48	75.751	1954.57	117.109	0	14.3666	300.392	74.8803	4274.71	0	478.45	1006.53	415.76	715.281	932.521	639.53	287.331
1	0	Endometrial	TCGA-EY-A212-01	14.8807	18.6406	3724.56	4108.13	48.1952	22.006	500.181	1504.47	325.113	4010.49	51.0467	818.599	2416.31	293.642	268.476	852.39	1081.66	197.289	1518.63	3783.72	226.255	327.924	1004.28	4326.93	792.996	257.073	1442.34	4176.5	350.466	1781.48	173.946	811.623	167.665	-0.0681583	92.4723	608.757	1048.71	12988	72.5637	670.629	1358.63	2125.68	958.505	642.49	430.443	400.49
1	0	Endometrial	TCGA-EY-A214-01	14.933	1451.69	5094.48	6861.86	24.6074	8.07601	180.344	1297.92	436.152	1937.9	4.3499	1718.84	44178.7	381.5	909.295	788.974	674.025	67.3204	1249.79	6408.7	394.6	148.622	834.125	5446.14	747.698	213.547	367.088	2275.55	416.324	1946.18	271.007	749.479	3656.05	0.800316	1789.13	291.005	10293.8	13408.6	391.912	617.224	1086.71	2760.4	1251.72	172.781	146.484	646.328
1	0	Endometrial	TCGA-EY-A215-01	62.5867	43.8063	2412.37	1011.8	1.1846	290.414	33.3449	1678.59	597.071	6574.74	1.51993	3384.98	1407.67	423.355	1724.57	1315.99	473.989	156.507	1146.62	3941.78	48.4584	327.853	1219.52	1130.24	886.763	233.683	1340.72	4157.42	472.576	2490.68	298.856	2364.45	193.719	-0.56099	14.9138	536.989	2529.14	9931.5	9.96708	426.145	324.719	2754.28	1008.42	1160.12	250.762	553.356
1	0	Endometrial	TCGA-EY-A2OM-01	313.624	183.095	5338.36	32808.6	1.12855	1172.75	369.929	4479.89	621.274	3947.5	46.6104	5515.43	6588.1	439.517	1086.13	808.858	807.601	104.53	797.133	2991.63	187.637	153.45	1111.72	4197.13	2970.76	134.514	1607.03	3792.35	577.92	3033.97	54.3277	786.004	467.294	-0.56099	176.179	828.369	907.329	9948.69	5.23488	264.232	1244.7	264.961	1293.19	875.704	3916.8	215.861
1	0	Endometrial	TCGA-EY-A2ON-01	0.5956	43.4783	2531.27	3091.72	89.3389	5.9559	231.685	2241.81	215.009	4787.37	41.0959	561.644	26449.5	207.862	246.575	1186.42	789.16	238.237	1182.25	2595.59	346.635	225.795	904.705	2081.6	603.335	128.648	713.52	939.845	372.245	3211.44	88.7433	1686.7	472.305	21.5783	185.825	319.238	543.8	8222.16	541.394	863.609	1260.27	3593.21	972.007	440.661	824.3	213.818
1	0	Endometrial	TCGA-EY-A2OO-01	44.6219	1144.66	7723.81	4711.13	17.8488	1991.55	183.185	1239.08	376.703	2658.06	65.2889	818.694	14588.3	528.417	862.377	1152.18	419.446	160.169	1149.37	3185.06	581.494	330.719	1658.06	1262.09	888.68	79.8497	957.727	2432.6	299.202	1392.2	10.3335	2229.13	516.205	10.3617	1228.75	466.416	456.82	6095.35	39.9248	518.084	2252.23	1246.59	1111.32	1214.89	643.964	541.569
1	0	Endometrial	TCGA-EY-A2OP-01	1.8467	297.322	3193.44	8492.61	97.4146	139.889	344.414	2801.94	247.922	6056.32	77.5623	4347.18	317.438	710.526	1019.85	808.864	1102.03	149.584	817.636	1794.09	996.307	600.78	573.869	978.301	985.688	84.4875	971.376	1125.12	200.369	2286.24	48.4765	992.562	87.7193	0	593.721	391.043	519.441	4196.21	61.8652	523.546	743.767	1207.29	1212.37	1881.96	161.126	664.358
1	0	Endometrial	TCGA-EY-A2OQ-01	222.592	33.8231	3533.14	3064.19	0.9141	9.1414	707.999	4127.33	398.107	4709.18	78.1587	1421.48	3990.23	359.713	715.312	2890.96	1743.72	166.83	1144.5	3186.23	90.4996	331.105	1251.45	1160.95	431.473	94.1561	831.408	1243.68	351.029	4937.71	20.5681	1031.08	113.353	1.1929	2018.87	262.815	155.696	4240.23	1.3712	399.935	968.072	659.093	856.09	447.927	250.931	76.7875
1	0	Endometrial	TCGA-EY-A3L3-01	59.6065	388.797	3102.7	2513.86	255.585	18.0626	33.8673	2613.65	207.268	2259.63	0	1248.12	52.8601	184.238	430.341	1682.98	333.706	91.2159	876.034	2852.53	385.636	369.154	253.327	204.559	557.23	156.241	908.547	581.615	230.298	4002.21	12.1922	1744.22	254.682	0	464.659	319.256	315.205	6668.7	16.7079	745.984	254.682	598.774	669.67	184.238	538.716	291.71
1	0	Endometrial	TCGA-EY-A3QX-01	306.993	113.986	1593.36	2424.13	22.028	1.049	24.8252	1188.81	397.552	1502.45	132.867	4537.76	4042.34	350.699	769.231	1360.84	219.58	67.8322	975.175	1409.79	47.5524	225.591	351.748	1019.93	611.538	126.573	598.252	1086.36	518.182	1527.62	53.4965	1076.95	498.252	0	498.951	584.266	386.538	9354.55	324.825	365.734	1494.41	1569.58	1585.66	1272.99	501.049	413.636
1	0	Endometrial	TCGA-EY-A4KR-01	11.1754	83.1453	2902.04	16876.7	49.619	0.894	307.101	1942.74	221.721	4691	294.138	3640.51	7151.44	215.463	655.328	1094.75	655.328	127.847	1115.31	1505.11	148.41	260.298	895.824	715.228	1834.11	135.446	822.066	1194.88	494.402	5017.33	9.8344	572.867	187.3	0	7.1523	392.929	350.587	6370.9	41.1256	354.932	929.797	3250.27	1391.12	555.473	1472.03	338.392
1	0	Endometrial	TCGA-EY-A547-01	31.348	325.496	1350.57	4483.28	8.3595	54.8589	32.3929	1950.89	133.229	1836.47	13.0617	1378.27	848.913	3923.72	3031.87	1219.96	1150.99	332.288	1023.51	2826.54	1108.15	540.747	1147.86	179.206	380.878	133.229	385.58	450.888	148.38	689.133	421.63	1071.8	54.3365	0	57.9937	450.888	2056.95	5206.37	133.229	477.012	224.138	95.0888	624.869	197.492	80.4598	70.0104
1	0	Endometrial	TCGA-EY-A548-01	2780.11	994.964	2132.61	2066.3	0	214.436	2645.41	3178.77	98.1956	4645.4	0.8393	2191.36	3878.48	871.59	1201.01	702.056	1017.62	124.633	1148.13	1511.12	440.621	426.303	1038.61	278.64	509.442	72.1779	703.735	1417.12	485.103	2744.44	55.3924	740.705	128.41	0	2112.04	217.373	11627.6	11637	1107.43	407.47	269.828	979.018	1082.67	477.411	20.982	459.925
1	0	Endometrial	TCGA-EY-A549-01	496.788	994.792	3696.95	2385.64	15.4991	369.94	1597.63	3671.66	210.87	3546.04	35.077	4025.7	3015.79	442.949	1271.74	710.513	1892.93	143.979	856.939	1900.28	429.897	228.315	795.758	1325.18	850.821	84.8374	1592.33	3705.92	659.529	3286.63	52.2076	1431.79	857.755	0	1096.77	281.024	6092.02	11243	122.769	391.149	685.225	1454.06	552.667	890.621	68.1146	634.241
1	0	Endometrial	TCGA-EY-A54A-01	338.816	30.0164	1823.19	7592.93	56.7434	625.822	428.454	2408.72	179.276	2625	21.3816	2603.21	1765.93	276.316	207.648	640.625	1192.85	112.253	1036.6	1541.94	104.441	158.08	416.53	2378.29	742.599	138.569	835.115	915.707	812.089	3419.41	10.2796	599.013	284.539	0	264.803	324.836	1152.73	10404.6	2625.41	309.211	1924.34	1976.97	1407.48	900.781	404.605	462.993
1	0	Endometrial	TCGA-EY-A5W2-01	23.4329	329.936	1577.04	2609.02	2.3433	17.809	66.5495	1545.17	113.415	2606.21	29.5255	1647.33	372.991	1345.05	2639.95	1108.85	264.323	205.741	1039.48	2298.3	27.6508	225.659	1124.78	269.947	543.644	113.415	721.734	1301.93	294.786	2400.94	97.9496	1294.9	174.341	0	570.826	211.365	1425.64	5114.94	160.281	431.634	491.154	383.363	590.041	1274.28	110.603	620.972
1	0	Endometrial	TCGA-EY-A72D-01	55.5393	1894.78	1390.27	4360.73	8.5996	0.3583	98.1791	2941.07	233.623	4162.58	1.075	316.036	19040.9	776.475	507.378	594.449	1542.92	127.561	758.559	3361.74	685.821	302.424	760.351	3759.47	433.923	474.413	590.15	784.358	107.854	2680.58	358.676	1651.32	195.642	0.7525	4026.06	347.927	810.723	8568.82	95.3126	604.124	1779.05	2472.75	769.309	730.478	208.183	264.439
1	0	Endometrial	TCGA-FI-A2CX-01	21.0663	2.49422	1159.96	1769.18	25.7432	31.1919	47.5754	1446.23	341.29	5333.67	54.6868	889.937	1086.75	830.592	209.04	1643.99	884.343	127.863	860.976	1920.14	12.886	133.602	242.955	1103.84	811.24	153.609	985.64	641.803	1844.23	2734.74	305.769	327.699	956.679	35.1847	34.287	805.725	500.639	13946.9	25.9679	697.076	1257.16	2624.74	1769.72	184.212	363.251	114.821
1	0	Endometrial	TCGA-FI-A2CY-01	71.6705	0.946132	3213.48	2333.96	102.062	6.1356	1158.05	1516.73	206.043	3709.49	121.668	2326.97	21305.6	257.053	401.097	886.155	1279.32	149.472	1081.9	2756.45	5.88851	160.211	510.108	2001.18	817.918	432.019	1217.57	950.157	880.76	3247.92	81.4991	615.03	159.184	-0.56099	167.649	947.458	768.71	11427.6	1665.73	388.212	1032.02	1850.61	1530.71	809.122	60.3406	528.345
1	0	Endometrial	TCGA-FI-A2D0-01	160.196	157.558	1497.76	7604.67	20.7374	374.153	854.034	1470.87	755.732	2773.72	66.1895	2116.77	2503.2	317.994	740.647	996.627	581.139	99.2497	962.573	3423.28	267.326	243.286	979.543	2998.33	726.653	180.184	1074.74	3654.13	572.734	2307.52	102.83	1532.08	199.99	-0.56099	131.177	483.202	1002.07	6292.87	1389.55	675.562	1068.56	2334.94	1336.44	948.157	911.531	680.642
1	0	Endometrial	TCGA-FI-A2D2-01	273.331	93.0815	5904.12	5494.77	19.5589	1112.99	284.786	2577.02	352.871	2965.57	108.825	2668.94	3990.1	258.367	519.242	781.025	831.755	272.97	1174.29	4131.67	29.3038	249.22	977.575	712.344	1238.55	233.922	1143.85	2573.32	584.883	1555.97	15.6745	1314.48	112.988	-0.56099	31.879	1273.42	856.783	12359.3	17.1388	339.233	461.535	2272.38	965.645	507.552	86.0613	451.849
1	0	Endometrial	TCGA-FI-A2D4-01	137.465	247.121	4739.78	4391.76	18.2162	273.985	1659.57	3068.33	299.648	6199.46	248.288	2792.23	17.5938	1087.53	1591.58	922.461	521.509	174.768	743.861	2522.51	200.854	214.656	777.492	422.161	757.457	145.001	2338.41	1155.49	393.442	1713.43	338.232	1016.78	161.683	4.74066	1830.58	372.093	5691.84	5697.74	327.436	406.84	482.397	668.245	1102.85	1462.03	242.306	1266.14
1	0	Endometrial	TCGA-FI-A2D5-01	42.4051	359.861	5361.76	12786.4	17.7687	1239.32	97.1283	4167.03	473.325	4333.31	13.0225	1969.46	123.672	741.677	129.124	1038.1	434.111	226.621	1004.22	3882.27	139.792	162.684	961.042	378.811	796.397	188.072	652.301	672.886	539.702	2142.48	164.406	1293.73	425.348	-0.56099	92.7153	1050.45	587.13	6827.38	62.8595	461.886	284.299	519.756	1397.91	505.251	152.862	537.967
1	0	Endometrial	TCGA-FI-A2D6-01	7.50222	-0.227661	3691.82	5406.31	193.738	7.38774	236.611	3600.51	360.284	2764.69	-0.118868	80.6037	35.3193	743.326	61.2837	1975.79	533.229	311.639	878.723	3123.12	464.911	579.647	2887.85	367.003	661.852	261.511	1053.91	30.154	487.049	1332.47	216.931	1329.78	158.588	-0.56099	15.8764	638.54	454.77	4205.66	0.0758939	379.322	196.047	945.642	326.52	281.94	50.9507	101.007
1	0	Endometrial	TCGA-FI-A2EU-01	22.5891	187.76	3792.47	5070.8	11.1217	5248.92	180.404	6160.66	448.251	3490.33	102.118	9438.04	37653.3	298.907	547.369	624.006	2852.54	246.51	1110.77	3366.17	149.397	287.79	1349.24	768.156	816.862	169.795	547.024	1923.07	252.727	4662.34	43.0209	2365.56	216.146	-0.56099	99.6231	587.639	830.32	9972.78	803.569	594.769	635.548	2346.81	672.098	233.989	363.412	210.167
1	0	Endometrial	TCGA-FI-A2EW-01	94.2168	106.115	1797.93	4039.11	7.19268	16.2394	475.32	925.547	480.782	4046.97	7.8411	774.342	6111.58	696.652	365.155	896.31	801.732	231.525	1717.15	5245.56	264.221	228.402	1559.19	5696.19	527.92	134.486	426.493	817.282	181.984	1479.71	157.529	729.146	139.718	-0.56099	137.158	224.99	1695.12	7437.91	635.218	1085.08	736.806	1813.27	591.821	770.724	684.517	290.391
1	0	Endometrial	TCGA-FI-A2EX-01	8.87999	15.2356	2213.89	4110.45	42.1512	0.113425	466.794	1477.74	311.961	5611.72	33.7808	2085.7	1890.42	312.138	199.09	887.961	639.572	326.44	1292.48	2922.46	405.281	210.014	679.443	13043.1	489.744	129.939	408.092	883.731	232.124	2146	302.439	1595.28	145.842	-0.56099	159.8	388.417	384.262	10713	957.903	1250.66	939.534	1991.96	916.264	802.449	2996.74	128.686
1	0	Endometrial	TCGA-FI-A2EY-01	1	15	1146	1125	35	0	81	1297	282	5489	14	889	4676.13	564	676	1156	756	237	1035	2445	774	571.59	1980	5816	733	34	141	736	119	435	121	1305.94	579	11.42	351	315	168.18	1539	141	311	749	516	911	588	254	124
1	0	Endometrial	TCGA-FI-A2F4-01	71.2995	180.095	5725.38	1452.53	1.09704	936.936	100.006	1711.27	203.866	4066.4	14.4008	4005.74	7829.85	479.747	1040.64	853.084	194.699	136.199	701.543	2314.92	243.619	182.992	813.52	422.588	800.206	166.428	746.114	2321.19	649.373	2602.96	120.324	753.56	82.9696	-0.56099	650.967	356.184	6872.2	9626.22	409.267	433.469	1833.37	2618.22	1136.54	1226.2	110.956	568.209
1	0	Endometrial	TCGA-FI-A2F8-01	145.23	300.866	3163.09	5798.34	42.5129	8.74534	230.1	1397.8	396.398	11612	27.4763	765.237	7622.61	355.894	325.453	952.197	1202.54	361.612	1422.13	5400.06	227.694	256.929	1867.58	3966	1080.2	189.732	734.052	3117.15	553.902	1800.52	79.4981	1312.25	487.848	1.38219	511.991	361.298	1790.67	14532.7	33.3794	588.491	1409.43	1567.88	960.157	772.573	281.867	393.389
1	0	Endometrial	TCGA-FI-A2F9-01	138.665	23.7776	5756.16	32178.3	4.37603	15.9164	245.753	4207.32	1941.98	5727.76	46.9887	2778.83	1413.72	373.861	63.4208	1402.39	3481.93	369.377	1405.54	4757.87	611.651	379.068	2558.6	481.742	2213.82	174.233	1535.72	362.012	176.905	1460.37	70.2738	689.822	254.997	-0.56099	239.117	663.622	450.392	5438.69	10.3084	326.931	403.297	1445.45	558.627	291.249	3165.17	52.9873
1	0	Endometrial	TCGA-FI-A3PV-01	321.342	245.989	2565.87	3406.42	3.403	473.991	149.733	1270.3	111.327	4221.68	23.8211	1505.1	17222	551.288	403.5	1061.74	1310.65	274.186	1258.63	2535.25	302.382	179.003	919.786	1280.51	670.394	147.788	486.631	1530.87	219.251	2799.22	220.224	681.415	1400.1	0	945.552	295.576	1465.09	7167.23	86.5338	505.104	1069.52	2780.26	692.756	842.115	474.964	581.915
1	0	Endometrial	TCGA-FI-A3PX-01	112.046	32.3295	4222.32	5425.15	175.819	3.1001	54.9159	2931.8	251.55	3793.18	39.4154	4980.51	2674.54	215.235	212.577	1170.06	341.896	311.78	1211.25	2635.52	1043.4	374.606	1034.99	886.625	612.046	346.324	985.385	771.479	302.48	2926.04	186.005	838.698	399.469	0	295.837	532.772	655.89	15456.2	158.547	411.426	1186.01	681.577	1165.63	525.244	225.421	204.163
1	0	Endometrial	TCGA-H5-A2HR-01	581.818	0	747.475	721.212	28.2828	0	131.313	666.667	107.071	4854.55	90.9091	331.313	1248.14	539.394	1335.35	1507.07	365.657	191.919	804.04	1361.62	523.232	222.222	1454.55	333.333	1117.17	72.7273	286.869	400	129.293	1222.22	22.2222	1060.61	327.273	14.8485	38.3838	290.909	323.232	1539.39	622.222	301.01	242.424	94.9495	795.96	200	44.4444	258.586
1	0	Endometrial	TCGA-JU-AAVI-01	22.6244	58.0694	1355.96	8681.75	95.7768	16.5913	237.557	1052.79	302.413	14389.9	299.397	1525.64	16.086	541.478	646.305	1368.02	421.569	723.982	1292.61	3511.31	616.893	348.552	962.293	707.391	1172.7	131.222	523.379	664.404	375.566	1538.46	59.5777	786.259	70.8899	9.2157	3.0166	242.836	174.962	4300.15	22.6244	184.766	376.32	1101.06	1546.76	574.661	665.158	303.167
1	0	Endometrial	TCGA-K6-A3WQ-01	565.83	151.926	4184.67	12113.8	48.3157	0	514.83	3458.33	367.736	7323.58	253.389	2501.68	20343.8	449.336	629.177	1352.3	1072.61	227.62	1313.65	2941.35	599.651	270.621	456.315	1474.7	931.955	171.789	715.609	1643.81	263.052	2174.74	27.3789	1454.11	288.284	107.572	217.957	268.957	142.44	7907.13	0	474.03	446.115	234.062	876.124	386.182	141.726	179.842
1	0	Endometrial	TCGA-KP-A3VZ-01	9.6703	12.3077	2505.49	2912.09	1.7582	0.4396	2316.92	1709.01	356.923	5712.53	438.242	1234.73	1994.08	260.659	308.132	1353.85	644.835	956.484	639.56	2561.76	731.868	184.791	1078.68	590.769	876.044	305.495	425.495	1897.58	201.758	4615.38	152.088	812.971	689.231	0	279.56	349.45	277.415	6789.01	423.736	458.462	1285.27	26.3736	861.538	535.626	123.077	248.352
1	0	Endometrial	TCGA-KP-A3W0-01	53.8216	102.349	3591.04	2959.74	21.6169	2.2058	1600.09	1317.3	467.189	6272.86	37.4986	189.699	1505.12	343.223	351.605	421.308	3118.12	416.896	1391.86	2408.74	607.037	331.744	836.44	4152.64	337.046	102.79	781.736	1139.96	349.399	2118.89	69.2622	421.03	112.496	0	1895.22	281.46	262.804	6781.96	4.4116	433.661	1323.04	812.176	708.944	332.533	396.603	235.58
1	0	Endometrial	TCGA-KP-A3W1-01	1.0502	30.4547	718.311	9791.19	67.7355	2.6254	367.557	838.555	417.44	3281.23	24.6788	221.059	2457.59	482.55	111.317	1136.8	760.317	183.778	970.35	2859.59	554.486	341.691	859.558	3393.07	202.681	109.742	529.807	958.273	390.135	1507.51	81.3876	525.002	413.764	53.091	72.4612	296.671	615.936	6047.88	939.37	189.029	1330.03	3189.34	1481.78	161.2	403.262	212.133
1	0	Endometrial	TCGA-KP-A3W3-01	1204.34	123.855	4156.63	4437.59	9.6386	8.6747	408.675	681.928	373.976	5535.42	33.253	984.096	21354.1	365.783	801.928	1086.75	765.301	397.59	1470.84	4779.28	572.53	284.357	1280.48	842.41	1116.63	40	1263.61	664.578	382.651	1382.17	51.0843	1845.75	120	0	302.169	222.169	460.723	9651.57	10.1205	293.494	662.651	333.494	960.964	229.108	60.7229	385.06
1	0	Endometrial	TCGA-KP-A3W4-01	1981.18	510.282	3313.35	10898.2	49.4946	620.077	458.696	1161.73	263.855	3475.08	205.995	1090.62	5367.73	460.788	750.436	1143.26	383.409	163.123	1057.51	3016.38	437.783	276.096	774.486	1448.94	789.474	141.861	855.699	2574.07	518.648	2115.72	12.5479	1453.44	495.295	0	357.964	280.934	520.3	9163.12	102.126	359.707	425.932	2154.76	1644.82	802.213	959.916	167.654
1	0	Endometrial	TCGA-PG-A5BC-01	2012.39	261.195	3561.75	15017.3	41.0971	852.992	263.021	2805.1	228.317	4189.62	147.493	7003.85	19335.3	320.101	231.057	1581.78	804.133	389.509	623.762	2616.06	224.207	323.027	758.926	5131.65	989.983	109.592	904.592	1840.69	474.443	2281.34	99.0896	631.945	169.868	0	1007.79	468.507	1434.64	9794.34	117.812	378.55	720.568	806.872	968.977	920.419	497.731	127.401
1	0	Endometrial	TCGA-PG-A6IB-01	17.3122	1.8223	641.462	3056.97	29.613	1.8223	82.4607	1326.2	120.274	4140.8	3.1891	501.598	335.214	1922.11	487.019	2568.13	430.071	229.159	1358.55	1596.82	31.8909	682.743	2214.14	162.643	241.004	86.561	937.136	643.285	1556.73	1811.4	146.243	829.596	72.4379	0	3.6447	339.866	362.645	3994.1	0.9112	290.207	1388.62	649.663	479.274	956.726	26.8795	12.3008
1	0	Endometrial	TCGA-PG-A7D5-01	130.943	434.139	3778.64	11238.5	20.265	1.5588	603.663	5799.69	254.871	4576.38	108.73	1714.34	3747.26	439.984	292.284	1143.8	777.475	350.74	1217.07	2077.94	280.203	337.081	1830.48	426.734	648.48	261.497	494.544	1709.66	176.15	3275.14	42.0889	649.31	404.131	4.244	86.9057	586.516	303.051	3858.53	32.7358	268.511	384.645	202.26	810.99	840.366	1429.07	196.415
1	0	Endometrial	TCGA-PG-A914-01	72.1443	12.9783	2728.5	3478.58	11.0698	1.9086	191.24	2329.99	571.81	3856.86	92.3752	798.931	11243.8	131.31	340.109	1352.04	4154.21	459.204	1468.84	4666.09	283.997	685.1	909.247	784.808	560.359	178.261	472.183	924.134	221.395	4275.98	74.0529	1403.71	447.371	1.0306	58.7842	263.384	334.017	6173.87	39.3167	230.556	187.423	1944.46	538.219	206.508	165.283	426.758
1	0	Endometrial	TCGA-PG-A915-01	66.7199	10.7871	3274.47	4338.79	5.1938	7.1914	225.729	2108.67	207.351	6599.28	1.9976	498.602	564.135	316.82	398.322	2182.58	1247.3	235.717	1245.71	2493.01	185.377	422.241	1540.15	546.944	710.348	89.4926	841.79	978.426	185.777	4565.72	17.9784	895.465	89.0931	0	356.772	389.533	1083.21	8736.32	133.44	424.291	315.621	1878.55	741.91	963.935	369.557	304.834
1	0	Endometrial	TCGA-PG-A916-01	235.241	932.617	2780.44	5826.68	0.7934	139.24	292.365	2810.99	126.943	2895.09	20.2315	2572.18	21820.3	734.285	1077.03	1009.59	1032.6	102.348	793.393	2289.33	488.73	330.416	902.881	664.466	1010.39	91.6368	602.582	2056.47	1349.56	2384.14	44.43	566.895	1006.42	0	1154.39	280.861	3880.67	8027.94	123.373	455.011	538.317	710.88	1470.55	620.35	246.745	673.59
1	0	Endometrial	TCGA-PG-A917-01	3094.85	342.005	2995.66	4285.09	5.9621	3.794	1049.86	2307.86	155.014	5870.46	17.8862	4874.8	5280.95	549.052	1568.56	1053.12	844.444	126.829	1146.34	1673.17	501.355	431.648	946.341	559.35	134.417	111.653	1259.62	1235.77	462.873	2204.88	70.4607	913.745	40.6504	0	424.39	190.786	4063.98	12423.8	164.77	506.775	338.753	1333.33	900.813	935.501	270.461	395.664
1	0	Endometrial	TCGA-QF-A5YS-01	1399.45	631.188	1219.48	4187.7	17.094	379.938	114.498	1813.9	150.621	3028.86	14.5138	1403.32	6005.02	943.072	2316.4	1172.07	782.453	152.878	1183.68	1535.56	175.455	359.035	1275.92	1316.56	619.899	95.1458	852.442	2175.45	411.868	2136.1	20.6418	1589.64	233.188	0	936.622	248.347	682.973	6618.92	388.001	398	360.264	555.393	817.609	711.978	147.395	562.812
1	0	Endometrial	TCGA-QF-A5YT-01	174.847	777.203	1882	8799.01	0	69.6504	206.549	2385.41	260.829	3959.99	5.7642	1295.98	542.173	1359.86	3195.75	1089.43	337.204	194.541	1081.26	2465.63	189.737	358.008	862.224	282.925	623.011	103.275	958.294	1936.28	99.432	1871.92	41.7903	997.74	98.9516	0	743.578	301.178	1136.45	6342.03	30.7423	343.929	234.89	353.056	1169.17	603.317	890.565	439.999
1	0	Endometrial	TCGA-QS-A5YQ-01	1782.91	583.476	1761.25	3785.76	9.6866	6.8376	249.573	2658.69	127.635	3050.14	1.1396	2572.65	2782.59	1334.47	2129.34	1261.54	384.046	154.416	1206.27	1965.81	165.242	533.749	1424.5	194.302	480.912	56.9801	571.51	2071.23	483.191	1951	12.5356	1303.64	194.872	0	492.308	226.211	2933.33	5579.49	148.148	313.96	319.658	362.963	1133.33	862.678	67.8063	339.031
1	0	Endometrial	TCGA-QS-A5YR-01	200.72	69.4802	1937.73	5372.62	57.1282	95.2136	189.912	1158	190.427	2836.85	6.6907	1329.39	8844.49	1457.03	2430.26	1355.12	288.214	195.574	994.853	1982.5	238.806	296.994	959.341	751.415	1103.96	74.6269	844.57	1200.21	593.412	1969.12	25.7334	764.905	783.325	0	798.25	341.74	2371.97	5093.15	43.2321	422.028	639.732	616.058	1106.02	755.018	103.448	738.034
1	0	Endometrial	TCGA-QS-A744-01	1.2251	696.472	6988.06	11760.5	2.4502	904.747	1151	5196.02	488.821	4444.41	119.449	4345.48	1997.72	740.276	1141.81	606.738	2022.66	120.674	1068.61	2994.49	560.796	282.796	751.914	399.387	598.775	169.678	2431.24	1509.95	169.372	2316.08	84.2266	465.458	31.2404	0.3063	806.432	638.591	874.772	6086.37	1.8377	254.211	1075.96	1747.93	873.813	625.271	571.822	525.881
1	0	Endometrial	TCGA-QS-A8F1-01	40.8805	136.792	1212.26	1235.85	6.2893	36.1635	606.918	2273.58	135.22	1746.86	26.7296	378.931	4868.79	1817.61	1433.96	2652.52	720.126	838.05	2136.79	2992.14	1490.57	274.843	6146.23	713.837	369.497	88.0503	232.704	176.101	136.792	790.88	22.0126	1009.7	89.6226	0	106.918	259.434	119.497	2187.11	113.207	649.371	279.874	358.491	888.365	105.346	177.673	130.503
1	0	Endometrial	TCGA-SJ-A6ZI-01	438.744	112.873	3946.52	4313.43	5.2861	0.9328	964.552	3497.2	384.95	2835.82	11.8159	1941.85	15691.3	803.172	1333.64	890.236	320.896	157.027	717.662	2335.82	20.8333	217.068	707.09	1512.75	1382.46	134.639	1260.57	3327.43	768.968	3042.6	13.9925	1094.7	330.535	0	677.55	566.231	2096.5	8680.35	9.6393	657.96	1197.45	1981.97	858.52	1055.58	349.192	887.438
1	0	Endometrial	TCGA-SJ-A6ZJ-01	1223.29	529.548	1950.48	5136.57	0.8804	66.4686	344.668	2541.65	178.277	3235.83	24.6506	1569.71	1385.82	1114.56	2014.75	1364.59	861.01	187.08	1211.84	1872.57	73.5116	496.102	1593.93	359.635	704.303	64.7078	609.662	1531.86	580.169	1587.32	24.6506	1352.29	48.861	0	471.002	231.98	1700.86	4335.42	84.5163	276.439	190.162	481.127	1217.56	1325.85	128.976	468.802
1	0	Endometrial	TCGA-SL-A6J9-01	11.5627	40.1682	1909.95	1238.96	2.4527	15.417	36.7905	1124.39	206.377	3697.62	10.1612	1335.67	5353.88	580.238	1124.39	1249.12	362.298	298.528	1378.07	1870.01	315.347	251.387	1785.56	649.965	213.735	158.024	399.439	422.565	331.114	3961.81	33.9874	1127.85	347.232	0	64.8213	268.746	1205.26	6041.7	594.254	331.815	112.123	353.889	996.496	157.323	42.0463	596.706
1	0	Endometrial	TCGA-SL-A6JA-01	1.9564	391.666	2351.17	2554.63	18.3899	0.7825	37.9536	1023.18	145.163	2657.93	8.608	440.575	65.7224	1336.99	3110.24	941.407	239.46	256.285	866.282	1925.46	233.2	317.531	1093.61	84.5153	2075.32	74.7334	620.17	3778.15	330.236	2393.82	21.9114	1566.64	76.2985	5.7791	1488.8	327.106	2883.78	7101.24	4.304	883.107	316.541	505.527	522.352	1014.62	131.077	617.04
	1	OVCA p53mut	TCGA-04-1348-01	298.182	5.95819	1133.51	1283.01	27.036	0.881789	203.774	1624.1	95.1386	5304.92	66.8704	2219.44	8167.23	248.842	309.272	2966.23	2747.55	346.952	836.418	1804.86	279.829	217.918	1392.41	768.011	579.379	226.405	517.963	531.926	437.599	3729.36	70.1121	941.077	538.463	7.08755	13.6234	206.744	1094.27	4069.16	1019.49	219.736	299.655	615.987	1492.54	229.764	52.9429	660.148
	1	OVCA p53mut	TCGA-04-1357-01	131.702	11.3945	1840.25	1285.87	6.19425	5.0284	1467.14	615.56	186.873	4636.38	164.079	577.017	15824.4	429.604	273.782	716.131	5399.88	293.562	823.976	2945.49	176.738	196.048	884.389	977.867	411.323	95.1855	571.448	1506.6	590.427	3005.74	136.332	336.845	813.399	2.22753	236.06	158.117	605.053	8557.2	4.2396	362.924	822.869	770.431	786.731	229.762	50.4975	191.594
	1	OVCA p53mut	TCGA-04-1362-01	864.829	22.987	1367.1	2727.9	23.3224	82.4203	69.3993	940.279	619.886	4241.29	197.834	630.913	8765.44	244.8	883.226	689.872	3776.8	134.876	808.48	2534.54	658.917	337.891	956.413	868.224	1158.45	218.906	375.697	2706.9	236.055	3571.62	66.4453	1003.92	4218.11	2.22753	143.072	381.675	2149.67	11512.1	1399.73	450.927	914.706	2331.58	1006.56	287.298	26.6553	746.172
	1	OVCA p53mut	TCGA-09-1670-01	67.8431	14.9972	3273.81	794.821	28.7049	41.0936	2574.68	1205.62	421.274	18338.2	69.7419	605.488	15952.9	359.87	531.42	1307.24	2263.86	502.698	693.486	2989.91	299.037	234.697	439.004	832.302	1238.92	136.327	555.427	1539.48	436.47	2486.74	128.111	1514.1	630.527	2.22753	2114.36	438.127	514.02	5230.91	206.87	361.896	586.117	793.253	974.938	813.321	17.9168	404.987
	1	OVCA p53mut	TCGA-09-1673-01	68.7304	14.0788	2731.11	9258.67	-0.183631	1.54913	209.899	2181.34	235.336	18267.3	71.2581	1675.63	2457.9	110.556	93.9038	4393.24	2543.09	329.797	1731.5	2184.68	1107.54	337.713	561.027	2779.28	441.636	188.324	912.956	51.8849	493.087	2281.24	342.993	387.288	491.419	5.89336	867.897	367.343	254.118	7105.67	1882.23	482.712	217.661	276.436	2727.09	258.006	6.05344	69.4565
	1	OVCA p53mut	TCGA-09-1674-01	343.926	17.2862	4917.64	7688.4	125.585	24.1087	393.155	1901.48	508.472	4489.78	160.407	1649.2	143.356	196.168	243.135	1374.02	750.093	1153.87	472.194	2978.79	336.022	158.772	188.735	910.753	879.783	349.017	1219.51	536.994	296.073	1369.71	147.337	936.38	341.727	6.01568	1211.09	593.659	178.029	8767.6	939.788	416.22	294.097	754.196	723.278	757.835	247.292	529.201
	1	OVCA p53mut	TCGA-09-2051-01	108.502	65.2476	1528.2	1423.49	47.7518	155.624	68.7828	1436.61	432.385	3847.37	25.2739	1823.32	12395.3	286.763	578.014	721.179	2176.38	416.47	1111.3	2803.87	215.878	172.456	653.427	1935.69	996.559	146.756	464.41	1308.71	411.876	1524.68	81.5673	2207.48	220.161	2.22753	443.815	253.034	1581.06	3652.14	1382.97	87.1385	147.089	782.237	1018.34	348.973	19.5393	653.43
	1	OVCA p53mut	TCGA-13-1403-01	8.67332	35.2142	1639.17	4553.8	9.13743	12.4041	88.7343	3946.05	253.26	19669.9	6.25873	5435.42	36403.4	325.487	491.797	965.669	6474.81	256.814	1196.27	3553.53	377.616	264.02	431.23	3828.42	824.324	332.884	380.252	3296.4	307.414	2886.32	234.416	676.246	1224.18	2.22753	81.2818	312.001	1539.67	9629.88	710.345	377.575	1039.75	2598.38	1887.72	288.756	124.428	388.218
	1	OVCA p53mut	TCGA-13-1405-01	10.9654	237.914	2964.29	7011.96	13.2801	15.5863	216.443	2357.37	539.662	4523.14	89.1805	3434.46	27098.5	323.111	664.64	814.675	2994.4	207.03	1482.42	3029.25	1322.6	391.986	865.385	822.399	876.15	57.255	719.573	3183.33	391.605	1790.24	54.8406	862.383	342.447	2.22753	23.4735	276.129	675.804	3876.75	1.42276	236.413	106.099	1848.05	1251.64	180.166	148.873	910.908
	1	OVCA p53mut	TCGA-13-1411-01	37.8347	115.693	2287.18	6787.54	22.1368	32.173	612.55	2237.58	350.944	4470.39	116.032	1250	2839.9	362.354	572.826	1118.23	1922.26	585.741	1269.18	2155.9	270.317	196.546	508.241	751.764	397.485	191.169	423.744	946.749	736.196	3943.1	65.2819	601.585	721.42	2.22753	915.776	453.963	332.39	5138.07	824.576	236.35	2189.51	1405.61	1662.01	260.539	348.043	212.746
	1	OVCA p53mut	TCGA-13-1481-01	1557.92	49.0642	3366.02	6873.49	17.1461	24.5867	270.805	2812.71	246.624	5871.4	348.216	2384.78	3470.11	319.137	592.672	918.35	1661.59	415.785	874.115	2833.49	292.957	374.48	742.037	957.062	593.23	159.391	569.751	1076.67	363.45	2438.81	53.6832	1030.38	1002.14	2.22753	504.322	353.023	438.591	4875.57	680.179	299.929	1458.13	1013.93	901.717	314.83	92.1175	168.771
	1	OVCA p53mut	TCGA-13-1497-01	178.279	35.7923	2131.14	2483.96	24.042	7.74241	64.916	1465.35	372.051	4845.84	45.554	2075.21	2778.4	684.58	1745.61	1754.77	2090.19	92.754	1066.5	2727.67	95.0051	518.276	1184.92	1108.65	566.203	139.938	928.956	797.505	405.301	2873.11	90.8641	1237.51	754.868	2.22753	138.328	477.819	568.078	3572.59	86.7793	255.049	488.444	638.553	808.618	108.213	31.9662	382.38
	1	OVCA p53mut	TCGA-13-1498-01	7.13256	23.8781	2153.78	3009.17	20.5952	6.0889	289.577	3327.21	400.704	7985.1	152.83	2538.09	10956.7	246.262	278.645	776.733	1932.71	296.744	1259.39	1821.15	463.757	379.291	396.735	1669.84	540.652	154.09	715.466	969.836	801.266	2734.61	80.4282	724.185	148.881	16.9134	359.392	216.685	515.517	14496.7	1428.61	462.857	922.203	308.389	885.854	144.959	15.5719	331.263
	1	OVCA p53mut	TCGA-13-1505-01	44.921	80.1234	2702.82	10568	15.5233	16.0183	291.071	2680.15	764.511	17445.5	40.7405	1983.34	3106.97	220.921	30.8997	1275.93	2085.01	264.013	1199.07	3132.12	409.321	273.197	702.825	874.956	551.972	202.971	640.669	962.205	444.792	1353.3	84.384	676.63	313.491	6.88486	918.401	584.079	799.44	7290.39	2435.97	509.022	354.5	359.29	1046.23	555.48	31.5666	61.4181
	1	OVCA p53mut	TCGA-13-1506-01	942.953	21.3278	1808.89	1149.62	-0.183631	782.864	249.574	3353.53	552.187	5033.63	82.912	3549.22	12024.4	93.7285	200.516	1621.75	886.734	655.257	743.907	2378.36	405.875	333.638	520.523	872.786	270.06	265.437	1193.76	1293.01	133.294	2168.27	40.4277	1067	1440.81	2.22753	498.732	403.682	1000.58	4421.25	225.246	291.555	821.78	283.206	846.524	455.221	84.3614	1338.72
	1	OVCA p53mut	TCGA-13-1507-01	7.59084	62.5647	1364.05	6131.51	14.8945	8.69775	1469.79	2736.81	411.414	1887.17	69.4526	4788.6	15424.6	205.844	1075.67	545.221	1576.59	407.95	1061.45	1527.26	253.493	225.057	379.724	1763.39	284.881	71.9704	963.532	3132.97	832.234	2565.13	172.754	1123.86	360.164	7.33703	41.9616	398.946	138.133	13714.6	1841.23	1146.38	150.279	293.597	1029.73	43.8013	559.971	660.152
	1	OVCA p53mut	TCGA-13-1511-01	1.1875	174.675	3392.11	4990.03	5.77905	10.7633	174.043	2378.48	517.464	2828.85	40.8449	8364.58	8466.98	232.333	292.268	1021.37	2707.31	275.833	935.788	3735.75	439.829	175.653	1028.78	1833.98	1427.32	71.976	1298.43	4469.24	543.07	1736.61	16.4667	865.128	362.008	2.22753	313.623	303.329	1492.02	8103.71	31.2689	683.843	577.944	577.065	1873.79	490.696	243.493	858.208
	1	OVCA p53mut	TCGA-13-1512-01	177.868	24.596	928.553	2534.13	5.55471	14.8481	195.226	7493.36	259.212	5782.21	201.95	1792.47	3973.3	271.433	429.396	904.286	1955.25	247.655	825.793	2355.99	266.384	240.971	898.221	529.593	237.117	189.921	1222.58	809.798	333.229	4196.16	50.491	1816.03	650.305	2.22753	400.724	165.868	285.275	6033.69	1264.2	187.7	1260.65	1488.92	1425.65	86.0992	27.9567	307.133
	1	OVCA p53mut	TCGA-13-2060-01	73.5854	12.4285	1187.22	2993.47	8.25354	14.0237	42.0746	1952.36	180.035	19216.1	141.935	2584.37	9869.61	273.425	464.918	1589.8	552.857	197.247	590.186	1640.67	15.332	143.541	253.278	1168.76	1452.95	206.103	844.553	1693.41	468.107	2943.02	103.83	1081.97	743.856	6.09928	249.828	344.942	601.049	11844.6	1727.4	335.138	681.762	87.2377	881.164	456.256	146.461	1241.64
	1	OVCA p53mut	TCGA-13-A5FT-01	912.341	46.3404	2124.15	1167.22	31.0232	52.2712	1148.21	1490.44	472.995	10257.7	39.5621	851.23	41906.6	314.907	164.208	1573.88	926.969	198.229	746.115	2132.24	372.506	299.633	502.189	965.415	949.987	107.28	966.458	1090.21	85.708	6495.01	163.014	551.466	668.714	2.22753	1080.8	377.943	508.464	4102.52	582.22	169.723	1515.99	838.297	855.336	313.933	150.542	127.75
	1	OVCA p53mut	TCGA-20-1682-01	67.0838	93.7391	2083.46	3556.41	60.0561	263.254	66.74	7248.92	258.588	6939.41	35.1349	7527.05	14600.4	756.478	1667.8	951.836	3589.98	301.353	814.009	3536.76	37.9818	262.683	800.867	861.242	658.003	178.424	979.747	2416.37	359.808	1707.41	80.5372	771.585	608.366	2.22753	345.687	512.423	299.991	10951.8	291.959	441.193	71.4005	465.007	794.936	276.911	91.5797	252.638
	1	OVCA p53mut	TCGA-20-1683-01	-0.0364263	255.49	1911.67	1585.64	4.78112	5.79359	934.814	3745.4	682.674	2913.72	176.031	5611.64	47039	127.668	93.7784	1363.72	3041.28	147.663	713.027	973.052	201.3	234.267	1419.12	477.948	262.525	101.177	482.466	36.1378	274.75	2845.69	105.344	1680.12	799.645	2.22753	151.176	521.107	289.688	4447.69	8.03885	215.976	69.1241	384.559	277.084	273.042	6.0427	319.341
	1	OVCA p53mut	TCGA-20-1684-01	2971.08	31.2133	3781.56	815.951	0.60841	0.581429	2995.05	3113.24	391.485	13632.7	156.092	1659.87	3316.26	323.209	218.355	2175.49	2533.8	222.511	1412.58	2397.56	391.205	256.433	770.842	1826.73	888.044	244.447	4484.92	701.748	316.247	3140.38	61.5764	818.468	699.524	2.22753	261.885	420.488	1783.37	12422.1	269.971	566.058	1553.59	39.2635	791.689	318.803	261.951	353.986
	1	OVCA p53mut	TCGA-20-1685-01	543.252	20.632	2821.33	1956.85	2.6495	-0.011587	1087.03	1859.76	264.846	10072	229.143	211.232	4919.54	284.303	204.11	2288.37	3589.21	194.608	756.102	2050.3	227.1	155.407	565.505	985.461	237.348	241.124	521.003	2299.01	594.814	4211.18	209.729	1404.56	1113.21	2.22753	142.052	554.152	1216.22	6373.49	261.976	506.948	2736.27	881.72	1602.49	259.142	39.1104	298.43
	1	OVCA p53mut	TCGA-20-1687-01	17.2571	193.262	797.017	1603.94	6.22642	4.75469	478.208	1787.34	387.882	5031.25	57.5063	978.049	10758.3	635.938	674.35	861.612	3390.67	396.344	1236.33	2811.23	103.332	146.729	687.41	1059.73	710.726	50.6218	1162.57	3221.29	347.137	4335.62	38.55	1028.21	596.972	2.22753	103.881	191.084	1020.25	8605.08	22.2296	437.187	133.078	1349.92	1318.7	218.02	162.308	1007.68
	1	OVCA p53mut	TCGA-23-1027-01	8.7347	23.1968	1004.69	3198.29	3.88581	13.5459	1455.38	2327.13	396.983	3226.15	109.67	632.622	4689.64	382.556	632.77	815.14	3379.1	317.714	1007.56	1930.61	318.261	180.317	1167.49	591.674	468.472	137.178	746.094	1098.18	343.42	2543.35	109.265	1125.69	902.445	2.22753	55.2201	202.918	280.692	4284.46	13.7241	123.443	879.689	734.509	1532.36	158.441	160.791	509.61
	1	OVCA p53mut	TCGA-23-1029-01	2.19627	40.8024	2716.97	2848.19	0.627024	30.6237	335.989	2089.21	339.893	12517.1	23.3123	2296.25	15910.2	213.159	537.869	749.745	3070.98	330.997	815.006	2836.01	433.209	281.641	882.648	1489.3	1253.35	212.447	1763.35	3878.88	478.383	3970.54	201.609	465.318	898.119	2.22753	59.4887	518.976	2620.9	9153.97	729.36	400.331	3118.69	542.38	1992.68	1293.98	323.601	437.873
	1	OVCA p53mut	TCGA-23-1111-01	153.832	205.61	1928.56	4173.81	4.31162	1157.8	73.7855	1936.23	680.95	7998.9	69.3495	813.549	7376.11	236.373	527.959	1373.53	1972.59	253.792	1306.31	3661.14	630.491	218.883	606.966	1564.69	715.6	140.849	1564.85	3339.76	309.87	2702.04	111.266	1478.9	604.442	2.22753	249.779	426.368	446.08	9990.52	630.071	418.99	492.168	1142.32	1166.61	344.033	30.6612	745.603
	1	OVCA p53mut	TCGA-23-1114-01	1281.31	107.092	4775.92	3845.2	3.01792	18.9522	957.942	2505.72	535.861	5974.62	326.93	2832.79	17659.8	335.2	311.275	819.621	1016.79	189.907	913.138	5413.43	582.672	380.038	1413.65	3775.12	1122.68	250.481	588.961	998.405	246.1	2677.4	78.8792	1701.9	592.899	5.50799	371.351	450.087	576.65	7927.58	1144.5	641.069	1257.22	1625.37	698.96	268.184	298.038	158.772
	1	OVCA p53mut	TCGA-23-1122-01	114.084	19.4207	2890.64	4536.86	6.54235	17.7134	123.428	3218.79	521.854	5043.66	301.274	4244.25	11863.3	332.696	192.6	1188.42	2573.23	298.977	695.682	2928.14	443.349	231.149	1174.04	2369.54	700.738	173.83	1284.44	777.222	358.081	1827.31	65.8325	544.573	412.479	2.22753	83.8363	336.582	611.105	9562.87	279.43	467.404	423.68	1450.77	827.139	153.256	349.938	748.285
	1	OVCA p53mut	TCGA-23-1123-01	172.939	17.7062	2022.45	1023.64	7.2201	1.30143	274.091	1141.98	304.559	6236.65	74.4379	644.384	9551.13	353.283	945.015	2110.48	1568.1	470.387	1225.71	3979.66	898.616	307.259	554.094	1176.87	553.005	127.995	2332.04	460.678	365.108	1704.63	296.791	888.056	1546.68	2.22753	228.533	721.617	447.699	6714.83	2.06204	219.741	753.352	282.556	924.237	409.253	16.9722	2406.06
	1	OVCA p53mut	TCGA-23-1809-01	15.9216	11.5992	2008.98	4792.18	61.0256	689.363	351.922	6902.9	737.396	3735.02	15.6453	5664.28	1262.03	317.19	168.637	2155.01	689.797	595.804	1329.01	2815.26	556.819	338.342	1328.42	1023	198.002	210.985	547.805	228.571	663.772	1974.78	45.0349	1309.31	483.948	3.46174	1860.29	974.548	276.043	8131.19	1318.53	309.53	276.131	1464.65	774.557	123.593	68.8713	575.249
	1	OVCA p53mut	TCGA-23-2077-01	698.793	31.8576	3774.07	3939.1	2.12269	0.774552	619.185	2695.36	213.272	6079.33	117.16	2848.06	17639.9	284.99	533.463	1160.33	2443.32	486.462	997.951	2629.31	310.068	290.23	984.536	750.723	776.262	183.769	374.511	1052.78	455.202	2072.68	125.691	783.237	599.866	2.22753	382.706	299.365	395.672	7366.55	519.869	387.427	191.274	447.261	692.524	290.824	44.1459	295.52
	1	OVCA p53mut	TCGA-23-2078-01	61.3067	87.2233	2216.74	6584.85	19.0022	20.0993	460.423	2341.79	433.742	6010.37	185.887	1703.42	3062.05	357.626	371.124	1311.33	3357.98	162.968	1257.04	2785.66	421.477	290.355	976.039	362.104	309.866	129.904	911.625	1621.01	409.995	3316.82	36.884	1039.66	647.246	2.22753	47.5903	338.413	236.976	3901.31	2.60958	247.608	1432.25	1561.85	1696.82	368.93	51.4735	376.9
	1	OVCA p53mut	TCGA-23-2084-01	1.91211	104.179	1472.39	3174.61	6.41998	11.7738	374.364	1227.4	318.018	7514.82	135.494	1102.43	8688.76	400.978	541.401	1010.87	2472.88	157.326	988.049	2678.69	168.454	443.68	556.49	1190.48	502.366	158.758	1278.14	1360.14	426.738	3530.49	195.526	1018.58	371.064	2.22753	-0.104326	428.501	404.54	5622.5	1.9577	248.132	150.386	1815.25	1656.45	138.871	113.877	560.078
	1	OVCA p53mut	TCGA-24-1103-01	-0.0364263	1462.4	1184.18	1384.45	-0.183631	277.302	45.1948	2551.59	290.246	3349.85	5.85231	2331.66	14162.8	290.941	330.547	720.268	1848.55	354.919	643.168	3439.64	353.905	304.458	951.443	764.917	556.715	223.579	939.397	6321.95	199.915	2728.69	76.437	886.841	966.031	2.22753	1.57175	309.579	1264.36	7989.67	13.0578	384.552	633.782	523.7	895.538	279.723	140.501	388.756
	1	OVCA p53mut	TCGA-24-1413-01	190.015	30.0115	3297.89	2071.73	27.6361	2.28928	769.694	2890.42	478.886	6225.09	67.2933	2640.81	16781.1	241.898	303.153	879.775	3307.92	200.815	823.582	3467.15	228.325	280.691	427.306	1205.47	812.3	141.868	839.327	2050.38	448.8	3245.63	142.624	366.032	635.324	2.22753	359.226	276.222	2173.64	4393.2	138.473	195.598	1227.88	496.065	1083.14	439.287	134.53	621.708
	1	OVCA p53mut	TCGA-24-1416-01	63.1192	53.9063	1302.63	1611.75	12.5562	-0.197326	152.045	1287.8	152.496	5772.3	58.9078	1329.7	7281.33	242.025	348.959	1782.46	1592.66	200.433	541.667	2694.68	352.04	312.337	735.073	1092.73	735.303	139.049	501.73	2323.28	722.98	3687.53	80.0139	532.11	1451.14	2.22753	36.7961	292.794	1991.87	2943.89	428.05	226.455	275.993	1182.81	842.138	318.034	30.4137	491.949
	1	OVCA p53mut	TCGA-24-1417-01	104.959	40.6208	1583.25	4170.68	9.45557	13.6127	62.9133	2191.55	96.4284	5505.05	68.6138	3307.28	10888.7	368.574	48.4207	1253.01	3009.4	278.529	958.872	2411.2	239.247	290.971	715.817	1649.2	204.007	191.683	790.342	2232.35	741.18	3028.46	68.495	450.971	334.984	2.22753	16.8166	292.227	1156.07	5607.62	1.14883	285.581	599.604	662.017	1252.52	216.216	179.49	495.728
	1	OVCA p53mut	TCGA-24-1418-01	58.4911	77.6375	2412.44	6897.06	49.0744	16.9152	505.137	2174.05	402.189	3782.99	251.734	4568.53	14574.8	203.334	586.604	2008.92	1850.77	338.533	682.649	2976.37	321.1	462.213	562.247	1230.81	623.741	223.429	1631.4	665.714	577.112	2290.54	66.2939	1367.15	214.379	4.85022	586.803	1333.89	209.009	7033.63	693.423	437.081	426.614	1407.37	1234.35	288.47	78.8042	649.683
	1	OVCA p53mut	TCGA-24-1419-01	7.29213	27.8089	3524.58	1344.71	26.722	-0.197326	142.942	4196.05	278.799	5490.58	1.77297	4714.42	1921.02	640.104	368.948	744.279	505.094	231.468	540.477	4100.25	867.621	343.741	493.568	883.959	1970.38	186.869	465.988	1170.92	435.127	3006.01	299.462	256.36	245.856	2.22753	128.823	1109.52	2622.24	10952.7	3.07628	319.373	427.94	1651.24	925.99	1057.29	34.7327	60.6968
	1	OVCA p53mut	TCGA-24-1423-01	175.574	54.0563	4229.01	2837.51	3.68082	5.26463	972.184	2780.34	910.267	5162.44	332.455	2050.8	43968.1	318.139	720.961	729.326	2626.59	318.812	1287.02	2979.79	719.102	364.152	327.963	1397.13	321.763	259.277	1245.39	2697.09	285.687	1793.49	83.8427	661.193	223.863	5.36921	74.0935	613.036	1036.9	14503.6	1389.67	373.181	461.593	797.434	842.097	156.432	71.4941	384.872
	1	OVCA p53mut	TCGA-24-1424-01	129.753	22.6428	4179.56	9297.29	128.433	11.1453	479.58	2653.56	733.077	4429.73	174.361	2046.44	2001.19	351.386	208.517	858.207	1296.3	362.791	961.854	3639.08	732.144	324.487	760.1	990.275	1224.16	225.717	549.719	1329.63	321.179	1012.77	112.337	539.688	341.884	2.22753	9.8596	870.731	477.051	8820.7	442.855	278.949	795.239	190.933	1148.92	366.164	107.042	308.637
	1	OVCA p53mut	TCGA-24-1425-01	326.35	79.8128	1569.57	8595.01	19.149	42.2318	121.39	2109.28	349.688	5225.37	35.5055	5206.25	7699.74	360.051	263.142	1041.06	2870.57	130.279	2083.02	3204.06	248.832	353.959	781.651	1160.26	534.016	48.5395	1191.86	2154.15	556.219	2318.28	70.6597	736.932	843.455	2.22753	25.6514	330.936	2045.66	4871.42	5.93893	250.499	289.122	901.406	1569.39	404.408	118.592	611.279
	1	OVCA p53mut	TCGA-24-1427-01	10.647	54.103	2458.71	7800.48	19.3789	19.3241	90.9053	1924.16	329.859	8429.28	48.9914	1790.19	3452.95	480.245	550.282	847.114	3368.2	181.403	1132.15	4497.48	779	284.955	1084.25	707.274	728.826	133.366	510.199	680.691	477.553	2619.19	96.0284	685.872	962.999	3.97072	32.2501	369.245	283.709	8098.9	1049.69	578.555	396.583	635.681	1806.1	692.528	21.3362	1095.71
	1	OVCA p53mut	TCGA-24-1428-01	424.457	10.2248	446.885	1286.06	2.68591	1.68358	87.3761	1843.9	135.894	4090.86	17.1871	984.704	3345.74	659.519	324.948	1462.32	3840.55	519.812	1036.49	2613.85	68.5575	169.099	1236.26	636.28	283.43	208.688	713.361	1208.17	311.881	2047.96	58.6316	959.108	756.924	2.22753	36.8002	334.583	843.427	3263.13	3.40467	333.206	534.191	906.934	1112.16	198.698	28.5427	345.78
	1	OVCA p53mut	TCGA-24-1434-01	18.9315	105.965	2649.88	11806.7	41.1046	57.4144	927.81	4532.58	478.429	3683.68	149.173	4437.88	17166.1	218.781	268.998	850.453	1475.84	285.667	1751.68	3220.76	255.756	310.913	683.581	2093.64	1372.47	162.563	713.651	1291.79	1184.5	2167.93	58.5032	1486.96	325.236	2.22753	69.0649	524.203	416.821	6682.82	838.067	338.213	238.765	306.098	1641.93	210.738	205.705	793.971
	1	OVCA p53mut	TCGA-24-1435-01	238.538	115.193	2229.01	6363.94	14.2765	54.5094	554.276	2527.22	321.663	7202.21	93.9696	2074.89	20504.1	327.421	927.124	1079.39	2106.96	251.406	1181.77	2150.01	154.514	300.254	651.574	681.593	980.642	56.668	883.68	1771.06	489.95	3056.86	32.759	386.192	1544.71	2.22753	397.897	408.125	1991.15	4911.12	0.0679552	402.751	409.634	427.333	1287.09	303.28	159.302	341.111
	1	OVCA p53mut	TCGA-24-1436-01	43.0142	50.8362	2047.59	3073.67	9.82881	39.1805	1391.78	1636.26	325.045	7328	80.7868	1465.36	35838.6	434.564	897.403	1133.56	4309.06	410.527	1123.83	3494.82	325.653	213.181	650.449	1613.57	644.406	132.1	630.297	2299.57	424.163	3062.72	94.8268	1754.16	379.251	2.22753	58.2211	298.831	358.488	6789.92	47.1584	306.796	381.185	1139.25	945.276	137.744	162.627	415.993
	1	OVCA p53mut	TCGA-24-1463-01	91.5022	39.7405	2390.2	6534.24	11.2495	191.279	299.418	3939.58	330.377	4947.86	120.06	2031.91	5563.32	213.609	409.729	871.1	3824.49	132.922	886.445	2651.81	959.568	288.536	534.462	2379.91	515.871	151.174	1485.47	320.018	634.552	2929.66	62.4087	884.848	788.767	2.22753	95.4372	541.239	773.986	7797.23	1046.52	351.312	908.201	2838.84	1232.99	294.152	190.112	856.2
	1	OVCA p53mut	TCGA-24-1467-01	185.955	17.2364	2451.49	2094.38	1.24028	0.269349	695.826	1306.19	194.457	6126.92	149.799	1041.02	11008.8	148.998	270.752	905.116	4120.39	75.6594	549.355	2437.54	253.943	297.892	281.392	820.915	1243.32	131.79	703.556	1250.32	819.496	4724.92	116.475	342.762	678.607	2.22753	180.072	472.765	2977.83	3117.74	335.357	194.983	2498.25	1453.16	861.367	201.604	50.2988	561.439
	1	OVCA p53mut	TCGA-24-1469-01	915.088	21.5234	3353.49	1277.07	44.8469	167.265	1143.42	1920.07	625.15	3402.78	91.5627	4394.29	14469.8	300.031	340.827	1085.23	1464.42	383.741	892.843	4387.91	442.689	172.206	851.486	1035.05	1033.36	219.837	1335.19	693.933	192.187	1637.35	125.872	627.554	862.034	2.22753	770.209	523.216	489.77	6562.36	1016.73	417.294	1031.26	198.234	806.258	301.661	250.771	420.001
	1	OVCA p53mut	TCGA-24-1474-01	52.8409	15.1611	6189.86	11005.5	1.30143	1.50619	88.1939	1215.63	792.806	5785.17	30.726	4130.37	12231.2	172.523	542.243	1307.65	725.339	208.651	542.498	2430.93	72.0663	150.152	303.68	2334.2	945.834	256.176	1683.08	998.578	787.07	3607.73	148.845	2967.13	347.866	8.3337	39.2709	592.469	393.253	14810.7	30.1801	423.68	115.575	1487.29	909.098	261.209	37.9864	194.477
	1	OVCA p53mut	TCGA-24-1550-01	594.033	101.43	3939.86	22673.3	142.525	102.668	882.763	4355.81	1023.52	7659.1	79.2264	10737.2	1342.86	297.474	208.896	2292.38	508.33	462.967	1104.61	4216.26	325.206	443.389	818.147	966.423	660.954	188.196	860.816	1783.21	774.756	1569.01	163.087	352.222	559.902	2.22753	231.633	863.463	219.515	14760.8	424.888	566.801	308.109	622.296	1060.74	596.864	65.0757	333.665
	1	OVCA p53mut	TCGA-24-1551-01	6.41056	78.3664	1819.97	2659.97	22.0848	21.2844	55.1974	1118	505.374	9480.92	6.14934	3085.16	18670.5	517.109	536.173	914.817	1858.38	138.025	1264.4	2193.06	953.191	106.818	1096.32	3727.74	1469.15	98.478	1678.99	3604.28	521.193	1495.08	211.436	610.649	1195.04	2.22753	194.427	279.915	2170.61	7831.73	2838.97	518.878	101.443	888.572	1800.83	326.741	31.2173	1480.23
	1	OVCA p53mut	TCGA-24-1552-01	392.706	83.136	1445.51	4340.14	2.73195	76.4867	64.7068	1824.19	234.054	5282.81	48.8078	1176.51	4399.81	152.542	408.628	910.377	3062.85	1027.31	951.043	2468.93	249.313	319.825	485.102	2520.12	941.5	180.495	746.048	1703.22	227.239	3028.48	59.5031	1064.6	561.186	2.22753	301.786	540.424	673.636	4804.83	1.975	275.422	135.518	1616.79	1226.67	296.6	53.7165	862.657
	1	OVCA p53mut	TCGA-24-1562-01	6.02224	84.9296	2575.33	3070.4	37.0991	7.50602	1059.93	3182.18	393.871	10798.5	71.0726	2377.87	8384.42	345.534	628.409	1098.93	2049.22	307.689	1285.35	2411.51	563.27	239.473	888.543	763.563	549.853	98.0679	1066.09	3523.49	393.71	2448.31	112.724	889.889	1037.42	2.22753	92.3749	540.937	1527.39	4588.72	37.1774	207.281	485.7	1584.65	1604.17	551.229	90.8319	1149.87
	1	OVCA p53mut	TCGA-24-1564-01	142.2	60.5671	3867.51	3828.09	23.6821	39.7807	737.245	3067.99	399.344	7427.99	146.316	3664.65	17302.2	291.499	535.736	974.019	1652.55	197.766	1514.65	2450.58	623.813	343.995	833.317	1162.24	409.439	157.251	971.637	783.787	945.621	1941.11	100.162	506.123	1459.01	2.22753	181.891	557.843	489.489	7047.58	1432.74	531.988	1466.2	1106.4	1379.79	302.852	49.8866	843.589
	1	OVCA p53mut	TCGA-24-1603-01	268.396	54.1884	1933.36	1864.88	17.9631	6.75423	242.5	2851.13	259.994	7064.01	99.2334	4676.74	8338.04	239.85	393.462	1088.03	2156.01	489.501	782.454	2098.01	497.115	187.053	430.53	617.489	484.641	158.926	2875.47	1571.94	289.946	1792.03	184.477	1670.32	650.159	3.15932	801.968	541.855	342.146	5444.05	163.16	558.909	284.592	448.814	699.582	499.77	51.3858	1059.81
	1	OVCA p53mut	TCGA-24-1616-01	-0.0364263	44.9249	2059.92	799.005	0.0709947	1.55539	1796.77	2152.99	641.188	86610.7	79.2156	1294.54	18593.6	412.406	279.579	1340.88	604.621	190.672	980.397	1764.11	188.914	202.849	772.04	709.358	1048.6	277.658	1907.42	2754.85	188.521	1969.22	78.0934	1631.77	567.317	2.22753	57.4513	307.672	479.671	6659.5	1349.94	304.448	334.625	343.162	762.885	523.766	189.235	958.781
	1	OVCA p53mut	TCGA-24-1842-01	258.262	22.329	2044.33	2267.03	13.0961	38.1574	36.9896	3517.62	205.605	14206.6	25.8066	9272.07	10382.2	239.722	115.306	1580.55	451.464	316.372	927.292	4399.64	283.437	219.716	790.601	830.672	980.564	231.471	745.345	692.264	531.284	6816.08	265.275	760.127	215.534	2.22753	0.502762	380.776	3326.37	3862.68	556.341	262.865	134.484	575.292	1211.66	68.7649	71.109	256.938
	1	OVCA p53mut	TCGA-24-1843-01	213.029	24.2827	2316.2	2755.5	2.95123	25.2314	983.766	1833.15	204.368	4667.28	141.032	1567.08	409.91	201.642	404.671	785.565	399.79	156	891.533	1502.15	546.111	426.069	683.81	814.425	536.397	214.169	514.046	1186.68	481.565	3410.78	67.8462	820.124	1954.61	2.22753	0.18229	332.005	470.019	10061.9	451.856	486.493	465.714	132.269	1083.81	254.095	7.95069	649.956
	1	OVCA p53mut	TCGA-24-1844-01	900.963	86.16	2284.73	3195.39	3.76425	5.34795	430.094	1797.1	548.151	3512.71	34.6205	517.341	5602.36	337.551	297.109	749.285	3840.13	457.766	892.971	2499.53	341.931	388.248	575.172	326.492	408.331	126.771	1836.55	1186.56	394.307	3879.02	69.3601	1166.75	2411.28	2.22753	184.909	397.855	535.871	5123.49	444.588	389.359	291.036	806.527	579.335	260.869	67.3265	765.343
	1	OVCA p53mut	TCGA-24-1846-01	247.265	13.6434	704.555	1896.32	18.5969	13.0748	109.781	1367.18	217.148	4831.11	24.2089	815.317	13169.1	390.222	584.798	875.669	5172.93	91.1715	579.081	2590.34	150.111	229.806	392.921	13250.9	954.998	185.191	907.978	1624.91	580.077	4089.38	87.3233	708.878	1766.77	2.22753	107.106	364.706	2572.27	7936.73	10.4327	391.589	915.435	577.525	764.949	691.166	262.388	253.163
	1	OVCA p53mut	TCGA-24-1847-01	28.7442	266.786	1205.65	2256.89	17.0476	1.08133	125.098	3268.76	457.711	4233.29	44.2569	3398.32	10489.2	365.267	328.155	909.889	6216.39	187.894	1283.39	3215.71	277.384	204.62	975.966	651.16	893.732	149.288	1543.09	4311.85	590.55	2126.96	125.821	554.889	612.412	2.22753	163.621	347.68	3184.04	5463.44	168.916	194.886	832.84	1700.22	1104.09	241.263	319.224	486.681
	1	OVCA p53mut	TCGA-24-1849-01	68.2251	45.2141	1376.53	9066.23	43.1913	82.804	345.449	1351.55	318.26	4269.4	28.3856	2812.87	1119.59	279.828	547.013	1200.75	1662.24	268.141	1302.08	2794.25	311.033	203.589	664.89	1595.47	457.76	85.488	777.182	466.963	700.883	2895.85	90.8228	1111.52	441.918	2.22753	120.658	302.909	422.206	5536.2	40.6416	342.492	155.222	2476.27	1601.35	274.095	125.845	930.134
	1	OVCA p53mut	TCGA-24-1850-01	92.5063	263.236	2443.18	3550.95	23.1583	41.5841	64.4663	2171.72	638.684	2134.25	67.3939	2547.54	2029.71	338.338	765.978	1635.63	972.462	1114.6	1096.44	2772.66	277.623	353.625	659.041	818.525	434.607	149.643	1509.64	2083.88	407.695	1878.53	289.717	699.893	2386	2.22753	208.055	1144.86	290.101	9173.6	638.179	519.542	552.436	104.473	1042.19	498.977	132.694	272.071
	1	OVCA p53mut	TCGA-24-2019-01	1.60348	117.59	1475.67	3717.33	2.19821	5.85251	90.4632	2349.72	526.391	3517.66	27.4918	1363.81	11320.7	574.654	588.083	1048.82	3983.95	120.302	710.94	3094.97	588.28	436.515	826.745	684.685	1267.71	237.406	1275.56	1124.33	249.04	2243.06	160.813	1383.65	512.285	2.22753	205.032	686.223	2755.88	6742.99	253.489	307.814	127.109	1944.34	700.992	476.816	220.757	877.054
	1	OVCA p53mut	TCGA-24-2024-01	309.929	134.386	2828.43	3973.44	9.56031	13.1219	434.52	2004.23	424.599	2293.73	103.574	839.835	6244.7	222.734	444.11	709.166	1857.06	428.159	949.564	2868.12	384.682	404.876	1289.83	1486.68	603.81	144.265	782.432	2146.55	558.208	3668.74	110.952	1402.91	224.987	2.22753	260.641	406.513	429.967	4105.09	1648.77	235.978	837.248	848.507	1125.13	351.111	153.151	288.092
	1	OVCA p53mut	TCGA-24-2033-01	1.04278	54.5939	1425.67	3222.43	12.6168	136.897	466.643	2830.61	358.285	13998.1	82.2321	3317.01	3533.19	308.838	379.933	1350.39	4473.03	345.866	1181.76	3804.21	481.132	207.392	867.216	477.254	832.943	210.475	1459.06	952.102	371.817	1836.29	143.758	759.113	1840.69	2.22753	572.686	507.263	304.741	8614.16	837.328	310.57	157.649	1095.02	997.367	253.83	13.9175	832.939
	1	OVCA p53mut	TCGA-24-2035-01	417.87	28.4107	1041.72	14702.1	41.7982	84.8444	256.937	1367.37	613.117	5456.8	54.1526	877.92	522.393	251.659	343.878	836.293	4041.92	232.606	1014.22	2491.65	269.501	177.146	847.523	998.514	341.485	178.148	463.447	565.146	626.775	2884.55	37.9538	1035.11	616.654	2.22753	49.2854	248.34	285.282	9295.71	1886.53	299.713	698.317	894.299	1673.46	301.017	74.5528	176.773
	1	OVCA p53mut	TCGA-24-2254-01	4.97695	368.518	1956.49	5942.96	11.2846	16.5077	423.5	1631.64	472.014	4257.18	78.0236	5115.61	13951.2	729.159	380.676	1084.17	2293.53	104.983	784.332	1622.11	383.213	202.663	713.965	1110.37	1369.73	166.958	1183.32	2351	563.935	1764.57	88.5587	1216.03	1620.06	2.22753	34.8466	294.167	877.527	3567	445.141	389.833	332.746	1252.28	869.71	322.376	977.958	348.276
	1	OVCA p53mut	TCGA-24-2261-01	5988.86	5.65134	685.219	5270.58	13.3205	33.4117	77.9292	1858.97	237.973	5064.71	151.966	4175.39	8384.31	197.769	154.609	1974.7	2064.46	1293.55	874.412	2203.96	156.277	180.837	473.381	1414.52	495.516	147.615	401.102	1829.45	528.895	3041.25	112.862	740.622	412.811	2.22753	9.61867	534.564	822.829	6414.83	1150.28	274.473	458.5	1192.02	1337.91	508.969	31.6115	376.194
	1	OVCA p53mut	TCGA-24-2262-01	3.93224	44.0411	1603.77	4218.84	9.34307	23.4953	1141.43	6251.33	642.688	3068.73	225.603	10662.2	52820.4	444.248	1255.26	722.781	1489.49	146.876	718.169	1883.15	295.479	280.057	912.142	562.194	1062.72	75.4358	1321.31	2961.77	265.286	3297.62	20.3981	741.604	1809.53	2.22753	4.19948	325.061	701.466	3357.4	24.9931	271.09	241.657	814.527	938.529	247.628	111.272	651.241
	1	OVCA p53mut	TCGA-24-2267-01	4.47156	15.6606	2011.52	1820.13	9.36454	4.49671	114.172	1479.21	281.14	7885.57	21.8455	2905.35	27024.6	479.645	729.55	1243.61	4267.81	293.235	762.675	2609.42	394.079	120.765	689.604	874.929	696.459	63.1146	1045.79	1724.69	609.961	4073.2	59.5541	874.847	885.313	2.22753	26.085	306.38	837.332	3141.95	261.123	170.704	261.904	1178.99	1447.18	323.057	49.4298	520.968
	1	OVCA p53mut	TCGA-24-2271-01	5.4518	106.545	1701.95	3202.46	9.11596	11.5587	561.63	1128.55	220.639	11083	54.7485	1316.13	10706.5	285.406	334.823	998.076	5643.65	183.354	1154.11	3293.92	1157.4	311.863	1039.38	2273.91	576.885	100.6	845.665	2095.13	361.307	2783.03	133.128	440.218	465.437	2.22753	37.7924	261.646	1492.22	3324.7	790.824	199.089	215.147	925.287	1865.01	605.232	74.442	1064.16
	1	OVCA p53mut	TCGA-24-2281-01	188.272	8.0466	2538.98	1099.85	4.95011	4.0737	628.505	1867.39	512.154	21589	161.627	1192.67	4405.74	323.701	364.607	1220.68	3348.92	295.447	1142.11	2996.48	588.731	297.304	1062.89	822.646	430.554	144.78	563.37	1604.89	352.088	2494.9	94.3215	298.629	603.774	3.78869	369.037	412.677	573.474	4996.52	154.532	276.497	1132.52	571.228	1397.25	137.2	204.935	387.984
	1	OVCA p53mut	TCGA-24-2288-01	0.525144	21.8783	2216	4754.56	22.654	18.9825	196.045	1302.85	288.582	4031.81	46.1203	1796.92	10492.9	202.454	124.007	1443.31	4303.02	299.272	1077.21	2804.16	216.969	193.977	941.714	935.25	447.522	212.187	453.856	2475.32	417.476	3200.52	54.0917	1262.25	208.512	2.22753	19.2097	240.068	287.083	7145.87	107.122	376.647	310.671	3205.51	1604.33	249.209	77.6623	338.376
	1	OVCA p53mut	TCGA-24-2289-01	254.547	90.9841	2051.01	6057.66	171.878	48.7425	725.51	3936.42	441.375	2984.75	369.888	2572.08	6382.97	231.056	237.976	1000.59	2353.68	445.111	1229.81	2601.97	195.469	292.223	615.15	1636.26	266.442	187.625	530.886	2636.44	709.439	4356.36	153.136	1575.71	1081.36	2.22753	506.894	423.467	237.899	6140.2	823.643	443.446	623.325	1212.61	1544.16	282.005	86.8326	549.299
	1	OVCA p53mut	TCGA-24-2290-01	13.0605	64.2032	1892.77	1733.38	2.32197	2.97011	121.199	2551.32	329.813	6904.21	20.1728	2335.13	32905.3	205.438	143.459	591.396	1758.33	114.24	738.108	2130.8	235.297	214.032	719.646	3365.77	723.218	229.767	530.113	1194.78	484.88	4682.92	277.675	854.201	1582.36	2.22753	597.208	500.522	24.1698	5423.04	16.9249	277.129	320.252	2313.93	1151.72	186.478	1267.15	462.768
	1	OVCA p53mut	TCGA-24-2293-01	48.9866	82.2686	2576.33	10811.9	30.4838	27.5814	189.563	2272.32	489.382	4714.03	99.0644	3755.93	3697.12	859.069	1769.93	1351.43	1314.19	140.385	1598.65	3305.42	602.597	279.478	625.59	1257.31	733.523	107.102	406.827	683.914	722.663	2465.56	90.0521	958.791	470.189	2.22753	156.207	517.91	657.537	4485.37	318.803	251.789	690.265	2138.08	1706.14	519.435	259.454	358.524
	1	OVCA p53mut	TCGA-24-2298-01	9.24144	45.7888	2016.44	3826.03	14.6952	46.4505	1122.35	1990.82	223.691	3395.92	50.1381	4056.65	22754.7	382.838	299.577	1129.86	10044.8	287.295	1099.04	1678.36	541.262	331.431	709.654	2209.07	1255.56	99.5419	1356.32	2317.88	333.851	4482.34	30.2633	787.884	492.497	2.22753	505.945	421.579	397.079	5374.57	5.94395	333.351	47.9977	1483.98	1133.86	506.488	137.476	856.262
	1	OVCA p53mut	TCGA-25-1312-01	162.2	22.4961	2306.46	3049.69	34.3758	113.326	260.412	2997.32	258.153	11918.3	38.3091	1250.92	10553.2	475.583	372.732	1291.31	2111.52	386.389	1367.41	3336.3	578.924	242.62	2035.56	790.33	486.978	161.921	677.43	1295.14	366.768	2264.4	166.143	1313.65	1809.57	9.07474	745.734	609.838	496.582	7632.72	1210.46	402.255	439.283	889.234	940.677	333.451	199.975	415.595
	1	OVCA p53mut	TCGA-25-1313-01	8.65462	25.0389	1562.57	2246.82	13.2625	23.096	1019.07	1161.28	386.43	10091.8	120.783	673.48	60814.2	356.518	780.481	475.591	2189.99	249.533	547.94	2533	248.561	251.567	730.757	917.873	458.494	145.464	1051.72	1322.58	813.122	3223.56	170.778	649.015	541.411	18.34	328.31	332.47	1632.26	7158.72	1256.9	297.519	244.65	894.714	998.799	537.662	20.275	308.277
	1	OVCA p53mut	TCGA-25-1314-01	137.335	2.86135	1668.05	3135.72	6.97119	12.4653	189.483	1437.32	189.343	11106.8	189.753	1219.2	1001.81	412.182	624.236	1232.28	5839.75	332.221	1344.82	2671.25	100.222	433.935	748.524	969.928	493.487	114.095	745.288	1822.97	458.305	3215.53	103.436	1522.78	218.911	2.22753	82.843	563.299	182.201	4737.76	33.4513	270.213	179.575	1807.35	1236.31	243.257	10.7445	414.135
	1	OVCA p53mut	TCGA-25-1315-01	78.6284	18.753	3263.64	5470.83	1.9586	2.61107	204.895	3834.69	819.851	8227.59	114.44	2047.35	5907.19	200.887	247.859	1515.46	567.362	729.388	1217.26	2268.61	517.972	582.397	420.798	548.049	653.53	349.66	834.75	1712.76	249.791	1443.32	55.2186	568.713	1556.54	6.04828	656.945	814.758	489.572	6863.92	899.021	231.384	588.431	326.782	794.373	799.733	27.8316	279.812
	1	OVCA p53mut	TCGA-25-1319-01	92.5585	13.4499	2923.77	1603.29	4.28093	3.56529	533.973	1520.63	420.586	5813.9	96.0764	1617.77	6107.52	168.183	1082.85	1062.92	449.382	254.458	738.589	3229.55	203.237	232.676	471.865	908.187	1016.17	81.6411	70.386	660.012	405.412	3334.48	31.4743	1329.34	3073.97	7.15726	1775.52	660.582	399.764	5881.14	1218.64	534.086	616.876	142.814	1014.51	966.122	47.002	1330.42
	1	OVCA p53mut	TCGA-25-1320-01	424.775	115.002	6846.65	7579.2	22.6063	209.942	441.992	2718.74	502.617	3602.73	199.202	3861.82	7428.04	241.995	449.313	1406.61	2429.82	230.981	1138.95	3460.71	735.01	297.327	881.876	719.873	772.841	103.224	940.167	879.533	599.663	2012.25	95.2343	716.512	283.533	2.22753	23.6798	762.263	794.886	4564.55	14.6109	355.754	427.416	1114.5	1242.69	434.761	117.818	591.624
	1	OVCA p53mut	TCGA-25-1323-01	65.8459	79.5789	3483.32	4314.84	87.9671	9.17261	839.137	4819.11	712.437	4955.33	256.696	1564.2	5175.48	350.163	277.001	2103.87	1328.11	255.23	1182.69	3258.07	1605.68	365.699	1023.34	381.824	671.41	182.47	575.248	1696.49	424.821	2124.88	124.204	899.804	685.181	2.22753	9.60442	685.245	303.118	6466.91	326.428	250.902	278.547	1038.99	866.32	537.474	92.0409	345.201
	1	OVCA p53mut	TCGA-25-1329-01	2.64337	171.283	2344.76	3909.01	10.2601	112.31	67.1839	2632.15	538.488	4537.66	30.9711	1399.12	8157.7	296.173	32.1022	999.616	5073.68	307.013	799.825	6494.9	405.381	241.148	1610.46	945.372	431.678	126.354	814.578	1164.05	369.601	2686.72	153.242	994.017	566.708	2.22753	92.0597	420.305	652.735	4443.59	14.9182	304.534	213.32	1037.73	822.45	200.878	67.2041	480.246
	1	OVCA p53mut	TCGA-25-2042-01	57.8587	137.058	1937.13	18408.7	25.2922	143.364	198.547	2510.94	313.339	4062.88	321.32	4649.71	10196.5	374.53	190.261	1011.98	2057.13	216.98	1376.35	2988.94	303.272	404.452	751.205	1204.56	568	107.862	363.273	1152.68	807.717	5923.1	109.722	1262.53	595.738	2.22753	49.1223	545.537	672.7	4130.23	4.54472	217.373	92.5501	3718.63	2129.06	424.884	95.4166	708.124
	1	OVCA p53mut	TCGA-25-2391-01	32.6107	27.5273	2063.45	8403.78	24.1944	42.2094	75.1943	2632.79	397.778	6178.91	45.257	3785.19	11468.2	310.413	490.188	453.807	970.772	250.677	841.016	2541.08	395.063	128.851	471.444	2191.49	1335.34	215.275	1134.8	5157.44	350.322	3631.24	159.086	945.348	1143.54	2.22753	113.567	270.191	1353.36	5300.21	720.062	224.606	511.251	1065.45	1929.99	1035.39	49.3958	1072.43
	1	OVCA p53mut	TCGA-25-2392-01	85.895	61.6678	2345.21	1032.21	11.9503	18.2663	822.798	2457.85	216.613	5038.23	15.3152	625.417	4467.2	529.06	443.974	965.053	2736.07	238.779	661.702	1939.12	376.995	461.824	525.496	1270.86	475.712	151.064	693.737	528.8	810.486	4551.97	320.133	629.991	363.336	2.22753	3362.3	745.665	388.151	12414.3	165.604	290.552	148.272	620.237	1347.4	199.126	18.6479	264.777
	1	OVCA p53mut	TCGA-25-2393-01	-0.0364263	59.281	2379.1	2528.12	1.51082	4.46742	1759.36	2067.97	611.852	6136.41	25.1234	712.015	1165.54	462.107	505.781	1884.91	195.469	301.745	700.137	3139.51	550.454	285.389	505.877	1128.39	726.094	146.238	478.747	606.707	218.69	1689.89	73.1028	981.73	118.161	2.22753	905.234	579.153	243.044	6585.5	386.642	310.229	498.414	439.176	648.43	450.44	113.111	154.876
	1	OVCA p53mut	TCGA-25-2396-01	17.3429	25.921	2520.97	2800.85	10.8596	5.95549	642.092	1859.83	248.683	2589.59	25.6089	1557.76	3044.21	352.186	538.084	2258.48	1511.87	252.925	821.782	3842.16	190.374	272.79	951.611	1159.51	868.079	164.162	813.577	783.554	341.894	2506.3	81.1237	308.578	630.401	2.22753	38.6668	332.155	582.839	6461.17	1026.73	400.901	234.78	89.3531	1073.89	405.19	138.114	656.744
	1	OVCA p53mut	TCGA-25-2397-01	33.2485	35.73	2913.98	3452.37	2.4601	0.235877	176.338	3457.96	604.068	11877.3	65.2365	1755.23	5999.68	674.247	685.258	677.253	3143.68	349.235	722.986	1887.88	913.331	258.281	671.484	1003.46	753.217	94.8007	470.09	2691.8	728.567	1810.32	43.5829	3269.69	858.369	2.22753	593.547	256.735	122.785	3361.38	284.818	170.298	109.046	945.635	540.287	83.0381	32.7381	292.912
	1	OVCA p53mut	TCGA-25-2399-01	36.1832	134.299	2412.38	4994.98	41.2007	31.635	361.036	1670.95	289.867	5131.12	115.337	1942.42	3681.03	211.324	208.705	1587.98	2779.24	160.847	1227.15	2548.55	698.485	272.698	304.168	1382.16	662.97	212.527	614.794	1395.97	603.819	3892.67	152.481	401.981	351.03	2.22753	263.674	452.696	464.526	5808.79	615.474	423.909	954.246	369.486	1917.36	703.228	63.4425	619.242
	1	OVCA p53mut	TCGA-25-2400-01	191.747	47.3158	1924.56	2105.05	52.5432	162.383	1061.48	1077.08	428.55	159546	19.6594	643.569	11472.5	727.75	251.354	2485.6	720.764	128.737	448.655	2663.88	318.407	357.047	459.222	553.731	1115.16	339.343	624.734	1447.97	372.251	2127.88	224.404	862.143	520.691	2.22753	220.273	432.485	1079.52	8606.07	866.256	440.877	585.507	699.306	1279.21	1051.81	50.2449	639.936
	1	OVCA p53mut	TCGA-25-2401-01	0.949791	60.667	1134.31	5620.1	22.3772	45.8106	453.673	1571.91	195.704	6245.93	79.9797	1285.7	5917.29	271.045	377.524	1473.16	3721.74	321.471	1389.73	2564.37	391.813	198.223	521.792	928.426	392.074	90.3898	729.408	925.272	858.553	2906.97	85.1803	754.167	898.868	2.22753	910.241	527.329	253.702	4038.3	20.2902	205.963	1268.63	571.696	2257.25	349.98	97.7162	444.681
	1	OVCA p53mut	TCGA-25-2404-01	277.239	50.6433	2067.45	5990.41	7.48591	19.9118	97.5211	3408.84	550.5	3857.13	37.5201	2993.9	3600.28	306.316	661.775	629.748	2057.19	105.577	782.049	3099.63	452.852	281.104	578.805	2275.75	1660.47	75.1099	317.756	1112.56	536.744	3017.01	48.6776	897.001	662.407	2.22753	112.402	484.126	1127.3	7617.67	30.9106	393.198	452.816	1870.42	1400.38	514.393	328.393	1085.09
	1	OVCA p53mut	TCGA-29-1688-01	7.06357	23.1288	1301.98	2346.06	7.98006	1.49254	153.126	2932.64	158.008	3610.2	6.62995	3446	10806.6	427.447	599.018	876.986	5011.01	116.131	568.361	1858.76	265.256	140.595	894.588	1411.12	752.734	67.1321	1802.64	1450.92	498.817	3973.82	148.95	468.366	810.746	2.22753	7.43824	331.927	6143.35	4279.03	1.75415	148.157	84.3381	1204.65	1403.34	186.126	687.261	646.864
	1	OVCA p53mut	TCGA-29-1691-01	238.478	37.408	819.399	5755.12	17.5518	400.876	13.3325	1224.24	350.817	3424.52	12.9693	5019.86	3235	374.814	231.587	1203.44	1501.82	562.646	1163.12	1996.46	193.967	94.5528	514.178	1059.67	519.23	230.964	871.94	1974.18	591.52	1951.09	64.1036	1048.22	1473.35	2.22753	611.949	428.429	462.33	16127.2	1229.03	551.128	329.918	314.862	676.099	270.647	175.133	353.986
	1	OVCA p53mut	TCGA-29-1693-01	1.66785	66.9089	1561.17	4621.89	18.8756	14.851	3163.64	3539.14	257.685	2894.72	198.932	5124.22	20324.3	318.745	489.575	681.972	4036.69	628.151	1197.06	1193.24	115.266	217.229	539.717	949.774	294.877	209.668	825.888	4964.35	629.369	6682.04	68.6407	715.755	642.741	2.22753	5.59861	440.749	198.312	13857	38.9783	614.328	188.78	206.614	1643.96	107.734	338.42	286.892
	1	OVCA p53mut	TCGA-29-1694-01	87.5687	82.3554	1911.24	3869.36	17.6742	11.3253	558.08	2342.91	450.968	5783.72	58.0539	1464.85	16019.2	1140.45	2414.98	865.394	3071.18	71.9774	1228.9	2647.03	537.667	173.014	511.155	1817.39	536.49	139.192	568.885	3740.4	430.608	4697.27	107.179	936.948	453.361	2.22753	322.256	305.709	1690.26	4571.49	40.9501	242.507	232.249	1552.68	1650.62	255.111	125.765	795.148
	1	OVCA p53mut	TCGA-29-1695-01	34.7538	271.454	4425.83	4491.8	98.3897	11.6801	2337.25	2357.56	543.826	3418.73	143.892	4137.29	10653.8	217.553	229.305	1170.59	698.924	226.221	901.813	2802.52	149.382	117.733	908.033	1307.77	568.674	96.411	521.563	1741.34	657.339	3437.09	108.346	736.279	594.77	2.22753	38.8611	722.305	403.698	9886.44	586.037	581.36	276.723	343.025	1086.09	104.273	475.328	112.778
	1	OVCA p53mut	TCGA-29-1696-01	59.5146	102.325	1924.16	3228.22	3.25034	0.322085	239.903	1986.45	441.759	2718.76	16.6347	1426.94	17791.4	202.398	296.176	590.872	1191.24	257.861	468.201	1839.3	207.131	130.796	325.581	706.049	247.844	210.526	1078.1	2313.65	505.236	2674.2	75.1752	459.895	2006.85	2.22753	56.1198	296.597	1688.2	8164.44	582.683	227.436	921.064	182.786	807.047	173.031	8.36133	1006.15
	1	OVCA p53mut	TCGA-29-1697-01	17.406	22.8834	2597.22	1125.22	42.3522	1.37343	188.452	2351.95	656.157	4783.34	184.687	4370.22	1845.82	260.81	443.393	1260.75	1196.44	431.729	1343.47	2050.14	429.221	199.236	569.177	455.73	1018.43	104.415	967.085	1806.76	219.056	1897.66	77.3724	1564.05	2009.95	2.22753	765.206	469.991	286.207	7141.25	1615.33	981.215	405.067	667.486	1018.46	997.446	37.9459	522.958
	1	OVCA p53mut	TCGA-29-1698-01	159.31	51.9516	3309.2	4621.15	114.049	30	157.75	1987.58	404.837	8564.76	67.8257	3043.48	7305.1	419.331	739.677	1919.63	1858.92	355.971	1037.91	4788.1	537.609	235.963	895.691	1072.85	1282.41	137.577	694.178	1090.92	445.289	1898.5	71.1845	1252.78	654.91	7.03203	77.7118	605.353	747.986	7193.5	418.029	498.423	301.401	1614.82	1077.21	445.132	132.157	453.336
	1	OVCA p53mut	TCGA-29-1699-01	7.00441	28.3322	1984.42	2188.54	30.6368	10.189	329.636	1211.11	457.087	4563.78	10.1374	992.233	12345.4	192.033	301.294	2728.3	948.021	575.546	1200.13	3710.86	164.607	282.21	411.136	1753.99	760.961	294.456	1052.03	1396.82	690.117	3742.14	85.1435	675.853	313.996	3.70154	73.5239	418.724	389.322	3514.61	22.1782	945.354	100.472	196.748	1206.53	149.058	77.2066	1035.11
	1	OVCA p53mut	TCGA-29-1701-01	24.0425	54.9915	681.976	3133.23	16.4697	31.3226	677.409	1947.22	266.896	3673.25	29.9807	1812.72	4347.46	173.06	792.332	660.852	308.094	432.343	715.091	1263.21	23.9983	157.653	285.885	758.008	250.109	372.865	797.095	5072.62	629.129	2442.24	92.9349	410.229	1014.85	2.22753	96.7333	492.202	278.443	16222.9	188.513	329.579	143.973	188.544	722.398	293.028	48.6847	1036.86
	1	OVCA p53mut	TCGA-29-1702-01	488.044	17.1687	4661.46	5545.95	24.0868	0.525803	164.146	2903.84	216.688	13395	104.857	2729.14	7279.69	549.746	1449.63	1107.02	623.201	270.516	607.878	2795.96	375.749	156.924	607.481	1309.74	689.511	162.449	422.083	782.543	478.1	1317.32	35.6546	378.527	413.05	21.4836	1295.19	286.884	230.507	10856.8	312.758	561.396	194.129	587.785	2528.82	349.922	13.6579	59.0898
	1	OVCA p53mut	TCGA-29-1703-01	38.2108	66.3607	2930.39	1428.04	1.1526	4.07266	3387.62	1773.12	443.667	4277.02	128.64	3371.1	30039	266.306	514.607	1644.56	6002.84	225.806	651.367	1955.63	144.881	97.277	760.492	3799.96	1143.24	377.092	471.01	862.29	309.851	1735.64	104.983	562.349	384.591	2.22753	1192.91	305.965	322.877	6126.48	5.74916	457.786	288.822	458.061	1060.75	355.143	166.444	268.61
	1	OVCA p53mut	TCGA-29-1705-01	83.9339	45.6198	1941.19	4924.58	6.4679	26.5311	84.5594	2165.95	373.236	7280.6	19.8162	1303.93	2892.41	225.248	698.632	1120.29	3576.54	377.235	957.642	3045.64	251.554	317.123	451.073	631.209	1007.49	74.3827	1528.25	762.832	475.229	2883.98	99.6398	858.436	326.756	2.22753	150.291	605.861	780.644	3180.09	15.9574	188.746	193.989	2290.51	787.094	227.862	71.1604	284.836
	1	OVCA p53mut	TCGA-29-1710-01	35.5789	62.7279	4033.67	3852.2	78.159	134.534	380.583	1156.03	408.487	2839.09	155.696	2474.68	21710.6	284.056	377.773	1497.96	1161.84	420.973	1351.68	2622.05	185.962	221.611	405.001	725.66	977.339	137.762	528.893	551.727	788.333	2589.08	53.8069	1367.06	282.915	2.22753	79.4707	418.481	281.889	9026.14	142.752	391.201	255.143	935.106	1232.21	101.439	48.8943	1347.73
	1	OVCA p53mut	TCGA-29-1711-01	-0.0364263	105.766	3529.13	2738.66	7.18851	5.14367	52.8091	1649.69	228.914	4094.12	60.4111	2044.02	14736.6	300.513	1128.14	1741.4	1232.1	202.05	1198.96	1201.41	285.294	182.069	620.513	793.403	911.721	69.4841	826.721	808.539	398.697	2366.37	99.8181	255.126	230.875	2.22753	2.87558	347.306	261.623	3077.62	0.575554	223.613	432.841	820.183	1088.16	190.606	63.8065	421.514
	1	OVCA p53mut	TCGA-29-1761-01	5.62399	180.417	2447.98	3300.03	27.4836	40.7887	90.8349	2253.35	157.788	3844.63	5.64036	1341.47	8776.7	519.697	624.047	1071.1	760.575	242.556	727.659	2420.65	188.32	329.06	613.7	1110.27	889.527	346.786	538.109	2358.82	650.665	1569.55	130.906	1532.62	446.55	2.22753	24.1796	625.778	1130.89	15910.3	38.1919	458.127	167.163	514.495	473.871	86.5847	212.111	127.572
	1	OVCA p53mut	TCGA-29-1762-01	115.672	28.0985	1735.56	5830.43	0.618289	4.13912	279.163	2011.42	318.764	4427.06	255.207	2204.7	3230.7	393.507	380.542	1245.68	261.903	819.801	482.002	2190.48	572.317	235.072	530.84	486.095	764.365	160.252	1137.7	1763.68	303.992	1313.04	127.16	599.414	2228.07	9.38458	60.3818	880.699	675.222	5928.5	2346.47	196.264	1094.94	411.134	830.668	1058.94	159.228	295.444
	1	OVCA p53mut	TCGA-29-1763-01	680.402	26.9191	1880.39	6759.34	8.0381	11.6906	589.316	1854.48	743.722	3308.2	176.461	1050.69	9263.08	230.727	326.424	575.355	3009.51	670.144	920.227	3553.63	865.256	258.644	591.982	740.249	855.506	95.3339	1955.87	2104.87	518.344	1511.05	29.3745	1015.48	451.268	4.56975	1074.38	277.864	377.572	5915.88	1078.78	404.693	703.371	708.834	1233.29	364.596	159.366	592.472
	1	OVCA p53mut	TCGA-29-1770-01	0.679991	70.1282	1733.44	6096.77	20.1498	17.7062	1027.85	1911.45	296.038	4763.24	163.427	6048.4	10442.1	298.53	436.904	1047.47	3844.63	278.896	953.567	2516.65	171.12	181.91	977.998	678.762	451.061	95.2059	920.409	1041.26	531.793	3227.41	62.6452	1243.6	295.365	2.22753	46.1778	388.768	217.161	7322.26	14.3603	678.991	149.062	591.057	1202.21	88.7982	168.952	464.68
	1	OVCA p53mut	TCGA-29-1776-01	45.6064	16.5306	1608.16	4035.58	5.92216	12.6098	717.26	833.284	564.129	4996.22	37.1953	1027.22	19239.8	287.081	199.675	547.15	2012.38	212.355	715.175	1860.7	313.342	173.603	769.051	976.766	872.613	285.765	871.263	4244.16	461.6	1966.17	94.6065	1058.55	719.754	2.22753	207.116	229.388	694.911	7894.93	46.3952	312.806	1887.18	426.941	1302.4	261.629	219.174	277.06
	1	OVCA p53mut	TCGA-29-1778-01	2.50047	14.6343	2363.84	6443.59	3.50097	1.91595	334.5	1446.88	384.661	7980.21	56.0633	1863.43	24399	242.181	331.058	1524.75	1394.33	131.173	849.898	2851.86	241.464	245.328	743.167	1427.61	1214.8	232.166	1508.71	1108.51	511.26	2116.19	61.4048	529.883	766.263	6.07572	111.065	520.542	1134.4	9852.23	1.27293	368.871	651.881	315.402	1317.85	367.397	22.8119	817.591
	1	OVCA p53mut	TCGA-29-1781-01	6.71929	24.5532	680.359	2025.61	8.04406	10.7061	52.9213	1558.45	208.906	4498.88	6.01323	938.09	2042.96	619.682	264.315	1283.82	4185.05	288.775	901.443	832.885	457.669	106.043	1006.44	599.843	279.842	262.745	1781.63	489.494	674.554	1789.91	128.581	923.565	1032.98	2.22753	285.618	385.503	339.296	6074.14	4.74763	346.943	932.903	623.336	1858.06	52.8598	73.2073	951.653
	1	OVCA p53mut	TCGA-29-1783-01	59.6478	27.7231	2541.35	2585.33	7.19063	20.7774	1203.25	3082.9	348.986	17874.7	169.959	1579.5	15582.8	391.16	380.769	1524.46	1963.77	218.137	1784.56	4045.81	825.153	313.831	816.876	1075.81	662.987	142.776	462.421	1157.54	616.897	1995.85	78.8318	771.79	1001.37	2.22753	207.073	443.098	340.735	7835.52	562.685	486.189	347.924	505.437	1149.97	181.692	152.714	292.866
	1	OVCA p53mut	TCGA-29-1784-01	890.789	49.7261	956.827	829.673	5.40458	0.125911	345.65	2542.33	595.846	7301.64	12.1233	2230.4	11611.1	416.209	252.985	641.625	3037.52	319.123	886.581	1699.48	199.621	164.097	990.38	669.797	515.806	127.23	1671.99	1336.68	601.726	2328.01	162.641	1002.91	881.818	2.22753	102.32	431.268	786.675	3501.84	590.915	337.83	44.6861	622.233	747.581	221.413	178.996	222.535
	1	OVCA p53mut	TCGA-29-1785-01	17.1192	108.456	1950.73	1686.98	8.01549	3.83346	571.519	1003.03	486.972	1856.91	75.0621	1336.34	8664.05	189.151	361.507	856.744	1647.6	185.449	769.627	1772.85	172.008	198.857	430.656	348.415	429.675	200.256	1458.13	1035.35	487.168	3352.58	56.0476	689.235	253.966	2.22753	2.34902	468.675	524.109	9741.82	74.6615	527.543	1299.2	639.582	1277.31	113.875	193.86	967.77
	1	OVCA p53mut	TCGA-29-2427-01	0.825683	42.0816	669.711	1957.83	12.9633	9.85657	273.294	1263.07	272.265	3289.64	13.2262	992.332	27319.8	267.377	202.039	655.816	4021.14	286.706	1022.38	1936.82	236.411	118.726	597.02	600.547	298.484	86.032	2094.78	1790.63	633.361	1976.1	46.8431	912.338	481.5	2.22753	36.7573	178.235	430.608	9694.21	2605.65	515.668	319.417	730.553	1460.32	102.427	16.0105	802.385
	1	OVCA p53mut	TCGA-29-A5NZ-01	2.31874	43.9468	8272.47	9873.74	9.7933	11.5741	276.704	2735.11	857.425	5027.47	377.867	2118	3312.61	168.335	176.082	694.093	2066.06	114.528	940.184	3156.45	215.773	327.155	844.333	513.934	859.939	286.776	1144.14	1229.24	381.12	1717.51	25.482	1308.99	346.761	2.22753	744.718	933.32	421.108	5371.22	21.2405	276.854	1012.9	307.184	680.915	445.308	286.292	392.302
	1	OVCA p53mut	TCGA-30-1718-01	43.0675	76.0484	2953.42	4341.71	11.1401	7.87469	255.764	1513.37	500.864	4923.36	135.299	2181.03	8294.7	192.904	478.201	978.571	1800.34	153.893	849.906	1528.22	233.643	238.404	459.208	836.751	422.851	191.589	1031.06	1660	494.614	2027.54	29.9984	890.253	1415.1	2.22753	39.6516	374.975	728.207	7957.09	90.4299	219.169	414.626	1100.93	893.168	152.883	194.846	416.509
	1	OVCA p53mut	TCGA-30-1855-01	49.2603	31.2342	1922.92	3785.72	24.5744	248.31	107.813	3244.98	323.486	5767.45	325.175	1477.57	18883.8	559.423	1119.57	1219.74	2313.96	237.378	1196.55	2153.59	587.541	418.999	556.81	1011.54	1314.67	141.554	1112.2	421.451	373.395	4596.36	72.3269	778.919	639.676	2.22753	183.66	629.526	646.691	5148.2	662.752	173.639	912.691	1636.72	874.91	130.196	185.681	549.574
	1	OVCA p53mut	TCGA-30-1857-01	68.4865	48.5099	1044	6408.05	10.2261	30.5082	439.501	2423.11	843.929	8129.63	70.7314	1775	30468.1	342.326	414.454	1275.8	4156.51	368.758	1575.8	2153.92	766.189	192.258	545.044	744.79	827.263	86.1396	815.113	3452.99	382.133	1987.65	33.6789	963.878	398.882	2.22753	97.8529	124.867	359.597	4098.69	7.40064	137.59	202.337	1623.24	670.087	320.483	39.5023	355.69
	1	OVCA p53mut	TCGA-30-1862-01	1.20851	103.535	3068.13	4037.17	7.55122	13.2845	1406.03	1913.11	348.553	6451.41	43.5277	1702.22	7457.69	228.613	565.37	1107.4	1329.3	138.209	1656.16	1884.11	294.497	277.048	536.426	1440.4	323.574	115.371	578.057	1618.23	592.173	3301.88	85.5668	333.883	559.107	7.55134	39.2411	384.631	235.288	7745.92	1222.12	462.265	250.698	862.713	1204.63	208.55	54.39	357.027
	1	OVCA p53mut	TCGA-30-1891-01	59.7596	39.7253	1380.66	7847.33	15.235	11.4975	76.1347	3939.78	904.987	11989.6	54.6323	5362.94	3506.07	320.014	448.978	905.167	1135.87	145.951	1131.4	1101.05	103.829	243.073	342.094	1297.88	712.822	263.194	866.137	1372.33	966.865	1686.5	65.8899	906.9	369.873	2.22753	235.275	498.01	166.283	19869.1	148.175	422.166	124.055	990.199	1183.08	434.91	24.6811	612.077
	1	OVCA p53mut	TCGA-31-1950-01	997.474	19.3229	1109.33	1437.99	2.42385	1289.95	34.2773	1972.71	527.005	3847.6	5.02503	4880.39	7166.03	237.937	268.567	1132.66	1975.21	295.969	1424.92	4937.01	377.098	165.453	586.586	2712.52	1221.01	146.966	741.35	1651.08	321.872	3354.64	111.296	820.899	3811.49	2.22753	511.346	253.476	1654.94	14052.8	999.138	535.522	254.823	608.977	1307.72	179.828	39.1718	1135.06
	1	OVCA p53mut	TCGA-31-1953-01	25.5713	30.7618	2105.15	4856.08	12.055	17.8526	77.7048	1748.95	320.581	4457.04	24.2219	2009.16	6239.25	342.776	555.34	971.684	2654.58	276.422	972.263	2373.09	288.058	190.268	628.741	699.449	901.066	137.75	1330.65	1207.44	904.834	1973.73	92.75	510.729	267.744	2.22753	19.4266	466.216	774.38	9235.06	1275.79	425.264	235.145	964.842	1496.28	131.442	38.6233	675.036
	1	OVCA p53mut	TCGA-31-1959-01	85.4879	71.1787	1929.69	8359.21	81.1312	34.6327	321.751	2012.41	526.819	6072.77	206.593	2670.11	4816.64	256.042	56.9161	1171.76	895.22	174.652	1062.77	2876.26	483.671	207.14	662.271	1020.48	516.695	136.453	671.931	1934.42	671.808	2358.65	26.0767	1475.11	598.795	2.22753	190.69	447.735	258.435	12582.6	446.103	677.455	1103.55	749.843	1258.37	383.901	219.691	622.761
	1	OVCA p53mut	TCGA-3P-A9WA-01	57.3522	402.809	1512.83	2445.89	0.600573	1.9231	129.522	2402.56	260.954	3005.54	2.21756	651.79	50661.8	433.022	78.3377	480.007	2825.19	103.965	901.049	2959.01	195.812	321.4	786.638	789.566	1306.52	162.611	271.288	1843.8	92.087	2345.76	120.558	743.637	1598.96	2.22753	778.125	243.399	4483.6	2688.39	1051.1	219.849	1138.87	2149.24	1309.5	114.976	602.583	120.266
	1	OVCA p53mut	TCGA-57-1993-01	41.1449	66.0994	2751.93	2019.88	27.1529	754.153	383.334	1617.84	256.63	3008.65	18.5998	1374.39	4913.23	160.205	239.235	1455.98	1224.17	173.321	525.698	3812.27	587.86	294.379	936.995	2015.54	448.302	136.625	384.772	1254.04	545.846	2858.22	125.976	470.548	727.973	2.22753	26.7307	568.328	2072.99	6820.88	983.496	494.574	236.628	2069.06	1413.3	539.838	56.9585	421.959
	1	OVCA p53mut	TCGA-57-1994-01	631.538	6.1552	2820.24	1452.82	17.797	27.3033	906.124	1273.57	605.312	2935.27	512.945	2377.45	13949.3	143.614	440.061	902.566	1435.12	619.06	950.521	3494.53	504.914	263.582	805.497	619.002	1378.55	286.595	787.471	1666.39	466.012	2126.34	120.894	1371.37	549.309	2.22753	112.779	555.135	1204.52	7283.32	1190.53	378.821	500.079	851.195	722.026	172.338	33.6624	517.974
	1	OVCA p53mut	TCGA-59-2348-01	5.33656	63.7255	5354.45	2018.09	27.1291	500.034	211.795	3599.08	298.797	4398.64	30.3644	2601.54	13234.7	176.043	578.074	1674.84	2035.27	228.969	1171.67	3891.96	366.099	276.828	807.047	649.601	669.815	297.429	130.802	724.938	394.69	2111.08	75.2218	1726.63	763.705	2.22753	61.2966	404.294	621.67	4067.68	1.8194	115.248	115.376	446.919	920.386	461.838	127.215	89.0006
	1	OVCA p53mut	TCGA-59-2350-01	201.041	12.0375	2145.34	1739.98	4.08296	1.30087	638.415	2248.69	328.971	4813.94	86.8369	3485.43	5063.48	276.536	539.9	1628.34	1039.1	466.286	698.025	2825.75	609.294	127.53	760.397	519.058	654.581	143.967	647.67	1857.81	231.073	3890.94	79.1898	1298.51	667.865	2.22753	532.87	305.68	159.347	3700.18	77.4112	216.897	551.279	519.992	1066.28	783.909	66.4506	421.57
	1	OVCA p53mut	TCGA-59-2351-01	360.391	14.7508	2609.05	2262.77	9.64333	39.8827	995.194	2567.72	159.242	12385	43.6618	1133.78	10233.3	327.144	331.119	1032.36	1029.38	191.196	583.904	3136.94	199.57	336.29	879.502	561.005	596.636	145.249	863.79	1030.42	549.528	2311.83	116.412	850.811	682.908	2.22753	177.193	480.514	1235.87	4610.09	527.141	217.757	506.091	491.608	1027.68	509.227	119.266	276.195
	1	OVCA p53mut	TCGA-59-2352-01	380.05	10.5349	3972.78	6901.31	6.9636	4.09714	5307.41	4569.42	698.285	18865.1	48.5901	2249.17	14174.9	207.125	224.553	1362.61	580.744	433.613	1142.9	3272.74	327.745	333.193	1674.48	1407.8	633.625	248.681	408.131	365.484	449.768	2061.56	165.424	1219.78	829.289	4.89605	1590.42	692.341	1058.8	7622.16	1717.32	418.656	3138.4	453.705	1245.23	1082.83	64.8125	142.651
	1	OVCA p53mut	TCGA-59-2354-01	113.686	77.936	2178.61	6386.15	17.6135	63.7628	453.952	2274.05	430.424	4184.84	120.35	2958.15	9257.13	240.575	181.831	748.881	1448.71	231.783	1034.43	2429.08	351.589	361.097	662.584	1072.96	307.69	123.191	637.563	1077.75	753.896	3740.45	102.627	798.612	480.842	2.22753	94.8327	487.023	1206.45	7247.33	1108.22	269.175	530.115	765.1	1888.6	238.971	91.2037	331.218
	1	OVCA p53mut	TCGA-59-2355-01	6.68749	42.7137	3483.22	3631.99	51.0869	46.2594	530.149	2102.93	259.873	20557.3	106.174	2225.35	22328.6	1833.97	3657.08	1277.42	2365.2	178.183	914.36	2403.25	226.991	221.492	554.452	876.407	546.821	106.739	573.386	1159.62	297.918	5150.64	227.226	645.625	893.509	2.22753	146.957	347.71	1222.62	4268.86	61.8784	271.857	430.297	1020.01	1065.06	558.83	349.438	394.34
	1	OVCA p53mut	TCGA-59-2363-01	33.0421	44.8175	5471.91	6972.43	39.1244	5.88622	223.668	2241.45	716.431	4176.79	102.931	1597.95	5156.76	336.399	579.905	1737.6	1844.63	319.048	919.311	3338.77	290.288	468.711	631.193	997.262	746.987	161.877	895.252	3934.31	401.07	2065.86	39.9797	775.419	364.611	2.22753	379.649	496.716	1058.44	6596.38	1801.74	419.98	1115.74	373.901	698.266	1057.7	248.293	197.917
	1	OVCA p53mut	TCGA-59-A5PD-01	878.555	4.50035	5592.07	1231.48	0.55853	3.69436	533.448	4348.84	307.877	4801.91	452.932	2232.02	5971.35	296.139	501.208	821.143	1382.55	259.767	788.943	2261.43	563.658	270.85	648.87	450.093	34.2812	107.937	604.051	176.08	87.9423	4311.99	178.16	793.54	856.046	2.22753	128.545	535.526	297.12	4395.45	593.908	210.127	2517.31	8142.31	840.312	306.745	62.0758	5.7413
	1	OVCA p53mut	TCGA-61-1725-01	1.24426	26.8942	886.104	3186.1	6.86923	20.0729	57.7907	2182.1	285.492	9886.79	10.1507	1370.48	2310.75	456.915	299.478	686.091	2105.21	152.718	600.725	2251.06	119.438	241.062	386.435	758.868	278.14	157.819	1692.18	1410.63	409.231	1701.94	45.7244	966.691	1180.76	2.22753	111.799	287.582	568.675	4632.89	29.1666	190.227	395.66	378.804	1132.79	385.93	84.5925	253.914
	1	OVCA p53mut	TCGA-61-1728-01	1196.48	7.88388	1834.86	1377.93	3.64596	10.2129	204.853	1374.08	382.706	5160.45	94.8375	509.646	8057.28	517.899	389.67	1223.2	5155.55	174.472	1139.61	4024.39	376.661	283.147	763.682	1933.31	367.558	144.058	645.557	1413.88	354.88	2117.68	59.5087	1593.01	921.458	2.22753	846.157	532.667	413.223	7236.43	842.309	431.763	357.711	1274.41	1103.27	131.163	110.865	517.528
	1	OVCA p53mut	TCGA-61-1733-01	55.3414	25.1441	4039.8	11242.6	25.2302	20.177	971.846	5165.9	355.189	3810.92	113.935	2547.64	33342.4	528.155	195.155	786.541	987.239	1469.69	1223.16	2873.21	593.326	428.223	1020.96	257.263	1264.15	183.766	638.453	309.189	298.944	1228.62	34.6833	980.818	410.64	2.22753	141.882	476.065	247.291	3021.84	793.874	177.353	69.2726	737.077	735.14	87.1092	30.4779	271.854
	1	OVCA p53mut	TCGA-61-1736-01	54.8144	10.9941	1878.59	2459.44	5.36515	8.66821	185.603	1800.66	134.474	9019.01	39.1653	1725.05	9265.63	381.78	524.42	935.333	6676.69	134.081	760.205	3015.41	576.051	255.498	801.629	1402.51	750.795	77.1118	1381.03	1671.01	719.79	4463.6	117.939	776.61	1350.91	2.22753	28.813	341.9	2409.83	3696.65	56.7775	172.561	60.3803	2854.55	1148.04	526.041	32.1031	935.303
	1	OVCA p53mut	TCGA-61-1737-01	8.19442	267.042	1101.58	12152.2	18.5725	204.55	140.072	1945.31	209.463	4422.97	28.5354	2233.37	24604.7	362.591	427.475	1298.13	1524.42	188.476	1422.9	1478.94	136.101	282.865	775.969	1534.78	397.713	169.094	649.182	2090.54	555.541	3587.49	84.8006	899.855	468.65	2.22753	4.90831	431.411	365.959	5353.46	8.5613	244.887	210.741	669.39	1060.37	297.484	98.4214	235.955
	1	OVCA p53mut	TCGA-61-1738-01	4.29754	301.61	2342.5	1784.97	12.0558	293.033	514.522	2335.23	558.481	3148.52	19.5643	3136.29	10564.9	128.096	525.146	747.206	791.681	304.863	877.073	2535.18	348.105	177.774	577.501	3517.48	762.391	133.88	692.371	4423.11	398.809	4220.8	40.7114	1513.45	90.7682	2.22753	119.856	234.359	302.427	10574.9	40.0963	447.166	176.293	781.091	1383.08	259.108	101.385	929.797
	1	OVCA p53mut	TCGA-61-1740-01	11.58	13.4776	1125.37	1662.41	9.65819	67.5398	37.0515	1502.67	348.399	9254.21	5.01003	1205.98	15251.6	251.033	378.113	834.806	4718.86	239.402	1023.85	2148.87	91.2525	311.722	1222.68	1198.15	530.279	388.817	488.806	853.385	388.233	2735.86	231.937	715.922	1470.39	2.22753	847.777	425.259	1682.87	7086.31	435.18	195.425	190.183	806.886	940.356	771.695	60.4874	453.187
	1	OVCA p53mut	TCGA-61-1741-01	298.804	26.5932	3059.86	2251.28	9.77313	285.454	414.348	1196.94	269.054	6587.32	68.8462	1263.99	2724.35	277.435	215.53	1308.99	3085.15	598.685	892.931	6909.53	691.965	214.666	783.453	970.938	740.772	156.018	847.416	811.419	285.58	1425.44	130.436	1018.96	654.43	2.22753	80.6556	619.366	382.762	10900.4	418.272	576.623	351.706	466.41	760.35	536.487	64.9746	506.24
	1	OVCA p53mut	TCGA-61-1900-01	87.2384	91.6807	2079.58	17657.2	32.9023	1.52778	556.231	1686.89	644.044	3146.28	72.9097	1128.51	639.799	309.965	346.363	927.872	1285.5	193.923	444.256	2260.85	489.668	372.025	672.408	343.979	1087.47	181.383	816.464	2471.01	254.679	5171.27	106.411	845.434	216.514	2.22753	17.4957	725.916	538.033	11250.4	30.5622	316.484	292.377	870.171	694.035	240.647	572.523	150.694
	1	OVCA p53mut	TCGA-61-1914-01	366.842	58.5153	1069.64	1434.51	8.1795	2.20098	577.704	1808.24	221.716	3389.49	49.6233	3626.96	10499.3	209.849	844.81	774.76	1275.24	448.476	611.867	2006.88	135.62	200.437	394.037	1169.9	235.589	221.591	846.448	4914.36	646.365	4332.35	57.2033	874.174	590.517	2.22753	451.029	481.253	539.1	9934.69	779.122	472.279	390.459	307.582	705.052	411.411	115.461	206.948
	1	OVCA p53mut	TCGA-61-1919-01	315.89	101.458	1796.89	6698.17	22.0128	66.9867	329.316	3131.91	347.334	4709.6	336.116	2206.74	10940	212.874	352.609	965.866	2215.38	229.082	991.36	2058.75	250.769	173.583	619.679	893.605	494.404	291.417	570.517	984.905	800.583	3103.62	51.063	430.678	1456.37	2.22753	59.1062	381.298	324.884	7490.93	1166.67	337.482	2348.9	210.716	1376.75	245.641	66.7999	305.808
	1	OVCA p53mut	TCGA-61-1995-01	563.943	8.35438	2337.85	2122.75	3.0923	1.18311	117.739	1870.26	260.896	6979.02	33.3833	2357.97	1181.42	476.469	725.518	1128.84	2911.46	475.419	1305.16	2421.25	605.541	200.74	370.507	596.83	873.064	108.566	1857.4	2013.09	544.506	2257.29	243.942	1084.29	1167.24	2.22753	112.856	647.905	493.244	4425.88	224.752	310.619	200.608	1275.54	1841.25	1297.07	3.13015	1487.19
	1	OVCA p53mut	TCGA-61-1998-01	35.2889	61.4413	2546.38	4111.11	33.6487	4.92036	1161.11	4680.82	347.574	5335.64	269.05	2523.21	5591.03	486.344	649.5	1111.23	1605.52	219.282	1084.3	2011.47	410.398	266.249	1102.8	481.15	1254.59	170.496	575.235	2742.33	580.888	2516.01	72.2627	932.225	1194.65	2.22753	111.966	554.766	1072.04	4384.61	7.72808	252.992	2145.48	801.406	1209.67	261.508	361.422	231.361
	1	OVCA p53mut	TCGA-61-2000-01	27.3476	25.5288	879.464	2093.97	16.4918	350.171	474.773	1980.8	316.725	7695.28	5.81743	1929.95	2899.47	199.865	323.557	1690.77	3796.72	169.654	790.006	1975.61	242.336	338.388	451.444	1731.52	731.683	174.739	1583.58	1263.01	326	5653.11	96.9149	455.832	1072.88	2.22753	108.076	373.205	1528.57	8205.47	1720.55	479.566	1990.26	613.609	1163.14	62.1278	158.535	563.475
	1	OVCA p53mut	TCGA-61-2002-01	614.477	51.9027	932.817	5108.68	17.5839	52.4409	43.1565	2053.96	397.641	6552.01	91.0018	3067.32	37096.7	351.862	563.618	1043.53	1500.17	178.479	928.554	2359.65	166.917	156.521	433.166	989.15	570.874	114.932	782.389	679.761	564.401	2950.34	54.8759	838.619	416.101	2.22753	601.373	445.332	646.815	5989.41	208.338	190.185	614.54	684.596	1655.56	516.551	66.6378	943.322
	1	OVCA p53mut	TCGA-61-2003-01	4.41191	220.334	4083.31	7509.36	56.3476	18.3303	2403.54	1425.56	665.35	4778.99	141.261	886.882	5399.08	474.788	404.881	1270.38	1884.89	562.804	1699.53	3359.71	550.883	271.716	538.647	728.312	644.836	101.401	1099.51	407.959	567.869	1754.37	79.5905	1126.73	315.556	2.22753	141.435	570.471	180.494	4236.81	180.21	247.263	472.03	1832.72	1239.28	304.947	340.802	514.032
	1	OVCA p53mut	TCGA-61-2008-01	102.373	23.9646	3391.25	5093.06	4.89884	125.446	1538.65	4322.85	568.123	5890.78	111.394	1100.21	4389.31	541.693	428.015	853.949	3504.21	295.411	1425.22	1639	198.655	270.686	1159.03	734.063	932.44	88.5777	605.984	679.898	346.495	3673.84	213.752	553.863	381.972	2.22753	51.2762	412.663	849.231	3353.44	17.1647	214.678	103.657	1094.76	558.173	166.975	129.576	283.474
	1	OVCA p53mut	TCGA-61-2009-01	2.60829	144.125	2569.17	6435.36	20.7298	56.3497	252.056	2390.12	359.515	4357.17	129.371	1450.27	13666	382.095	1550.46	954.779	650.86	225.187	998.072	2613.35	171.116	203.565	634.859	732.753	378.607	146.792	1204.95	1461.81	830.671	2433.62	28.3017	1669.66	2345.78	2.22753	275.645	582.619	292.474	9615.89	362.567	649.668	360.753	981.337	1605.9	115.313	80.0658	1149.57
	1	OVCA p53mut	TCGA-61-2012-01	97.2306	70.2895	1225.53	5209.98	4.66389	265.518	324.314	3783.36	882.388	4543.71	36.2834	3220.39	27826.3	300.307	299.965	837.63	816.403	331.357	829.056	2774.53	665.165	340.583	591.747	1253.08	685.809	349.155	1355.75	772.74	561.722	2427.28	50.3535	1155.23	1535.69	2.22753	1148.67	388.752	249.767	7730.69	1368.75	391.791	459.156	598.937	1253.82	145.357	609.23	397.87
	1	OVCA p53mut	TCGA-61-2016-01	44.7117	70.4294	1698.39	3717.09	3.24455	67.2168	74.716	3626.02	743.183	7814.34	13.2379	3212.4	32276.8	353.672	323.786	914.92	2321.42	346.491	1364.41	2247.68	295.21	218.385	519.186	1593.13	911.512	428.605	1145.27	1750.34	411.066	2874.07	167.847	958.804	761.421	2.22753	139.062	335.373	1432.65	11363.7	747.96	450.927	357.033	1359.52	973.383	328.609	54.2869	821.836
	1	OVCA p53mut	TCGA-61-2088-01	17.965	18.7053	1832.05	2243.39	43.8757	-0.197326	87.2633	709.55	253.03	4176.79	62.0515	404.322	538.586	388.546	164.586	874.026	9171.12	132.516	2882.43	5335.64	3755.13	537.547	2458.5	1613.76	611.717	128.836	249.981	1379.66	107.097	1254.27	123.447	1178.82	1438.99	14.873	712.902	252.221	310.978	7398.89	250.569	585.466	219.636	474.986	512.204	486.724	3.09106	161.002
	1	OVCA p53mut	TCGA-61-2092-01	241.08	92.1306	3370.06	395.914	0.193287	5.36135	16.928	2282.77	131.891	4412.59	2.55574	2553.9	272.269	489.441	1295.56	1015.73	150.806	121.699	1277.81	1003.09	88.8191	228.299	537.87	738.616	931.244	116.43	1225.02	2881.8	952.434	3177.37	272.958	1005.74	1100.53	2.22753	76.8095	437.683	480.412	7040.53	1469.86	715.001	254.011	2473.36	909.608	622.024	26.1661	1103.07
	1	OVCA p53mut	TCGA-61-2094-01	6.36565	100.582	1782.96	1083.84	10.0136	41.187	583.21	1479.63	587.774	5184.78	84.2592	2407.72	35783.9	281.808	117.631	1341.76	2792.96	174.845	838.653	2225.23	279.472	138.262	297.831	2570.37	688.993	160.652	974.138	1987.23	780.098	4612.57	210.177	820.91	817.596	2.22753	98.9187	451.901	407.384	7512.55	45.1958	472.589	464.048	1515.47	1338.3	93.4507	236.549	949.149
	1	OVCA p53mut	TCGA-61-2101-01	224.018	48.5954	3617.03	3792.23	7.55449	40.935	553.806	4428.1	557.435	3356.3	442.921	892.25	10707.1	292.554	483.689	791.516	1470.55	301.754	683.813	3747.72	277.056	196.779	864.07	470.401	783.346	105.8	575.968	3497.78	329.76	2547.05	40.0654	1054.56	618.36	2.22753	309.508	476.02	1285.32	5600.5	538.474	294.409	1548.9	419.171	1121.42	337.272	312.55	336.275
	1	OVCA p53mut	TCGA-61-2102-01	-0.0364263	499.724	4093.34	19595.1	472.31	1.24693	40.556	2437.29	798.742	3766.3	166.694	1709.82	26.7598	96.2935	19.868	5584.06	364.408	173.561	1177.5	3030.5	422.15	735.417	1549.6	573.367	700.254	62.9649	391.29	147.705	461.657	1368.08	87.6925	403.791	303.556	2.22753	58.9872	778.179	536.289	5266.96	433.703	260.657	129.548	152.884	909.32	603.472	71.5722	128.04
	1	OVCA p53mut	TCGA-61-2104-01	440.982	23.3904	1323.8	2158.88	4.74038	3.50493	405.066	1266.75	298.999	10142.1	118.226	812.292	12472	233.581	782.689	952.049	2237.29	304.458	966.259	2879.45	340.578	175.045	697.648	1705.32	323.142	73.1057	288.063	1805.98	511.265	2648.94	72.8501	509.915	455.48	2.22753	27.5429	573.123	935.871	5207.39	258.484	256.095	350.102	1485.55	1277.59	268.189	83.974	495.525
	1	OVCA p53mut	TCGA-61-2109-01	113.444	2.45406	631.098	613.273	36.0164	63.3339	280.235	2973.17	205.21	12562.7	123.992	1370.42	19400.9	192.602	374.221	830.779	3080.76	198.378	1401.69	2668.86	562.542	135.517	1055.13	2504.02	815.424	165.168	1421.98	3988.78	425.435	2022.95	81.1357	1154.13	1399.23	2.22753	392.791	395.802	800.069	8535.67	681.384	316.243	1008.48	1600.17	2003.37	223.074	33.1879	728.234
	1	OVCA p53mut	TCGA-61-2110-01	6.84956	14.2543	2286.53	2282.03	135.165	1.33233	359.69	3031.63	296.098	11658.8	11.3954	1276.78	2520.61	403.969	259.161	1372.6	1196.81	348.503	839.561	2300.71	509.287	262.403	789.196	491.339	954.365	207.583	784.225	1714.49	301.868	1528.63	99.6977	918.056	416.887	2.22753	321.639	380.288	908.584	4720.72	212.234	252.058	179.764	1013.28	772.054	938.461	3.78494	374.515
	1	OVCA p53mut	TCGA-61-2111-01	3.43485	429.184	4145.79	5548.96	26.2853	279.329	128.832	703.999	159.806	16583.8	2.29372	1001.8	16791.8	275.732	191.633	781.664	539.08	183.266	656.136	2187.85	401.338	313.951	660.653	2096.86	1532.82	291.082	656.869	2830.94	364.708	4212.83	55.2828	1033.89	997.158	11.0061	3684.23	373.799	5707.18	10465	60.984	583.78	1228.67	1676.96	1144.48	1600.69	262.134	618.146
	1	OVCA p53mut	TCGA-61-2113-01	744.088	200.779	2460.46	5572.67	39.1835	38.2289	66.1814	2529.65	729.516	3999.29	142.757	2288.66	10718	164.969	256.722	996.853	1695.15	216.258	973.002	4426.57	653.492	273.027	328.56	1667.92	1128.62	94.9781	348.938	1402.09	566.475	2061.53	49.9372	486.869	1086.67	2.22753	290.968	790.446	485.5	6984.67	619.178	291.52	463.05	1106.05	1879.03	221.24	634.223	162.444
	1	OVCA p53mut	TCGA-OY-A56P-01	42.6973	329.176	8634.29	28730.7	0.906875	51.0551	5417.33	2701.9	856.453	6759.05	699.487	2390.07	13586.6	450.281	64.3563	1968.71	2174.54	59.837	691.256	3215.94	893.497	781.075	980.142	553.679	3247.79	312.003	1207.64	2017.5	95.7243	2080.3	149.614	1095.52	416.877	2.22753	991.523	430.904	709.779	2459.83	848.32	287.5	1867.62	687.47	747.877	310.705	44.6321	226.542
	1	OVCA p53mut	TCGA-OY-A56Q-01	24.687	114.47	2336.55	3003.82	0.0883833	0.0701253	469.023	1674.53	639.068	8073.03	266.06	652.203	23164.4	103.907	79.5992	1655.88	2057.13	506.468	568.947	3180.82	873.497	268.182	2438.93	597.332	1628.3	484.647	2269.66	1011.26	214.64	1849.95	83.9397	566.99	1186.06	6.09928	758.279	246.879	613.28	7134.64	673.723	363.009	1721.99	63.5873	394.909	451.426	2.31434	309.152
	1	OVCA p53mut	TCGA-VG-A8LO-01	57.6895	171.384	2079.84	1425.17	2.18286	3.93918	77.814	1855.88	297.354	13985.8	44.4908	632.461	13510.3	214.099	243.094	1327.74	4554.6	173.061	1588.04	2320.26	393.433	247.125	862.435	2031.89	322.656	148.868	1195.6	4685.74	389.932	2658.35	75.7978	756.645	2930.7	15.3675	468.684	392.458	452.337	11427.5	395.295	401.097	3640.19	2849.17	1095.65	694.299	186.743	280.827
	1	OVCA p53mut	TCGA-WR-A838-01	139.999	5.78579	2883.63	861.568	7.66306	1.03711	513.281	2334.02	178.516	8482.26	16.6703	1491.46	929.227	248.441	180.59	3740.66	715.036	223.456	771.121	2565.85	241.589	252.392	855.018	1065.03	281.513	132.047	453.482	326.259	277.836	1993.15	79.8304	948.785	534.194	4.70918	350.107	194.21	886.823	8323.87	1804.62	469.344	1301.09	828.103	888.1	1053.48	28.2892	171.443
	1	OVCA p53mut	TCGA-13-0890-01	285.068	19.2241	1734	5533.61	13.3083	13.2822	224.429	3597.08	341.499	7010.93	111.85	2517.64	2262.57	652.762	667.491	1480.11	1248.25	702.618	1411.08	2676.3	294.597	727.443	1030.45	664.849	488.393	110.905	429.438	890.771	246.794	2456.95	77.5197	772.615	444.129	10.4264	21.8607	531.941	308.202	4092.53	395.766	203.222	867.506	362.737	1334.42	508.399	81.3801	149.711
	1	OVCA p53mut	TCGA-13-0920-01	772.807	12.2144	3516.81	2491.12	1.10909	0.438232	457.716	4667.92	255.688	6735.63	243.231	1379.86	17317.8	340.729	160.523	612.877	1346.97	309.865	571.285	1530.01	353.055	161.396	902.357	554.708	428.874	219.891	1405.95	1482.57	373.138	3216.31	85.4819	1518.77	1056.58	2.22753	182.86	161.227	313.815	12661.4	1820.58	683.05	628.414	521.45	966.595	169.058	23.6174	146.913
	1	OVCA p53mut	TCGA-13-0913-01	359.34	116.457	1427.62	2236.67	61.9782	0.38662	369.215	1896.64	301.049	4752.58	138.103	1272.74	21678.3	319.235	101.494	1369.93	5824.51	165.007	866.962	1793.44	541.148	190.164	830.971	457	291.667	182.048	17.8025	1609.79	182.876	3545.22	106.239	945.211	814.817	7.15048	280.951	127.795	239.338	8042.42	228.485	499.272	1274.96	1025.33	1387.73	191.715	62.6985	201.514
	1	OVCA p53mut	TCGA-13-0899-01	0.600014	29.2555	3330.99	2308.79	3.9503	8.10867	1165.35	2361.84	424.676	3428.24	190.163	950.39	20624.2	631.6	578.941	2241.87	2053.07	280.219	1021.41	3070.19	755.108	281.253	946.914	790.21	447.46	150.805	361.236	1222.58	170.882	2485.07	57.032	1432.76	8107.53	2.22753	371.812	296.111	222.492	3278.25	411.544	294.755	655.162	55.8184	765.196	160.336	172.755	256.976
	1	OVCA p53mut	TCGA-13-0916-01	113.987	26.8483	1121.11	2037.91	2.17976	1.40024	38.8009	849.905	335.401	9048.63	4.10027	3593.39	702.575	535.156	174.882	1879.7	9005.59	169.483	1375.58	3323.39	333.239	393.796	794.318	831.948	1568.33	162.821	550.614	502.608	225.134	1408.28	202.741	669.65	495.656	2.22753	113.501	427.822	2353.08	8408.08	409.724	501.435	392.372	355.843	1425.01	286.809	42.6419	148.011
	1	OVCA p53mut	TCGA-13-0897-01	19.298	13.1088	1040.63	4424.84	6.29246	115.54	60.8701	2230.86	237.444	2296.18	63.1455	1909.25	4633.3	488.774	1519.28	898.092	1394.52	311.058	1026.36	2072.72	113.511	112.976	315.094	403.169	492.601	174.01	271.005	3258.93	242.409	3267.75	88.8738	878.328	215.029	2.22753	14.1061	405.353	891.161	4339.34	6.54649	199.258	351.555	1232.17	1106.36	200.145	120.191	400.807
	1	OVCA p53mut	TCGA-13-0893-01	206.951	20.3242	833.155	2408.46	13.3568	7.27116	464.599	1197.45	94.3453	7001.9	46.4988	2857.81	19079.4	242.278	247.266	1156.16	5209.16	243.073	1132.65	2393.63	227.749	205.844	579.488	1518.08	889.275	132.59	149.321	2510.35	240.659	2565.48	42.6421	2206.6	979.84	2.22753	37.5788	125.755	822.767	3943.16	491.721	265.631	130.741	523.18	1135.86	214.244	42.2387	351.509
	1	OVCA p53mut	TCGA-09-0364-01	2.1398	16.245	3144.89	4656.67	11.2478	206.83	39.2697	812.615	241.647	13552.9	31.9457	1465.11	6.98576	559.607	244.358	1091.55	788.047	323.253	1255.64	2057.41	774.193	604.191	1600.57	183.41	714.141	230.505	1488.51	152.089	299.926	2543.27	279.96	495.848	196.218	2.22753	2.72771	1188.02	271.014	9434.41	3288.09	741.378	10137.9	55.283	919.309	1047.65	52.1049	179.345
	1	OVCA p53mut	TCGA-09-0369-01	79.748	18.6764	2505.31	8013.82	4.13096	119.764	103.011	1787.65	464.777	2412.75	75.8427	1327.89	18.7455	342.143	391.054	1036.29	2275.58	548.173	1784.68	2474.83	524.552	407.546	1121.45	280.971	681.804	221.87	1243.32	696.122	357.008	2763.71	46.9987	655.633	548.258	2.22753	18.0418	458.136	146.296	4412.76	1515.56	332.067	148.73	127.437	1635.14	286.175	39.7078	244.874
	1	OVCA p53mut	TCGA-13-0800-01	1588.74	13.9319	6255.22	1896.02	-0.183631	1.7059	761.933	1044.85	373.968	4626.95	431.326	1441.49	1130.63	220.541	436.917	3866.18	654.062	234.161	760.974	3190.87	461.27	651.224	784.22	309.951	678.206	145.189	1371.61	581.3	174.839	1507.1	33.983	1155.57	287.479	14.1352	129.017	527.651	525.974	4621.78	1545.22	813.283	1417.95	20.6014	813.745	549.889	44.3265	715.291
	0	OVCA p53WT	TCGA-09-2044-01	148.709	25.9519	2021.45	1293.03	5.12767	2.88847	134.342	895.227	321.764	3889.2	68.7139	2776.79	7210.03	284.917	261.784	989.342	1043.51	334.739	770.172	1967.37	606.762	170.052	489.878	895.887	273.165	130.008	746.691	420.828	516.573	5112.48	203.438	898.433	685.994	2.22753	261.063	226.089	129.461	5483.1	43.6515	216.801	346.783	294.415	1236.39	128.702	13.5234	746.098
	0	OVCA p53WT	TCGA-23-2081-01	146.793	59.5364	1733.97	4883.21	15.3002	14.5077	146.035	3360.82	317.112	5943.72	73.5846	1389.01	10234	309.849	548.145	771.346	2504.41	256.421	1231.85	2454.2	208.031	247.979	489.38	941.445	438.595	247.47	438.019	3430.45	431.343	2560.93	69.6009	1188.37	1097.23	2.22753	120.356	503.429	1330.36	10349.3	844.587	392.825	515.984	794.216	1391.92	148.438	24.859	696.427
	0	OVCA p53WT	TCGA-24-1430-01	886.549	51.9116	3166.76	4022.06	2.21951	2.50303	765.1	1189.97	852.641	6505.59	319.887	1289.45	12182.3	248.932	466.793	938.122	1580.15	504.979	1214.91	2837.7	218.795	207.903	1257.26	800.74	3153.36	161.765	2228.15	2253.42	265.135	1352.83	42.7552	1292.37	550.268	2.22753	478.618	576.103	728.651	7616.72	2.31344	507.402	860.476	290.61	875.56	85.3066	382.246	509.287
	0	OVCA p53WT	TCGA-24-2038-01	8.13034	18.2635	2222.22	2364.46	15.0384	1.16329	1011.1	1612.84	641.145	8472.12	6.33982	1201.82	3627.87	440.471	654.565	676.368	438.682	106.57	711.347	1753.74	126.174	325.995	767.416	2017.78	964.985	112.692	655.14	4331.33	853.824	2809.61	64.4371	1413.91	108.167	2.22753	138.436	397.011	1735.58	6572.12	1035.1	347.54	285.568	915.149	804.229	971.221	32.4463	575.794
	0	OVCA p53WT	TCGA-25-1316-01	9.55383	146.341	6856.21	6823.93	15.4862	1.51454	306.846	1610.35	392.919	3907.78	65.1149	750.795	151.747	417.857	772.368	795.381	196.489	115.371	1367.75	2159.96	453.255	360.801	471.119	433.714	929.892	138.129	1294.36	1094.13	212.581	1515.6	137.132	880.332	509.585	2.22753	249.182	400.191	224.025	5009.82	8.41936	324.422	163.782	747.737	695.314	1169.14	176.749	610.98
	0	OVCA p53WT	TCGA-25-2398-01	0.45278	184.382	2949.21	9989.35	16.3945	67.4478	1110.19	3448.41	417.737	5401.73	57.483	2256.6	8694.52	335.036	416.796	1424.46	1789.79	207.026	1706.28	3203.84	494.287	349.84	1091.94	402.368	919.289	143.478	933.906	1411.27	456.701	1817.52	42.1246	750.53	498.654	2.22753	453.701	567.54	209.577	3636.82	398.569	213.911	561.349	727.885	1353.23	428.619	394.319	259.306
	0	OVCA p53WT	TCGA-5X-AA5U-01	28.1758	71.4125	6068.92	6015.72	-0.183631	2.76888	6002.8	987.802	398.198	6296.26	540.567	760.019	3763.31	305.344	110.412	1082.53	3028.61	214.918	943.191	3959.63	787.998	389.689	890.457	410.256	1253.48	135.845	1016.37	619.226	134.886	2086.9	21.981	1497.73	236.82	2.22753	911.889	438.465	447.403	5707.18	280.572	387.292	719.473	78.0214	715.286	309.372	649.926	244.726
	0	OVCA p53WT	TCGA-61-1907-01	4.31045	14.6864	768.369	872.66	102.934	-0.197326	8.6895	2297.84	101.89	7013.72	2.48889	1520.8	4664.98	470.315	225.819	522.806	2025.08	181.041	474.348	1640.67	242.2	174.539	373.918	1671.35	632.458	367.458	1044.37	895.808	488.966	1928.85	314.367	393.113	1619.12	2.22753	147.376	534.228	843.38	11351.6	39.8144	268.511	374.51	616.904	856.784	357.879	7.84587	446.66
	0	OVCA p53WT	TCGA-61-1910-01	-0.0364263	1.1468	2103.99	1053.46	0.60588	2.13155	1415.55	1929.11	290.217	4405.98	63.9178	100.651	2194.96	299.051	1132.74	583.165	9439.18	182.217	1542.04	2161.56	248.532	419.157	1279.86	336.879	592.637	70.2193	357.881	652.315	209.677	5093.58	79.7439	1621.6	280.348	2.22753	33.6784	512.591	279.062	2633.15	987.462	137.03	1928.46	775.064	1140.12	212.484	76.94	106.126
	0	OVCA p53WT	TCGA-61-2095-01	0.70302	387.801	2859.16	6430.8	18.8187	20.7447	1198.33	2514.21	770.122	5662.46	66.3469	2268.21	2847.61	360.319	799.167	995.536	1234.91	134.492	1476.17	2949.37	547.109	343.441	556.814	1497.48	1326.6	88.5979	1051.99	2945.15	867.33	2331.08	87.6482	525.346	452.126	2.22753	176.304	489.375	1049.44	5446.86	2.79968	428.259	626.853	1557.12	1387.39	1246.49	199.942	580.774
	0	OVCA p53WT	TCGA-10-0928-01	71.6797	17.5945	1413.7	3575.89	0.820666	1.28385	408.505	1069.1	134.17	9389.32	212.241	701.189	4473.07	403.058	388.928	781.309	1621.91	239.743	331.05	3003.25	491.055	199.534	803.521	1087.6	756.554	107.437	588.916	1242.31	391.014	1645.21	38.6027	943.121	2166.38	2.22753	345.879	399.824	301.757	3945.21	174.147	145.84	2027.76	571.378	1372.88	534.99	103.989	570.67
0	1	Lung adeno	TCGA-05-4244-01	30.3691	157.05	2880.88	1451.09	10.8212	0.3491	699.188	3409.72	292.87	2768.83	6.9814	2376.47	5010.14	618.553	353.259	883.149	1120.87	109.608	833.231	3220.87	141.024	198.377	400.733	4233.88	2284.67	167.903	390.261	7786.02	1258.75	5162.41	102.278	737.649	364.081	0.0175	4.5379	1372.89	596.893	5359.98	1.3963	277.511	714.198	11279.2	1536.61	688.071	80.9844	633.214
0	1	Lung adeno	TCGA-05-4249-01	95.2992	155.827	7668.04	2762.07	8.0489	550.546	381.841	1221.83	277.205	2748.87	11.2685	554.087	3936.28	740.178	870.893	1119.44	476.496	98.1968	794.589	2498.71	145.202	161.571	509.336	8581.76	1722.15	95.6211	696.714	3179	1335.48	3122.34	117.514	539.062	112.685	0	90.1479	2077.59	965.986	13671.6	3.5415	730.842	964.582	20741.1	2311.97	1576.81	378.621	1139.4
0	1	Lung adeno	TCGA-05-4250-01	36.8068	170.107	2408.02	5666.25	85.2193	2.3211	407.196	3185.94	219.846	2302.91	61.3446	5260.71	2035.46	419.796	461.908	829.313	749.731	116.721	832.96	2959.13	222.499	147.068	516.621	2566.53	974.55	137.611	1194.4	2535.36	1197.71	3302.33	148.553	542.339	252.342	3.8597	9.9478	767.305	779.584	5856.25	43.4386	332.256	602.172	2782.72	3267.18	1416.81	298.433	1635.08
0	1	Lung adeno	TCGA-05-4382-01	363.982	108.376	2690.5	8154.29	15.0762	13.6403	187.854	6670.12	483.634	4186.39	39.9638	5710.28	13635.8	211.784	441.755	763.62	524.315	358.238	1426.73	2273.63	39.7245	271.268	380.733	3550.08	2285.12	161.052	705.469	2573	1403.04	4140.2	77.5345	719.135	406.578	0	5.2647	1663.88	380.829	7752.5	648.514	380.494	1158.47	9461.85	1385.33	584.003	137.839	915.817
0	1	Lung adeno	TCGA-05-4384-01	227.245	439.652	2413.56	2595.6	2.4435	9.1631	169.212	775.809	891.875	3927.31	34.2089	695.785	7460.45	254.734	266.952	734.27	1100.79	138.057	973.122	1549.18	426.39	218.595	335.37	1361.03	9959.07	86.1332	302.382	1552.84	927.306	2852.78	62.3091	1292.44	1129.51	2.022	86.1332	929.75	780.574	8081.86	35.4307	460.599	688.455	9634.09	1001.83	1212.11	61.0874	1218.08
0	1	Lung adeno	TCGA-05-4389-01	358.389	162.071	1941.61	1526.85	239.933	1.3423	51.3423	1274.16	722.148	5269.13	31.8792	1285.57	7483.21	386.913	653.691	962.416	475.168	337.584	890.269	2879.53	90.9396	195.044	207.383	1296.64	1217.45	213.423	733.893	904.027	1176.17	4931.54	347.651	407.752	3055.03	920.141	184.564	2638.59	329.752	6529.87	156.04	292.953	1192.28	2326.85	1081.88	1380.27	126.51	502.013
0	1	Lung adeno	TCGA-05-4390-01	1089.57	328.277	2775.67	3613.6	6.3867	0	30.6562	4583.11	236.947	2759.7	31.2949	3365.16	5109.83	334.025	801.533	1114.48	1274.79	166.055	1102.35	2200.86	179.467	218.713	469.424	3934.22	7518.44	90.6914	922.88	621.427	760.658	2281.33	242.695	602.248	242.056	0	3.1934	3338.97	1875.17	7975.09	422.801	255.469	777.902	14276.9	687.211	1477.42	22.9922	650.806
0	1	Lung adeno	TCGA-05-4395-01	128.314	1298.97	2043.9	2261.61	22.2805	0.5369	2089	5437.25	293.136	4169.68	169.654	8375.59	128695	220.121	686.938	785.723	392.19	55.8355	967.189	1509.44	226.295	253.574	623.854	1948.34	940.076	305.753	854.712	3397.37	689.89	5389.47	112.745	1929.92	181.197	127.614	319.98	946.25	1447	7103.99	554.865	348.703	237.838	1635.34	1170.67	1244.27	364.004	506.277
0	1	Lung adeno	TCGA-05-4396-01	335.102	726.308	2766.49	2501.9	9.0978	0.7582	583.776	1933.28	362.396	1686.88	53.8287	1251.71	9135.43	192.57	383.624	520.849	1123.58	50.0379	946.929	1623.2	275.967	118.931	568.613	4548.14	5918.88	141.774	472.327	5079.61	666.414	3112.21	393.48	930	490.523	0	70.508	727.066	2996.8	9065.96	1234.27	571.645	1117.51	26745.3	815.011	1550.55	59.8939	917.362
0	1	Lung adeno	TCGA-05-4397-01	4.4174	4.6383	1096.41	3200	42.1866	162.783	36.8857	1301.38	490.337	1760.57	28.0508	6613.14	20527.1	223.965	612.258	1996.02	614.467	390.061	1234.24	2074.43	288.018	447.317	391.386	2928.77	1541.69	261.292	862.949	670.79	620.21	3151.85	103.81	2664.26	324.683	308.369	7.0679	2445.94	324.126	10608.3	640.088	546.438	773.054	2180.89	753.617	180.086	377.692	825.621
0	1	Lung adeno	TCGA-05-4398-01	1.9574	194.215	1814.92	6903.22	70.4654	1.9574	301.218	3757.5	488.691	3485.21	7.3945	1928.01	399.089	469.117	533.493	1151.15	1006.09	138.974	996.955	4205.09	316.877	241.999	687.473	9720.97	2311.87	165.942	335.581	6157.02	1199	3020.01	273.597	944.641	353.632	0	2.8273	939.321	381.031	6830.58	264.898	643.106	1171.6	5307.52	1506.31	816.992	165.724	630.927
0	1	Lung adeno	TCGA-05-4402-01	422.462	518.246	3619.52	7658.12	43.4284	5.5492	582.906	4497.26	659.63	2746.85	103.746	6109.66	14889	344.774	398.094	908.378	684.48	153.206	1204.9	1680.44	10.6158	205.54	444.176	3113.09	1157.61	166.717	348.634	5376.44	1261.11	5038.9	75.5172	638.478	372.037	28.284	7.2381	1808.07	667.312	11092.3	1336.39	460.824	965.8	3029.86	1508.17	721.334	212.799	674.347
0	1	Lung adeno	TCGA-05-4403-01	24.1868	402.002	1584.93	3006.12	5.2822	1.39	282.736	2476.51	297.748	3220.74	9.4523	848.763	2048.03	522.102	943.842	825.966	221.296	109.258	964.415	1506.81	32.8051	107.681	321.935	1487.35	2056.71	87.017	790.937	4164.3	1962.75	2645.26	60.8841	689.024	876.564	153.492	89.241	1343.34	2822.23	31372.5	3384.77	513.484	1185.71	1851.26	2903.25	1566.92	259.105	1593.83
0	1	Lung adeno	TCGA-05-4405-01	130.538	326.015	4658.96	6657.46	84.1542	5.9637	2046.87	1317.97	426.735	3353.58	17.2284	1035.03	7800.65	757.388	1250.39	1119.18	486.371	118.611	1137.74	3199.18	147.104	268.611	463.842	2928.83	1779.16	66.9258	402.88	5220.21	1038.34	3177.98	169.634	682.292	208.729	0	133.851	1225.87	488.512	5382.55	1.9879	262.402	969.429	6414.27	1614.17	1349.56	285.594	1253.7
0	1	Lung adeno	TCGA-05-4410-01	155.199	539.74	2976.3	2250.76	168.96	2.2936	321.101	1535.93	393.731	3010.7	9.1743	382.263	886.85	303.517	376.911	980.887	697.248	176.606	571.101	2662.84	55.8104	155.818	441.132	1168.2	2129.97	94.8012	323.394	3579.51	1111.62	5068.04	73.3945	320.191	204.893	0	59.633	2716.36	557.194	7688.07	314.22	410.55	1372.32	10007.6	1839.45	481.223	83.3333	308.104
0	1	Lung adeno	TCGA-05-4415-01	0.8889	22.2222	5323.56	4576	376	148.444	1901.78	4092.44	97.7778	2992.44	90.2222	4916	9216.54	143.111	52.8889	838.222	453.778	162.667	340.889	1538.22	5.7778	325.302	1144.89	1620.44	1197.33	286.667	984.889	169.778	420	3627.56	138.667	762.351	229.333	0	55.1111	900.889	834.013	6164.89	1.3333	419.111	627.556	2886.22	1746.67	1103.52	143.556	952.889
0	1	Lung adeno	TCGA-05-4417-01	464.462	270.665	2567.56	10575.2	20.3321	22.2382	154.397	1510.93	245.892	2888.43	38.1227	1794.94	5681.63	374.873	352	963.234	344.375	121.357	991.191	1843.23	283.379	272.291	462.556	5520.8	2568.2	115.004	821.544	1502.03	1042.02	3261.4	153.126	278.652	468.909	0	29.8628	1686.93	1003.09	12842.3	89.5884	639.826	1087.77	10587.9	1167.83	821.449	125.17	744.028
0	1	Lung adeno	TCGA-05-4418-01	4.9855	37.5571	1338.76	3749.4	13.9593	219.693	60.1579	4396.51	264.894	2651.6	53.5106	2476.11	12189.5	327.378	606.897	625.509	892.065	127.628	755.463	1637.22	163.855	194.19	704.944	2039.72	1167.59	152.223	555.048	2594.43	815.621	3133.19	121.313	399.973	427.752	0.8608	135.605	602.908	1608.78	8837.56	2563.52	567.013	654.092	7827.5	1501.62	1269.71	66.4728	822.933
0	1	Lung adeno	TCGA-05-4420-01	32.6058	147.228	1765.45	3419.14	5.522	135.682	26.295	4354.46	348.935	3142.26	68.63	1018.67	14540.5	405.206	678.675	546.674	784.118	93.0844	1655.27	1228.24	327.11	355.277	480.673	3175.39	1944.52	143.308	711.807	10390.2	656.587	1904.02	184.854	715.835	926.374	0	5.7849	1610.04	1099.51	8069.68	1075.73	375.756	552.721	3204.31	1004.21	488.685	41.2832	451.223
0	1	Lung adeno	TCGA-05-4422-01	200	571.336	1558.3	1381.13	7.0015	0.9132	69.102	1744.6	182.648	2800.91	31.6591	1251.75	4064.67	233.486	296.499	807.001	1234.4	173.82	827.093	858.143	137.595	127.516	461.796	4265.14	2702.59	91.0198	974.125	3027.09	706.545	2993	210.655	996.152	1780.82	357.297	34.3988	494.064	579.97	6687.98	651.142	651.446	1772.6	15450.2	1025.88	1759.34	8.5236	1071.54
0	1	Lung adeno	TCGA-05-4424-01	223.07	560.057	5955.2	4696.85	8.5796	4.7664	460.915	1579.6	540.038	3466.16	71.9733	1874.17	11610.1	238.322	285.51	1091.04	185.891	170.639	561.01	2163.49	98.1888	148.761	399.428	1927.07	2457.1	308.389	806.482	2889.42	1059.58	4840.8	299.333	1157.69	766.444	1.2774	213.537	1471.4	437.574	7177.79	301.716	660.153	1663.01	3224.98	1834.6	563.532	148.236	1028.12
0	1	Lung adeno	TCGA-05-4425-01	8.394	272.468	1358.14	6411.86	10.6323	20.1455	1632.34	2725.24	306.659	2663.68	8.9536	693.9	23695	576.945	846.111	1270.29	919.418	131.505	1129.83	1247.9	45.887	144.18	364.857	2995.52	1050.36	151.651	517.627	13867.9	1194.74	4147.73	207.051	466.48	560.716	1.1192	2.2384	888.081	727.639	5123.67	55.4001	318.97	826.525	4079.46	2340.24	1267.6	31.897	879.687
0	1	Lung adeno	TCGA-05-4426-01	13.6347	472.459	2052.02	2802.52	6.8173	2.6677	351.241	3465.58	682.03	4410.82	53.6495	5221.19	65157.5	428.603	564.95	969.544	1116.27	173.694	1174.95	1965.47	192.368	253.392	661.282	3191.7	1181.18	113.227	926.269	12577.7	889.811	3322.42	108.781	488.119	196.814	0	7.1137	1119.53	700.111	7237.35	23.1197	489.663	486.106	13087.2	1854.32	1382.9	60.7632	827.862
0	1	Lung adeno	TCGA-05-4427-01	15.6408	236.63	3551.46	2835.52	14.1271	2.0182	79.7175	1913.72	480.323	2282.54	56.004	2696.27	1175.87	373.36	466.196	914.733	410.696	60.5449	859.738	2189.2	5.0454	257.023	489.405	6546.42	1438.95	130.676	397.578	2456.1	987.891	3308.27	197.275	779.657	314.329	0	3.5318	4786.07	1145.84	6716.45	50.4541	472.755	811.806	11501.5	1779.01	1403.5	89.3037	1056
0	1	Lung adeno	TCGA-05-4430-01	40.8293	338.437	4244.02	8531.1	15.949	44.3381	1269.86	2577.03	610.526	2003.83	18.1818	1263.48	1604.62	611.802	459.649	1084.85	259.011	140.989	1202.87	1404.47	86.1244	249.049	533.652	2145.77	1871.77	126.635	630.622	6963.64	1211.8	2842.11	157.895	451.273	611.483	2.5805	37.6396	1472.73	952.935	8220.1	14.673	278.469	702.392	5036.68	2051.99	629.381	223.923	546.092
0	1	Lung adeno	TCGA-05-4432-01	294.779	143.063	2879.15	3064.9	6.0571	37.208	173.637	2546.58	288.722	5001.44	36.9195	3240.84	11623.7	423.421	383.04	963.657	491.78	256.418	1558.12	3520.91	166.426	322.296	600.231	3803.29	5094.32	104.701	1659.07	1475.34	1085.09	4645.51	70.0894	1412.51	554.081	0	103.548	1404.1	1237.59	7918.66	281.223	704.355	752.812	10259	1212.29	935.134	439.573	905.971
0	1	Lung adeno	TCGA-05-4433-01	49.5868	278.512	1719.83	1955.37	6.6116	0	129.752	1744.63	281.818	3073.55	14.876	555.372	3081.87	295.041	366.116	770.248	333.884	85.124	715.702	1414.88	38.843	109.24	315.702	2717.36	1760.33	161.157	514.05	1822.31	1707.44	2973.55	119.835	480.669	631.405	49.8099	33.0579	996.694	1317.36	16768.6	1176.86	363.636	2235.54	5505.79	1890.91	2631.5	142.975	871.901
0	1	Lung adeno	TCGA-05-4434-01	103.776	91.5125	1827.49	8536.97	14.6959	2.9392	2212.53	2665.61	520.009	3448.56	31.4266	6626.27	8325.49	404.024	554.827	862.763	424.599	127.515	876.554	1849.2	149.446	230.05	370.337	7370.11	1081.39	144.698	804.658	4650.92	1260.68	3453.54	90.8885	1227.61	321.727	324.922	86.3667	803.301	338.698	5460.32	136.107	236.943	591.68	4232.42	1995.48	1143.89	284.648	921.094
0	1	Lung adeno	TCGA-05-5423-01	73.9927	119.414	1081.32	2762.64	7.326	148.718	401.465	2208.79	112.82	2406.59	5.8608	399.267	12790.8	487.18	721.612	791.209	767.766	123.809	1432.97	1326.01	43.956	204.044	313.553	5694.51	937.729	117.216	317.216	11852	2281.32	2808.06	80.5861	989.7	378.755	0	10.2564	1516.48	328.938	14326	79.1209	408.059	797.802	2495.24	1166.3	553.414	84.2491	1064.47
0	1	Lung adeno	TCGA-05-5425-01	9.0498	90.4977	1608.03	3468.89	48.0769	1.6968	64.4796	1277.71	434.955	3195.14	39.0271	508.484	7352.36	281.109	337.104	803.733	326.923	220.588	643.1	1787.33	78.0543	195.526	282.805	3236.43	1202.49	347.851	348.416	2509.05	930.43	2278.28	179.864	754.378	563.914	13.5747	44.1176	1228.51	1581.74	8092.76	1436.09	382.353	1387.44	3366.52	1162.9	823.145	245.475	491.516
0	1	Lung adeno	TCGA-05-5428-01	1.7441	291.258	1596.69	2666.67	4.3601	0.872	178.766	5101.37	454.327	2049.27	19.1847	2850.66	38293	344.452	626.989	385.437	404.622	100.283	729.889	718.552	0.872	150.068	205.799	1718.77	1127.53	145.629	746.457	6403.31	1364.73	2451.28	68.8903	695.714	653.15	1486.55	32.2651	2316.98	198.823	11268.4	3.4881	410.726	766.514	2483.54	760.41	206.566	6.1042	624.373
0	1	Lung adeno	TCGA-05-5429-01	32.4826	151.585	2112.14	5384.38	0	3.0936	190.255	3459.4	88.1671	1391.34	5.4138	615.623	1044.57	344.161	1252.9	787.316	235.112	58.778	981.438	876.257	51.8175	117.347	220.418	3271.46	534.416	167.827	1073.47	8489.56	1051.82	2828.31	106.728	267.517	6066.51	434.493	80.4331	802.784	2689.38	11150.8	1015.47	241.299	1157	1324.05	1566.9	1022.22	210.363	1946.64
0	1	Lung adeno	TCGA-05-5715-01	25.7662	203.756	3646.3	4661.33	48.4091	180.363	286.551	1154.79	307.632	2509.47	24.9854	591.06	3691.42	613.703	1339.06	1146.98	163.186	193.637	755.807	1799.73	14.8351	232.036	424.751	2496.19	1161.82	120.242	547.336	7874.29	1071.25	3982.82	70.2713	493.601	213.937	515.362	19.5198	1276.6	1467.65	21429.6	187.39	742.534	827.64	4372.44	1905.91	738.216	274.058	1244.58
0	1	Lung adeno	TCGA-35-3615-01	12.3457	621.508	2279.73	2425.28	3.2489	5.1982	56.2053	599.74	622.807	2595.84	12.9955	227.745	468.249	802.144	855.101	803.119	1055.56	137.427	848.278	1004.22	208.252	107.589	451.917	1484.73	4923	89.9935	439.571	4990.58	626.056	2933.4	85.4451	1389.36	340.806	0.9227	280.052	589.019	987.508	3641.33	6.1728	371.995	1270.96	10150.7	785.25	542.248	32.8135	2275.18
0	1	Lung adeno	TCGA-35-4122-01	25.6281	83.4171	883.417	7966.33	139.196	1.5075	337.186	4708.54	342.211	2436.68	47.2362	3423.62	2172.13	276.382	686.432	1007.54	295.477	403.015	696.985	1038.69	79.8995	241.106	105.025	2767.34	678.392	264.824	1080.4	3110.05	2875.88	1697.99	181.91	639.04	567.839	7.2915	13.5678	1545.73	444.307	12897.5	97.9899	479.899	297.99	1085.93	2118.59	410.382	473.869	460.301
0	1	Lung adeno	TCGA-35-4123-01	132.611	144.467	1250.58	4959.29	176.083	0.8782	412.323	4637.43	637.586	2453.3	36.0069	7621.61	211.167	418.032	798.3	861.971	840.015	118.999	1448.18	1865.33	10.0995	244.737	212.529	848.358	973.504	153.249	922.568	4037.61	1802.54	1931.2	193.647	194.868	317.036	0	2.6347	1151.78	1473.77	8308.82	0.4391	309.133	244.144	1200.08	1556.64	691.368	243.705	455.795
0	1	Lung adeno	TCGA-35-5375-01	1.1099	457.27	1944.51	5357.38	67.7026	4.4395	127.636	3148.72	612.653	2073.25	15.5383	3327.41	37680.3	413.985	1241.95	719.201	339.623	170.921	1145.39	1162.04	24.4173	243.718	287.458	1004.44	1456.16	238.624	2147.61	4122.09	644.839	2410.65	96.5594	1473.75	870.144	2075.73	21.0877	704.773	582.497	11782.5	0	552.719	517.203	219.756	649.279	98.7791	75.4717	450.61
0	1	Lung adeno	TCGA-38-4625-01	4.5058	457.038	1872.43	6468.88	50.1267	40.8336	150.38	1611.38	523.514	3701.49	37.1726	5163.05	119.313	873.557	1004.22	1072.09	1458.18	114.897	664.883	1252.6	89.8338	233.041	339.904	3851.87	1749.93	168.403	670.234	1171.78	756.125	2605.74	244.157	1303.44	310.898	0	4.5058	488.876	266.888	13287	3.9426	415.658	519.854	1504.93	1512.25	797.119	630.245	264.714
0	1	Lung adeno	TCGA-38-4626-01	16.7411	303.603	1503.08	6198.97	21.2658	1.8099	235.959	1239.07	371.472	2539	50.6759	983.202	3974.53	465.358	354.279	1340.2	737.741	136.418	1106.95	1725.47	85.0631	283.077	404.05	4016.06	2621.57	69.9055	421.922	4544.31	1946.5	3348	69.4531	1303.37	599.287	2.1877	63.1186	1550.14	368.472	7962.9	25.5642	573.044	1431.37	11055.7	2281.77	807.461	404.502	544.539
0	1	Lung adeno	TCGA-38-4627-01	227.654	101.718	2024.44	33471.7	21.8898	171.105	1575.34	3893.83	385.261	2947.1	44.1445	4965.34	11718.5	435.243	324.334	1504.2	462.97	114.192	1803.36	2349.14	100.693	284.188	411.894	2068.95	510.762	113.097	774.9	4864.65	1713.24	2974.83	59.4673	338.147	264.502	80.208	122.948	727.837	631.295	11475.7	4.7428	551.259	399.489	1621.31	2421.74	523.043	308.282	438.526
0	1	Lung adeno	TCGA-38-4628-01	44.5638	472.497	1456.38	8620.1	105.563	54.6776	554.678	1151.71	163.717	3900.76	12.3262	504.425	860.474	613.464	1636.22	734.513	235.461	319.532	1411.5	1589.13	73.957	208.11	292.351	4471.24	2601.14	62.263	296.46	2213.97	2084.7	4027.18	102.402	1558.04	258.85	0	1.2642	1664.66	546.466	16103.4	160.556	1019.91	633.375	2542.98	1781.61	916.28	100.506	800.569
0	1	Lung adeno	TCGA-38-4631-01	32.1751	37.2289	1016.26	6994.55	307.625	295.069	22.758	2566.16	614.466	2429.61	44.7312	3717.4	37070.8	466.931	1205.39	512.447	304.486	123.207	664.69	1341.94	69.8435	178.368	539.914	5340.28	969.961	142.826	877.36	306.841	1037.45	2283.65	160.091	388.401	99.6643	0	783.974	2596.77	5598.48	19235.2	130.27	382.962	1514.58	2547.33	809.871	765.014	71.413	482.626
0	1	Lung adeno	TCGA-38-4632-01	25.9989	143.758	1046.84	2335.31	100.937	0	734.085	2115.85	274.517	2586.12	0.7647	380.042	1229.35	335.691	387.689	950.487	909.96	344.867	825.846	1755.69	120.053	212.785	264.577	4264.58	836.551	219.461	1130.95	10511.2	2025.62	2689.35	129.23	485.513	332.632	16.0887	5.3527	2170.14	438.754	6687.82	6.1174	369.337	436.628	2041.67	1199.77	618.956	97.1134	505.448
0	1	Lung adeno	TCGA-38-6178-01	261.31	156.786	3591.26	7633.39	143.526	10.1404	1017.16	2843.99	468.019	5900.16	29.6412	1461.78	18375.9	350.234	717.629	1202.03	634.165	109.204	1156.79	2805.77	153.666	193.799	408.736	2712.17	2556.16	102.184	664.587	4772.23	1055.38	3800.31	46.0218	404.509	255.07	0	75.663	1092.82	525.538	4952.42	11.7005	292.512	953.198	4336.97	1301.87	1147.68	163.026	731.669
0	1	Lung adeno	TCGA-38-7271-01	53.9104	277.145	2716.78	5915.72	18.9825	1.5186	413.819	949.127	209.567	4006.07	33.4093	686.409	2139.87	495.065	542.9	1388	211.845	86.5604	870.919	1864.09	26.5756	192.088	514.047	5992.41	1607.44	87.3197	492.027	1738.04	921.792	3482.16	59.9848	484.1	222.475	0	25.0569	859.529	339.507	5475.32	5.3151	351.557	1186.03	4208.05	1733.49	822.141	309.795	415.338
0	1	Lung adeno	TCGA-38-A44F-01	215.753	264.207	1378.42	4984.59	14.8402	2.2831	637.557	2167.24	139.84	2635.84	29.1096	1974.89	12534.5	568.493	823.63	1193.49	1211.19	110.16	1286.53	1780.25	206.621	269.458	552.511	2098.74	2021.69	95.3196	530.251	3472.6	1362.44	2157.53	47.9452	447.323	579.909	53.1336	59.9315	481.164	1149.69	6760.27	4.5662	252.854	854.452	1913.81	1449.2	977.289	170.091	531.963
0	1	Lung adeno	TCGA-44-2655-01	115.24	1159.12	2499.29	2792.7	2.5897	0.7769	194.743	1446.07	579.827	2329.41	31.335	614.269	1266.25	289.007	574.647	675.903	405.542	91.1563	741.681	1182.96	88.5666	145.86	245.242	3436.75	5489.06	78.9849	526.738	5009.45	892.658	3851.09	36.2553	1004.68	1391.17	370.113	211.576	884.371	387.671	10917.3	17.6097	500.065	456.558	14946.8	1231.13	672.749	154.085	1604.82
0	1	Lung adeno	TCGA-44-2656-01	650.59	192.115	2437.88	3708.72	5.4193	0.271	154.18	4494.79	244.683	3904.35	17.3418	821.841	9285.35	416.746	695.3	884.163	874.138	75.8706	765.751	1126.14	6.2322	195.586	283.702	3326.93	2087.52	132.232	329.224	4407.54	1496.55	6202.96	84.8125	469.585	372.579	0	5.6903	1571.06	478.719	5811.14	24.387	430.837	719.145	3707.9	2320.01	1076.63	114.619	618.616
0	1	Lung adeno	TCGA-44-2657-01	59.7315	250.953	1569.13	6676.51	41.6107	47.651	811.409	1522.82	405.369	3507.38	48.3221	681.208	2553.72	464.43	518.792	1837.58	924.832	151.007	1371.14	1663.09	118.792	149.342	525.503	1384.56	1357.05	148.993	508.054	4214.77	1191.28	3895.3	65.7718	527.034	281.879	108.181	62.4161	902.685	266.121	9075.17	30.8725	2403.36	797.315	5559.73	1244.97	463.624	167.114	374.497
0	1	Lung adeno	TCGA-44-2659-01	9.4802	183.066	2405.03	5070.28	51.6509	24.5178	567.833	1990.19	340.634	4844.39	23.5371	920.235	1177.33	667.865	706.767	1051.98	646.29	174.567	1031.06	2130.11	15.0376	230.376	368.748	564.564	2358.29	103.302	397.842	3908.79	1060.8	3984.31	83.3606	149.068	180.451	4.1876	29.4214	1560.31	372.942	5297.16	6.2112	334.75	1005.56	13807.5	1090.88	1264.8	230.468	1605.75
0	1	Lung adeno	TCGA-44-2662-01	559.835	192.455	2219.59	6481.01	10.773	0.7182	706.706	4835.98	477.242	2907.98	67.8696	16679.1	31828.7	527.516	546.907	1005.12	839.573	164.826	996.14	2526.62	61.4059	130.834	277.583	4405.06	1009.79	142.203	437.023	2963.28	2061.59	4245.98	140.767	714.136	623.395	0.8762	0.7182	1399.41	2103.65	10244	3.9501	342.221	502.738	4089.77	1964.63	765.588	254.96	380.286
0	1	Lung adeno	TCGA-44-2665-01	2.8463	489.089	3333.97	15932.6	31.3093	154.175	828.273	3995.73	350.569	1795.07	34.63	4560.72	15558.2	561.195	193.074	1338.24	1091.08	142.315	1627.13	2910.34	113.378	280.403	558.823	5151.8	545.541	102.941	709.677	5266.6	1826.85	2408.92	92.0304	324.004	419.355	0	13.2827	655.598	470.104	8262.33	2.3719	336.812	434.535	2488.61	2152.75	962.035	96.2998	966.319
0	1	Lung adeno	TCGA-44-2666-01	32.1134	509.619	1631.11	3001.98	2.9194	0.8341	402.461	1029.72	562.194	4362.01	27.9429	547.597	6110.76	631.425	855.385	726.097	1208.63	85.0798	1010.53	1242.83	116.776	250.389	552.601	2684.18	1865.92	58.8051	1297.47	6735.06	789.907	3446.15	128.037	1504.29	104.264	0	82.9945	1832.55	5305.09	6210.41	23.7723	504.64	1073.09	9075.17	1334.17	937.279	285.685	1332.08
0	1	Lung adeno	TCGA-44-2668-01	63.596	74.5138	3322.01	13006.9	108.086	9.2801	492.938	3528.62	343.91	1757.22	98.8059	21991.9	10237.5	359.468	1040.19	1392.56	475.742	109.997	1110.06	3386.42	128.284	179.434	354.555	1312.86	1092.05	103.446	445.445	5949.1	1152.64	3038.42	28.3862	573.852	221.085	1.3565	128.011	635.142	492.798	4779.53	0.2729	200.614	465.916	3992.08	2379.26	1332.65	384.306	762.061
0	1	Lung adeno	TCGA-44-3396-01	212.576	486.458	1443.5	7659.43	11.4119	4.4753	97.3372	1100.25	392.929	2556.05	52.3607	3350.41	3307.03	489.819	1086.6	1531.89	1663.68	87.9391	1371.45	1766.17	165.361	213.833	494.742	2289.33	1964.42	95.9946	784.739	1666.59	1194.23	3876.03	60.64	799.523	532.558	0	3.1327	837.771	484.625	7380.85	8.7268	363.84	319.758	3215.93	3056.16	373.28	96.2184	1210.11
0	1	Lung adeno	TCGA-44-3398-01	38.9722	1565.29	1515.2	8527.19	11.5632	3.8544	332.334	4616.7	337.473	2033.83	9.8501	6626.98	12120.6	321.199	133.191	903.212	408.137	120.343	1195.72	1617.99	125.053	213.593	286.081	2235.12	1591.86	141.756	863.383	16286.5	3142.18	2418.84	61.242	450.762	609.422	0	34.6895	1154.6	683.533	14534.5	34.2612	553.319	491.221	2316.06	2750.75	281.953	240.685	817.559
0	1	Lung adeno	TCGA-44-3918-01	9.5347	254.767	1950.04	7220.44	17.5439	57.5896	93.4401	2596.87	473.303	2590.39	39.6644	5310.07	8375.4	308.925	566.743	826.087	565.217	115.561	1106.41	2334.48	14.4928	249.005	329.519	1403.13	1284.9	319.222	515.255	2423.34	1431.35	3388.25	43.0969	676.236	519.451	0	4.958	1347.06	874.588	7166.67	4.5767	426.011	618.993	6202.9	1469.49	177.83	94.2029	277.269
0	1	Lung adeno	TCGA-44-3919-01	304.39	1110.23	2597.72	4986.99	15.935	1.9512	145.691	2151.87	320	2549.59	37.3984	3466.34	27131.2	431.219	611.707	1210.41	762.276	166.179	1074.15	3115.45	26.9919	175.324	379.512	2890.41	2172.68	164.553	562.276	7081.3	1044.23	4667.32	99.5122	568.55	388.943	0	8.4553	1545.69	825.207	9439.02	61.1382	490.732	873.821	10962	1567.15	571.044	86.1789	877.398
0	1	Lung adeno	TCGA-44-4112-01	13.6546	802.659	4463.86	5217.67	12.4498	4.8193	134.94	5891.97	403.213	3321.69	18.0723	3694.38	3527.16	332.932	987.149	868.675	466.667	71.0843	1046.99	1421.29	151.406	194.478	520.884	1609.64	1065.46	91.9679	470.281	5174.3	1063.86	2840.96	71.8876	294.028	478.313	0	20.0803	1295.58	517.378	6408.03	2.4096	360.643	275.1	8577.51	1471.89	692.518	86.3454	1879.92
0	1	Lung adeno	TCGA-44-5643-01	2.8169	288.445	1814.65	1779.72	5.6338	1.1268	352.676	943.662	253.521	3897.46	6.1972	393.239	377.6	281.69	1229.3	847.324	117.183	157.183	295.775	1709.86	290.704	312.439	526.761	1509.86	2721.13	758.873	690.704	1730.7	299.718	3909.86	136.901	473.752	2185.92	79.2225	1.1268	1076.06	538.721	7134.65	2651.27	299.718	1200	766.761	857.465	1070.34	64.2254	594.366
0	1	Lung adeno	TCGA-44-5644-01	530.008	13.9651	1480.3	1877.31	16.6251	293.267	175.561	5821.45	331.172	15196	26.6002	3751.29	8812.83	139.651	376.392	722.194	2284.29	173.566	1775.56	3659.52	19.2851	59.877	490.108	2012.97	3789.19	142.976	652.369	198.171	504.073	3687.45	78.4705	368.618	546.633	0	315.877	986.866	3586.35	13550.1	1927.85	374.397	1708.4	2060.18	815.295	1285.37	259.352	370.407
0	1	Lung adeno	TCGA-44-5645-01	139.415	199.656	2266.78	4794.03	4.0161	26.965	793.46	1454.39	313.253	4008.03	47.619	437.177	15366.3	352.84	571.429	921.974	459.553	79.1738	1594.95	1755.59	59.0935	188.543	487.665	2444.06	3516.92	96.9593	557.659	5880.67	1590.36	3983.94	33.8497	687.338	120.482	0	65.4045	769.363	469.845	7660.93	43.0293	522.088	841.652	7385.54	2263.91	855.795	56.7986	913.368
0	1	Lung adeno	TCGA-44-6145-01	17.0562	37.9027	2536.96	5754.9	6.3171	1.8951	116.867	2286.17	446.62	3756.79	54.9589	4010.74	42544	291.851	186.987	813.645	682.249	121.289	802.906	1927.98	86.5445	199.248	597.6	3261.53	946.304	111.813	281.112	5545.17	945.041	3245.74	91.5982	1461.47	666.456	200.253	11.3708	799.747	2538.31	8783.95	3.1586	444.094	540.114	5205.31	1109.92	1226.36	93.4934	620.973
0	1	Lung adeno	TCGA-44-6146-01	118.682	569.946	2288.81	3953.97	1.3538	0	324.91	1220.67	729.693	2500	20.3069	393.953	664.084	291.967	1025.72	458.033	555.054	69.0433	698.556	1478.79	10.8303	68.8538	382.671	1945.85	2736.91	106.95	635.379	5195.4	1292.42	4050.54	252.256	520.866	3472.02	47.8069	274.368	1540.61	3974.32	21338.4	14.4404	385.379	2429.15	3165.16	1511.28	3385.33	23.4657	3460.29
0	1	Lung adeno	TCGA-44-6148-01	389.447	321.875	1701.89	5776.89	9.1067	50.3549	769.787	1344.05	274.809	2729.34	175.706	511.049	2457.55	334.807	488.55	1097.09	419.981	105.531	845.319	1725.99	189.099	310.963	587.117	1687.96	3761.62	105.531	629.972	3566.09	1409.4	3581.09	76.6037	1200.93	543.726	18.4599	226.061	648.721	1035.92	6318.47	38.5697	468.729	837.82	3336.82	1200.48	1229.97	39.6411	738.181
0	1	Lung adeno	TCGA-44-6774-01	467.472	394.972	2363.38	22728.6	209.108	198.885	415.428	2495.35	547.398	4153.35	51.1152	6157.06	4977.45	289.963	342.937	1189.59	372.677	89.2193	1785.32	3089.22	210.037	247.593	437.732	2431.23	1697.03	75.2788	718.402	4649.63	1283.46	3462.83	93.8662	454.349	550.186	0	55.7621	1078.07	352.231	6783.46	35.316	334.572	636.617	5817.84	1500.93	800.111	308.55	501.859
0	1	Lung adeno	TCGA-44-6775-01	342.756	330.136	1973.25	15228.7	18.6774	32.3069	499.748	1741.54	521.454	3033.82	33.8213	2512.87	13524.6	421	710.247	1152.95	737.001	101.969	1519.43	2710.25	60.0707	145.275	361.938	3454.82	897.527	103.483	708.733	5327.11	1842	4842.5	120.141	334.68	272.59	2.9833	61.0803	1228.17	529.616	7096.92	125.694	366.986	502.776	5303.89	1677.94	517.597	291.772	1137.81
0	1	Lung adeno	TCGA-44-6776-01	107.759	570.402	1931.03	2372.84	0.7184	2.8736	94.8276	962.644	337.644	2934.63	42.3851	243.535	595.201	426.724	843.391	1149.43	482.04	207.615	939.655	1221.98	53.1609	128.132	670.977	548.851	8833.33	61.0632	274.425	5568.97	431.753	3808.19	17.9598	2341.86	499.282	51.4655	266.523	625.718	829.892	5590.52	462.644	423.851	1348.42	6668.1	741.379	1152.69	31.6092	1437.5
0	1	Lung adeno	TCGA-44-6777-01	4.2083	183.061	2649.13	9900.05	22.0936	4.7344	121.515	8327.2	387.165	3772.23	21.5676	4862.18	13220	592.846	266.702	1299.84	381.378	123.093	1039.98	1993.16	31.5623	252.22	345.082	1135.72	1058.39	98.8953	480.274	4530.25	2798.53	5406.63	167.28	347.486	572.856	0	3.1562	1572.86	679.043	7259.34	4.2083	363.493	505.523	5941.61	2143.08	579.348	95.7391	312.993
0	1	Lung adeno	TCGA-44-6778-01	71.7005	90.736	3285.53	2628.17	17.7665	1.9036	2361.04	1901.65	372.462	3441.62	60.9137	1996.19	586.618	368.655	121.193	881.98	433.376	137.056	559.01	1715.74	234.772	135.635	144.67	2751.27	2413.71	137.69	1378.81	1432.11	1700.51	2996.19	65.9898	463.617	386.421	4.5368	163.706	1608.5	421.472	5726.52	267.767	343.909	1248.73	3902.28	1484.77	448.522	253.173	215.101
0	1	Lung adeno	TCGA-44-6779-01	30.2849	233.513	2723.25	6046.62	7.9697	8.7667	2013.15	3308.23	961.148	2979.08	118.749	3784.02	46130.5	216.776	488.543	864.714	231.122	86.8699	614.465	1871.29	10.3606	107.918	548.316	2968.72	961.945	134.688	269.376	3339.31	889.42	6052.2	46.2243	1020.82	208.806	0	1.5939	801.753	1464.83	4794.58	6.3758	192.867	381.749	1349.27	1208.21	1501.62	66.9456	1805.14
0	1	Lung adeno	TCGA-44-7659-01	14.9477	380.418	2396.11	1426.01	5.2317	1.4948	91.1809	1220.48	102.392	2217.49	22.4215	320.628	1936.86	499.253	683.856	942.451	1349.78	74.7384	693.572	994.021	73.2436	148.199	587.444	5238.42	3889.39	88.1913	360.986	4266.82	798.206	4733.93	37.3692	981.121	275.785	0	94.9178	1180.87	339.312	3458.89	79.2227	368.46	1547.83	15130.8	1745.89	745.359	52.3169	988.042
0	1	Lung adeno	TCGA-44-7660-01	272.947	79.0663	3695.51	4551.78	1183.05	1.2617	308.275	9330.25	1469.46	9041.74	240.564	1714.23	18916	151.824	524.445	809.168	497.95	180.843	848.281	2480.92	42.0566	226.92	373.883	5946.38	1448.85	299.022	978.236	1651.56	450.846	4171.59	40.3743	777.336	524.866	577.735	137.525	700.662	1927.65	6124.7	1428.24	357.901	712.018	2297.55	796.131	739.438	187.572	356.219
0	1	Lung adeno	TCGA-44-7661-01	99.9375	170.206	1967.21	6002.81	12.4922	10.9307	681.761	4211.43	344.16	2495.63	68.3948	7094.63	1454.77	423.173	385.696	1301.06	709.244	88.07	1167.4	2539.35	118.364	232.242	337.601	1518.11	1158.96	202.061	877.577	4099	1880.39	3699.88	42.4735	668.538	308.245	0.8838	38.1012	732.355	834.95	5876.95	87.133	356.34	458.776	6450.66	2458.46	1242.3	521.237	1082.45
0	1	Lung adeno	TCGA-44-7662-01	1.1839	199.186	2620.2	14120.3	31.6685	18.9419	1011.32	2156.42	428.265	2502.11	91.158	3459.56	1367.99	459.046	620.348	1079.1	695.227	104.477	1876.73	2533.48	53.8661	252.623	438.624	1519.2	1032.93	124.306	652.016	3309.51	1113.13	3291.75	92.9338	782.982	290.64	0	5.0314	639.29	635.874	5413.54	0	403.7	528.894	2218.87	1401.7	577.261	205.401	615.02
0	1	Lung adeno	TCGA-44-7667-01	815.698	64.59	1994.96	2071.54	2.3306	195.768	38.2879	1471.25	309.632	4041.87	49.9407	2686.48	118.416	437.481	484.758	2158.1	712.82	99.8814	492.415	1741.93	243.711	231.881	566.993	722.475	1204.9	129.846	1033.11	227.397	1426.97	3654.66	345.923	2147.92	171.13	0	18.3116	795.056	735.836	3335.37	646.233	182.783	902.262	9380.19	771.084	569.264	15.981	399.858
0	1	Lung adeno	TCGA-44-7669-01	254.855	125.741	2990.18	2712.02	25.1482	540.379	996.726	1721.42	333.673	3744.32	80.9648	3595.88	2872.73	280.003	203.946	686.668	894.293	163.156	843.384	3854.42	13.4941	137.327	125.434	2017.99	2837.14	167.757	1960.94	878.039	1302.18	2717.23	100.286	1086.39	314.045	1.3709	125.434	1406.76	545.908	10042.1	79.7381	429.052	1019.42	2864.44	1172.15	540.229	194.132	476.895
0	1	Lung adeno	TCGA-44-7670-01	51.6269	176.212	2752.61	4435.89	40.8069	67.3932	706.701	1512.02	311.616	3012.91	55.3366	2482.42	4873.92	422.289	782.441	1153.41	170.029	186.722	724.631	2942.73	374.681	255.364	640.235	6376.69	2532.5	174.048	566.968	909.808	783.368	3592.86	279.465	549.149	411.16	1392.09	213.309	10814.7	477.443	8684.13	326.146	277.301	1544.79	4574.7	1176.6	881.852	888.477	293.995
0	1	Lung adeno	TCGA-44-7671-01	324.852	729.736	2489.8	4659.79	4.7263	2.8358	117.212	2186.37	911.54	4809.14	21.1107	1068.77	3599.96	297.125	773.218	1058.68	433.872	184.01	800.315	1724.46	44.4269	108.477	284.206	4990.94	7390	67.113	662.938	3231.19	757.149	3738.79	52.9342	1871.51	323.277	48.7499	389.445	765.971	591.083	5185.35	280.11	503.505	927.609	8793.7	1140.29	937.156	50.7286	1498.23
0	1	Lung adeno	TCGA-44-7672-01	85.123	229.207	2185.47	7536.9	17.5713	1.5619	244.826	1780.55	291.683	3559.16	8.9809	1312.38	4671.56	609.528	687.232	1372.9	725.498	98.0086	2040.61	2643.89	45.6853	213.421	453.339	1511.13	1042.56	108.161	402.968	2240.92	1215.54	2814.14	44.1234	529.578	258.102	2.3272	14.057	838.735	1052.07	6878.17	2.3428	314.33	407.653	6392.03	1320.58	885.135	349.473	527.138
0	1	Lung adeno	TCGA-44-8117-01	57.8118	110.999	3490.68	3695.91	3.4687	0.5781	1141.49	12957.9	173.435	7597.34	55.2103	663.969	381.824	691.14	734.499	806.764	1379.1	199.74	1144.38	2306.98	63.593	323.483	415.667	2080.36	2851.86	135.28	235.583	3926.29	877.294	6673.22	104.639	846.802	340.512	0	1.1562	1966.18	618.251	5207.11	0.5781	322.59	1215.49	13712.7	1374.77	1123.38	66.1945	524.064
0	1	Lung adeno	TCGA-44-8119-01	762.544	298.284	2617.22	10039.6	13.4149	308.805	1279.15	5564.28	376.932	7654.37	21.569	6766.62	36157.1	602.88	415.861	742.553	725.192	172.815	970.869	2876.04	86.013	255.911	321.694	3067.01	5527.45	49.977	518.708	998.487	813.31	4432.7	64.9701	755.376	274.084	0	21.0429	1626.36	927.675	10376.3	27.0928	648.649	308.279	9757.61	1078.19	915.591	141.777	253.567
0	1	Lung adeno	TCGA-44-8120-01	3.3641	163.44	2897.34	10149.5	5.0462	0.841	2521.68	2193.96	250.066	2236.3	41.2104	1467.03	187.919	546.388	847.477	952.886	1677.57	133.443	2872.67	2250.59	267.728	272.087	470.696	2849.69	3711.74	60.2737	333.888	9702.11	635.818	3977.51	99.8021	379.158	119.987	2.6408	3.0838	1299.67	248.664	4783.77	6.4479	397.246	1290.14	9453.44	1063.34	1476.57	131.201	713.192
0	1	Lung adeno	TCGA-44-A479-01	439.274	83.9955	1838.82	6602.16	49.3757	50.5108	80.0227	1392.74	414.302	4530.08	45.403	1851.87	7727.08	267.877	257.094	770.148	902.951	142.452	1047.11	2532.35	168.559	98.2009	349.035	4194.1	3368.9	123.723	562.997	1653.23	1516.46	2341.66	83.9955	560.726	349.035	0	12.4858	956.3	634.739	10180.5	33.4847	476.731	769.013	6379.68	1049.94	1414.51	270.148	253.121
0	1	Lung adeno	TCGA-44-A47A-01	3.0706	1400.2	2858.24	2631.53	6.653	13.8178	136.131	1673.49	139.713	6770.73	3.0706	1863.36	9581.02	721.085	1135.62	1429.38	433.47	294.268	1403.28	2210.34	177.073	247.359	864.893	1648.41	1002.56	112.59	520.983	3664.79	1007.16	4801.43	134.084	307.062	116.684	0	0.5118	1073.18	445.266	7442.68	5.1177	308.598	810.133	11178.6	1161.21	960.026	149.437	602.866
0	1	Lung adeno	TCGA-44-A47B-01	27.3175	841.469	3670.85	2077.47	4.4783	105.24	126.287	2154.5	262.427	3001.79	5.3739	1820.87	1014.81	389.61	342.141	907.747	1137.93	131.661	1232.87	3787.28	52.8437	311.267	529.333	5239.59	4807.88	153.157	1136.59	12098.1	536.946	2672.19	138.379	414.89	516.794	0	18.8088	3244.96	1087.41	10454.1	4.4783	308.106	721.451	14915.8	1107.93	626.946	258.397	706.225
0	1	Lung adeno	TCGA-44-A47G-01	149.597	349.827	2114.5	5578.83	9.7814	1.7261	699.079	1830.84	219.218	3638.67	20.1381	3094.36	16273	552.359	691.024	1058.11	1304.95	77.6755	1124.86	2586.31	195.052	151.139	313.003	3235.9	1067.32	111.623	409.091	4274.45	1275.6	3202.53	59.2635	466.415	253.165	587.307	16.1105	643.843	410.242	5614.5	5.1784	329.114	581.128	4686.42	1543.73	618.141	269.275	632.336
0	1	Lung adeno	TCGA-44-A4SS-01	1608.36	460.798	2403.13	4678.87	11.0769	0	440.86	918.273	724.428	3014.57	81.9689	1328.67	13928.7	302.399	690.09	1074.46	527.26	101.353	1117.66	2770.33	274.707	232.116	313.476	2310.08	866.212	111.876	542.213	1614.46	757.659	2835.13	178.338	765.856	166.707	1217.74	1.6615	801.412	993.618	8606.74	427.014	324.553	1432.79	2762.02	821.351	535.03	859.566	491.26
0	1	Lung adeno	TCGA-44-A4SU-01	503.815	845.639	2878.27	5320.34	7.0431	0.4695	400.047	1818.05	346.519	2737.88	30.0505	1998.36	24454.6	519.779	902.453	1013.26	2671.68	147.435	1631.18	3143.56	198.615	267.952	842.352	1649.96	871.464	110.811	616.974	5885.2	566.733	3059.04	132.41	891.513	117.854	0	54.936	1039.56	423.543	5704.43	27.2332	331.964	588.802	3103.65	988.379	503.252	131.94	567.203
0	1	Lung adeno	TCGA-49-4486-01	231.413	762.4	1516.49	646.028	0.665	0.3325	62.1757	1299.04	249.368	5200.48	24.6043	567.893	3440.19	822.913	1235.2	600.145	1335.61	159.928	922.993	835.215	84.785	158.997	548.941	2416.87	11122.1	64.5031	300.904	3960.96	398.656	2376.64	37.5714	2443.71	390.676	0	346.122	934.63	529.454	8210.18	82.4576	642.039	1397.79	3604.53	874.449	613.491	16.6245	924.988
0	1	Lung adeno	TCGA-49-4487-01	9.2671	50.5476	2953.66	5484.41	23.5889	180.286	198.821	2864.36	182.814	4101.1	38.7532	3635.21	8245.8	287.279	427.127	1055.6	189.554	173.547	745.577	2470.94	123.842	258.34	400.168	4021.06	1977.25	57.2873	383.319	3042.97	592.249	1775.06	90.1432	1176.58	237.574	0	56.4448	782.645	588.88	5068.24	32.8559	301.601	670.598	3817.19	1053.92	549.132	243.471	472.62
0	1	Lung adeno	TCGA-49-4488-01	12.4748	1008.97	2377.55	1817.65	3.6691	0	261.236	3925.89	217.208	2618.24	3.6691	2026.05	21058.3	643.552	1472.76	972.299	277.38	65.3091	1637.13	2778.94	24.2157	241.945	310.402	4741.15	1099.98	133.554	311.136	4451.29	868.831	2831.77	24.2157	811.455	159.971	139.072	11.0072	2345.26	298.609	6989.54	0	215.006	449.826	1619.52	1312.05	558.334	34.4891	541.552
0	1	Lung adeno	TCGA-49-4490-01	362.258	419.358	1663.39	11758.9	44.9312	19.6574	489.563	1564.17	372.555	4065.34	30.8902	1537.02	7917.28	405.317	927.642	1657.77	586.914	171.3	1171.96	2417.86	64.5886	202.593	697.37	6475.71	719.835	57.1001	298.605	6265.09	904.24	3952.07	24.3377	526.856	195.638	55.9206	65.5247	669.288	548.123	8196.2	652.438	419.358	387.532	2606.95	1478.99	629.205	68.3329	705.794
0	1	Lung adeno	TCGA-49-4494-01	569.319	960.886	1705.4	1717.33	6.2469	0.2839	178.888	1581.32	468.517	2152.34	32.3703	3016.4	23013.4	1123.59	1804.5	1321.22	205.864	140.839	1158.8	2157.45	118.123	231.882	425.641	2844.61	1325.76	111.592	428.48	3503.66	615.035	2789.81	72.1232	1254.69	267.197	0	20.4444	1008.87	525.534	6322.99	23.5678	401.789	525.875	2063.18	1442.18	370.128	192.234	1272.09
0	1	Lung adeno	TCGA-49-4501-01	122.589	416.909	2139.5	5177.81	77.1466	64.2008	177.543	2251.78	196.301	4414	12.4174	1521.8	862.845	533.686	732.629	854.161	384.412	222.986	1533.95	2258.92	82.1664	173.627	326.024	4380.18	2292.47	220.079	378.071	3817.17	1011.36	6100.66	96.1691	866.975	140.819	0	100.132	674.769	504.106	10346.9	211.096	365.39	969.353	10658.4	1726.29	1029.06	174.901	320.211
0	1	Lung adeno	TCGA-49-4505-01	314.903	310.399	2085.6	4103.28	57.8164	0.5613	231.546	3366.26	242.492	3346.9	3.3679	3089.81	34246.3	724.67	748.527	1191.97	327.814	123.491	1165.87	2234.91	93.4606	223.115	473.758	7941.9	1685.1	117.597	321.078	6319.67	1276.45	4054.73	94.5832	355.074	242.212	0	6.1746	1368.79	515.42	6751.89	3.9293	343.25	821.218	842.829	1786.7	397.224	79.1468	743.475
0	1	Lung adeno	TCGA-49-4506-01	1.1939	184.26	1672.67	3106.16	4.7756	109.84	14.3269	2482.54	401.552	3837.63	46.1646	1020	8696.91	372.102	1496.77	721.52	688.489	96.3088	447.717	1072.93	38.6031	191.149	658.641	927.669	1506.32	124.167	1802.01	3115.71	541.638	3443.64	34.2255	633.358	152.423	201.274	204.557	663.417	2375.24	5844.59	2884.09	613.67	378.072	1365.83	1400.06	652.628	214.506	402.746
0	1	Lung adeno	TCGA-49-4507-01	49.4639	10.377	1080.59	3768.25	6.5721	22.1377	135.939	1527.15	674.161	3036.67	102.041	20997.6	57001.1	310.965	905.223	1045.66	972.674	144.587	661.363	1856.11	117.952	380.38	687.305	1351.78	579.73	72.9851	402.975	5177.1	432.03	2012.8	87.513	878.724	515.047	382.747	5.1885	467.312	1375.3	8306.47	12.1065	305.085	512.625	1086.82	1549.98	641.183	101.695	557.247
0	1	Lung adeno	TCGA-49-4510-01	19.4764	218.71	2158.05	3137.29	14.6871	0.9579	221.903	2726.69	340.358	4812.26	32.2478	1481.48	9378.17	378.033	294.061	900.383	2730.52	121.009	868.455	1739.78	1061.62	153.535	611.111	1290.55	8145.59	151.022	328.225	2368.45	556.194	2608.56	47.8927	2083.08	274.904	0	44.3806	617.816	266.003	8235.31	367.816	524.904	1324.07	9547.57	907.407	523.994	33.5249	835.568
0	1	Lung adeno	TCGA-49-4512-01	13.0669	215.219	997.694	6355.11	17.6787	6.1491	204.458	1251.35	117.602	4041.51	16.1414	1065.33	352.875	892.39	1010.76	1563.41	1176.02	218.294	2063.03	3627.98	269.793	458.932	671.791	2929.29	1283.63	49.1929	202.921	5810.15	870.1	3218.29	92.2367	363.497	149.885	2.8824	8.455	533.436	253.221	3693.31	4.6118	178.324	551.883	4436.59	1761.72	1013.07	56.1107	233.666
0	1	Lung adeno	TCGA-49-4514-01	66.5643	15.3021	1430.75	2158.37	6.1209	1.5302	163.733	718.435	667.173	3915.05	35.1949	1052.79	966.406	470.541	887.524	1555.46	449.118	300.687	795.711	2561.58	55.8528	146.036	406.272	2338.17	1627.38	45.1413	528.689	1469.77	335.882	2387.13	171.384	998.372	924.249	634.885	164.498	913.537	893.644	4314.44	1400.91	175.975	723.791	2071.14	1476.66	561.588	50.497	887.524
0	1	Lung adeno	TCGA-49-6742-01	55.1827	129.754	3665.18	2607.01	203.579	249.814	136.465	1031.32	376.585	2099.93	79.7912	509.321	15489.7	308.725	995.526	903.057	225.951	141.685	589.113	1639.82	29.0828	134.273	625.653	7478	3296.05	142.431	493.661	1706.94	700.969	2849.37	63.3855	730.462	1073.83	24.3848	245.339	994.034	6794.92	8810.59	2358.69	574.944	1869.5	3570.47	2040.27	1228.93	128.262	1492.17
0	1	Lung adeno	TCGA-49-6743-01	28.7575	37.9816	3983.72	12028.2	10.3093	169.289	193.163	6709.17	959.306	2210.53	111.774	8926.21	45577	185.024	249.05	813.89	271.297	89.5279	691.264	1630.49	53.7168	286.093	775.366	5096.58	1755.83	157.895	525.773	2261.53	595.768	4298.43	199.132	430.201	677.157	4.8182	5.4259	2809.01	924.786	8131.85	963.104	566.468	1658.71	9793.81	1569.18	743.022	146.5	913.185
0	1	Lung adeno	TCGA-49-6744-01	165.988	308.554	2792.77	6565.17	74.3381	17.8208	422.607	1441.45	362.016	3695.01	44.2974	3976.58	21704.8	372.709	586.049	1165.99	178.717	128.819	1003.05	2103.36	57.0265	169.409	464.868	4382.38	2499.49	104.379	711.303	1826.37	1493.38	4045.82	73.3198	786.466	259.165	0	9.6741	531.059	349.297	7037.17	15.2749	363.544	818.228	6402.75	1677.7	1011.43	108.961	961.303
0	1	Lung adeno	TCGA-49-6745-01	345.454	413.268	1570.02	4455.53	13.2678	10.8108	332.187	1591.65	336.609	4045.7	56.0197	2029.48	599.071	305.16	721.867	1125.31	318.919	60.4423	742.506	2473.71	80.0983	137.243	199.017	4170.52	3599.51	172.973	464.373	5027.03	1694.35	3337.59	81.0811	751.784	274.693	0	16.2162	816.216	755.774	5686.49	0.4914	475.676	1017.2	5311.55	2215.72	1348.16	235.381	714.005
0	1	Lung adeno	TCGA-49-6761-01	53.5289	598.35	2686.71	2353.8	509.624	1.4665	71.8607	2361.14	267.644	3790.28	13.1989	1645.46	163.916	567.553	1491.48	1356.55	644.546	84.3263	703.941	3801.28	24.9313	172.788	912.924	1044.91	788.268	135.655	287.443	920.99	786.068	2655.18	147.388	192.572	138.589	0	3.6664	1001.65	5707.49	3631.16	5.8662	378.368	770.669	8113.66	1272.23	767.685	150.321	471.494
0	1	Lung adeno	TCGA-49-6767-01	0.5917	1.1834	2104.14	5985.8	150.296	31.9527	646.746	2270.41	439.645	5403.55	34.3195	1333.73	61.6213	443.195	1666.86	915.385	188.166	107.101	717.751	4536.09	169.822	276.237	170.414	1467.46	831.361	176.923	668.639	4745.56	776.923	2307.1	134.911	653.734	121.302	0	0.5917	684.024	323.669	8433.14	7.1006	315.385	684.615	1940.24	894.675	1208.12	117.751	391.716
0	1	Lung adeno	TCGA-49-AAQV-01	212.234	260.783	1828.43	2667.2	14.4332	1.3121	167.951	1433.16	258.814	3513.84	20.0097	974.244	16484.3	657.041	1249.79	1089.71	1154.66	328.028	958.499	2577.97	396.586	253.13	277.184	9379.64	738.064	61.9973	289.977	1528.94	711.165	4349	56.7489	861.566	83.9752	0.1476	45.2679	584.546	212.234	3369.83	78.3988	200.425	839.096	1183.2	1216.66	833.454	67.9019	476.625
0	1	Lung adeno	TCGA-49-AAR0-01	208.23	233.019	1295.98	2649.48	18.3441	41.1502	314.824	930.59	284.085	3158.65	46.1081	1114.53	8407.61	869.608	618.245	1386.71	2130.39	186.416	1756.07	2750.12	224.095	277.531	410.015	1500.25	2121.96	40.1587	516.609	1157.66	559.246	2046.11	43.6292	848.617	309.37	161.889	428.855	728.309	176.098	3951.41	432.325	338.126	2367.87	4241.45	899.851	448.245	64.9479	482.4
0	1	Lung adeno	TCGA-49-AAR2-01	38.3592	95.2793	1530.66	1475.59	6.187	5.5683	41.4527	2433.34	392.254	3246.3	61.8697	1582.01	620.021	533.317	1323.39	1062.92	2353.52	149.725	1606.14	1599.33	13.6113	347.763	722.638	822.867	6382.48	55.6827	312.442	744.911	470.21	1940.23	73.0062	3166.7	1875.89	1588.16	112.603	491.245	343.995	5048.57	20.417	391.635	488.152	5619.01	1147.68	1145.21	77.9558	543.216
0	1	Lung adeno	TCGA-49-AAR3-01	32.23	134.146	1629.79	6029.62	17.4216	1.7422	1975.61	662.892	338.85	3659.41	60.1045	2245.64	3182.32	716.028	1121.95	1407.67	818.815	104.53	1300.52	3121.08	214.286	330.645	403.31	558.362	1211.67	104.53	636.76	1661.15	987.805	2551.39	68.8153	1034.64	214.286	190.183	5.2265	432.927	383.615	5767.42	2.6132	283.972	497.387	1028.75	1331.01	776.228	193.38	810.105
0	1	Lung adeno	TCGA-49-AAR4-01	164.565	166.457	1807.06	4247.79	29.0038	3.7831	692.308	898.487	305.801	3893.44	49.8108	1877.68	5083.25	596.469	186.002	1262.3	959.647	146.911	1897.86	2121.06	400.378	283.985	687.894	1542.88	1213.75	58.0076	282.472	3970.37	800.757	2104.04	49.8108	492.194	283.733	3.4489	9.4578	754.729	447.037	5152.59	689.155	290.668	585.75	1988.02	1772.38	1060.28	106.557	372.636
0	1	Lung adeno	TCGA-49-AAR9-01	378.614	74.805	2533.73	12108.8	46.8105	188.16	409.362	4826.07	288.664	2814.59	123.451	2445.62	641.964	206.976	815.053	321.707	382.286	185.406	543.369	1990.36	253.786	289.702	1168.43	513.538	1258.83	508.49	269.849	2365.31	304.727	3206.98	76.6407	339.555	78.9353	0	67.4621	1392.84	477.352	3305.19	320.789	146.397	1566.31	699.862	1321.25	1130.34	728.775	575.952
0	1	Lung adeno	TCGA-49-AARE-01	357.761	55.5303	1986.8	2716.89	16.8411	4.5517	44.1511	1039.6	674.101	3705.05	38.6891	1949.02	9931.75	351.843	910.787	1493.86	1883.02	478.38	2384.16	2540.74	196.632	524.693	827.492	2741.92	858.443	77.8334	453.801	4106.05	327.264	2771.96	91.4884	834.16	66.9094	2.9404	89.2126	447.884	1615.37	3795.63	64.6336	427.856	798.817	2582.61	1642.69	439.818	42.3305	1545.29
0	1	Lung adeno	TCGA-49-AARN-01	26.1194	225.373	2582.84	3267.91	26.8657	2.2388	267.164	1049.25	273.134	2644.78	13.4328	735.075	9480.82	650	1319.4	1079.1	945.522	167.164	1585.82	3115.67	387.313	197.216	655.97	2264.18	853.731	49.2537	371.642	6459.7	750	2676.12	60.4478	292.037	351.493	13.6791	61.194	535.075	902.649	5258.21	144.776	308.209	929.851	7051.49	1273.88	1431.79	98.5075	981.343
0	1	Lung adeno	TCGA-49-AARO-01	103.776	84.1741	1769.39	4817.53	20.7553	26.5206	1040.65	2194.29	195.445	2630.73	29.4033	2845.78	13607.7	921.303	829.057	1044.1	1896.22	116.46	2234.07	2737.39	272.701	289.847	550.591	1963.68	1066.59	121.649	249.063	2991.64	1242.43	1999.42	96.2813	379.36	426.636	0	20.7553	695.878	379.568	4571.92	4.6123	235.226	281.926	2827.9	1351.97	815.192	108.389	752.378
0	1	Lung adeno	TCGA-49-AARQ-01	93.2584	150	1407.87	1872.47	87.6404	84.2697	47.191	685.955	300	3194.94	112.921	2982.02	7727.53	451.124	1236.52	1269.1	1134.83	310.674	1279.21	6721.91	33.7079	144.708	468.539	835.955	1115.73	56.1798	370.225	1523.6	435.393	1516.85	194.944	1572.13	102.809	1412.72	6.1798	585.955	197.753	5797.75	192.135	256.742	401.124	1393.82	875.843	338.876	286.517	374.157
0	1	Lung adeno	TCGA-49-AARR-01	150.529	325.986	1371.6	7803.55	10.2054	23.4724	354.637	986.35	269.932	2124.76	53.5783	492.92	8614.27	431.688	473.019	943.998	941.447	98.4819	1133.31	2249.78	133.69	316.168	550.07	3159.59	2070.67	90.3176	538.844	1932.9	2692.69	1963.01	26.0237	458.145	490.879	6.3069	122.465	719.99	531.736	6994.77	30.1059	414.849	470.468	2241.1	1878.3	954.014	72.9685	432.198
0	1	Lung adeno	TCGA-4B-A93V-01	907.356	161.65	2927.5	1129.62	2.4055	9.1409	382.956	2970.31	293.471	3638.56	101.512	1477.94	17545.1	621.101	837.115	798.627	872.716	139.038	1220.07	3511.07	46.6668	320.298	878.49	1393.27	4660.9	38.9691	1302.34	320.894	1458.7	2475.26	41.3746	1132.82	288.179	0	4.811	364.674	615.328	8924.9	136.633	610.035	710.104	2689.83	903.988	340.691	32.7148	368.042
0	1	Lung adeno	TCGA-50-5044-01	5.1177	148.413	2338.79	5456.5	21.4944	1.0235	860.798	2612.08	378.71	6049.13	71.6479	9501.54	1997.15	404.299	547.595	2239.51	634.596	142.272	2261	4104.4	272.262	400.317	728.761	615.148	1250.77	39.9181	604.913	1326.51	969.294	1615.15	40.9417	386.745	171.955	5.4452	6.1412	488.229	502.559	5679.63	7.1648	303.992	336.745	1168.88	3208.8	939.017	245.65	669.396
0	1	Lung adeno	TCGA-50-5045-01	66.8359	409.006	1335.03	8664.55	17.3435	8.4602	384.518	2274.53	369.712	3021.15	15.2284	3679.36	1824.33	696.701	631.134	1282.15	500.423	165.398	1654.82	1521.15	35.533	266.218	402.707	3141.71	705.584	97.2927	568.951	2854.06	1663.28	2298.65	96.4467	578.113	442.893	7.8849	20.3046	720.812	610.558	11599	9.7293	319.797	177.665	1946.28	1890.86	365.829	244.078	282.572
0	1	Lung adeno	TCGA-50-5049-01	235.491	156.25	1719.87	9550.78	97.0982	6.1384	450.893	2782.92	395.089	3404.02	30.692	1720.98	2405.4	434.71	500	1613.28	175.223	197.545	1135.04	1882.81	14.5089	156.071	421.875	2522.88	1138.95	89.8438	1042.97	2672.99	1930.8	2685.27	80.3571	960.993	1025.67	0	41.2946	649.554	239.793	7642.3	1.6741	452.567	345.982	2803.01	1776.23	373.332	287.946	209.263
0	1	Lung adeno	TCGA-50-5051-01	1343.14	405.112	2295.89	2803.25	5.4222	12.3935	211.464	1851.28	264.136	3483.35	30.9837	1473.28	10613.1	482.572	727.343	1173.51	1744.38	93.7258	1388.85	2058.09	43.3772	261.844	477.924	3364.06	2302.87	43.3772	866.77	1476.37	328.428	2323.01	42.6026	1360.05	907.049	412.998	481.797	673.896	1056.44	5061.19	309.063	298.218	737.413	11913.2	873.741	1153.73	38.7297	933.385
0	1	Lung adeno	TCGA-50-5055-01	369.601	260.797	1201.83	10140.4	29.9003	2.4917	244.186	1269.1	183.555	3207.64	16.6113	1168.6	3195.51	664.452	765.781	1228.41	230.897	117.11	1540.7	1722.59	98.8372	141.811	261.628	3176.91	1311.46	79.7342	637.043	3063.12	1386.21	2201	20.7641	511.188	207.641	18.0814	36.5449	616.279	319.618	10300.7	116.279	310.631	301.495	1888.7	2159.47	416.977	397.841	246.678
0	1	Lung adeno	TCGA-50-5066-01	120.209	126.307	977.352	7151.57	17.4216	0.8711	216.899	4020.03	486.063	2256.97	48.7805	3790.07	2603.82	262.195	342.334	683.798	172.474	325.784	1214.29	999.129	19.1638	107.3	210.801	1685.54	513.937	243.902	614.111	1796.17	2351.92	1364.11	53.1359	417.796	723.868	49.8258	57.4913	1027.87	157.535	12036.6	57.4913	411.15	210.801	716.899	1196.86	194.033	227.352	351.916
0	1	Lung adeno	TCGA-50-5068-01	149.638	350.581	1087.66	3674.26	8.5508	2.5652	314.668	2232.6	165.885	1170.6	5.9855	918.351	31334.3	604.538	1144.95	626.77	813.177	230.87	1274.06	858.496	30.7827	130.587	224.885	6050.51	1131.26	111.16	810.611	8975.73	1805.06	2460.91	35.9132	340.816	382.219	10.1326	407.016	737.075	239.387	12235.3	0.8551	387.349	310.392	1141.53	1298	333.018	312.958	341.175
0	1	Lung adeno	TCGA-50-5072-01	107.621	48.9607	3090.07	7209.7	102.54	376.443	184.757	1945.5	520.554	3054.04	141.339	2180.6	17015.5	206.466	822.171	606.466	219.399	90.9931	529.792	1218.48	97.9215	233.261	411.086	4218.48	1799.54	294.226	367.205	2277.14	702.54	3252.66	143.187	1201.08	286.836	15.164	373.21	1211.09	2345.48	7311.32	1751.5	466.051	1351.96	6335.8	1500.69	1091.84	222.633	514.088
0	1	Lung adeno	TCGA-50-5930-01	18.5927	37.1855	2646.81	10017.5	87.6514	2.6561	200.536	4429.05	217.8	4187.35	57.1062	3555.2	26361.8	339.981	350.606	678.635	572.39	120.853	989.399	1443.59	81.0112	198.756	609.576	1670.69	2730.48	130.149	254.986	1500.7	654.73	4264.38	100.932	620.001	746.365	0	70.3868	715.82	10196.1	7349.44	309.436	610.904	827.376	3045.22	1338.68	1332.28	74.3709	366.542
0	1	Lung adeno	TCGA-50-5931-01	226.01	109.217	6140.15	4434.34	78.9141	33.4596	2582.07	1964.02	358.586	3148.36	53.0303	2442.55	8883.72	216.54	323.232	539.773	674.242	129.419	748.106	1961.49	584.596	224.76	402.147	9981.06	1607.32	133.207	1022.1	775.884	315.657	3727.9	126.894	531.433	193.182	61.2879	38.5101	660.985	291.035	4577.02	1118.06	270.833	287.248	707.702	1448.86	993.22	59.3434	166.667
0	1	Lung adeno	TCGA-50-5932-01	226.933	326.268	4517.87	2122.61	2.9094	0.8313	70.2411	2165	288.446	4406.9	57.3566	158.354	336.205	311.721	381.962	778.471	798.421	113.051	821.696	1464.67	71.9036	90.9476	481.712	820.449	10696.6	174.148	381.962	3460.93	891.521	4241.48	31.5877	1954.75	1986.7	0	39.4846	803.408	363.055	4774.73	4316.71	233.998	2395.68	20762.3	1004.16	1615.99	51.9534	2061.1
0	1	Lung adeno	TCGA-50-5933-01	165.325	45.4134	1964	8145.32	59.7007	7.6539	951.64	5690.96	230.639	2746.23	109.196	6177.75	119.361	264.316	423.518	972.561	684.773	65.8239	1095.02	2328.84	71.947	260.377	282.685	600.069	1334.34	137.261	534.245	3565.72	1984.92	4849.54	127.566	542.792	341.876	0	5.6129	777.13	751.755	6793.64	2.5513	357.694	526.591	3122.81	2031.36	797.495	199.513	358.715
0	1	Lung adeno	TCGA-50-5935-01	42.0181	190.355	4187.81	2850.23	15.2793	40.7449	728.314	1815.69	219.004	2621.04	8.9129	1062.55	6657.39	368.614	734.044	818.717	482.572	267.388	1020.53	2200.86	59.844	175.426	413.815	2516	2603.85	87.8561	356.518	3436.57	699.666	4214.55	35.6518	1026.45	164.253	1.2733	26.1022	1354.77	640.592	5198.79	233.646	327.869	1426.71	6361.29	1019.26	1356.89	129.874	1093.11
0	1	Lung adeno	TCGA-50-5936-01	24.1228	173.246	3109.65	5326.75	72.3684	4.386	121.345	2220.76	206.14	2467.11	24.8538	2095.76	31331.4	356.725	508.772	717.105	252.193	104.532	702.485	2578.95	57.0175	226.798	692.982	4429.09	875	238.304	1011.7	3732.46	912.281	2921.05	81.8713	436.25	362.573	3.8012	45.3216	900.585	2847.84	8682.02	4.386	573.099	1018.27	8035.09	1296.78	1604.58	62.1345	974.415
0	1	Lung adeno	TCGA-50-5939-01	15.0505	348.89	1991.45	10065.3	16.4187	0.6841	2078.33	6163.16	313.323	3175.65	86.8822	20019.8	63591.1	313.323	468.616	914.657	269.54	67.0429	1004.28	1845.73	198.392	256.056	453.566	2079.01	1808.79	133.402	441.252	5171.88	950.915	3875.49	62.2541	541.994	207.97	114.281	29.4168	1476.31	512.646	7434.92	17.1028	386.523	508.979	5174.62	1801.27	966.328	73.884	491.192
0	1	Lung adeno	TCGA-50-5941-01	76.9231	242.308	2392.95	5637.18	223.077	0.641	308.974	1850	401.282	3192.31	74.359	2716.03	2381.78	366.667	445.513	1020.51	314.744	172.436	1035.9	2279.49	20.5128	147.603	328.846	1699.36	1481.41	96.1538	314.103	1912.82	1162.82	5303.85	69.8718	467.141	333.333	0	23.7179	575	399.532	6122.44	21.7949	355.769	787.179	11045.5	1800	931.795	229.487	242.949
0	1	Lung adeno	TCGA-50-5942-01	961.523	864.271	1941.59	5161.79	6.3931	5.1145	562.593	1208.94	558.118	5744.84	101.65	699.406	11423	377.832	648.261	897.592	739.043	102.929	740.961	1622.57	23.0152	106.202	655.293	3126.87	3026.5	116.994	530.628	5696.9	1072.12	4572.35	87.5855	1130.29	132.337	0	243.577	1264.56	788.436	6585.54	79.2745	290.247	1550.33	15296.8	1534.98	1169.85	120.19	2149.36
0	1	Lung adeno	TCGA-50-5944-01	402.5	354.932	2512.58	12816.6	7.3182	1.2197	1185.55	1846.62	359.201	2918.13	82.3296	982.467	2320.21	332.368	361.031	1022.11	383.595	135.387	789.755	3577.37	88.4281	326.044	486.05	2765.67	5095.29	80.5001	481.171	6447.93	1178.84	9720.99	84.1592	781.089	135.387	0	87.2084	839.762	478.402	7971.34	184.784	513.493	1403.87	6122.88	1395.94	1077.59	109.163	1394.72
0	1	Lung adeno	TCGA-50-5946-01	582.502	377.935	5707.3	2063.69	2.5732	10.6143	715.664	3786.43	336.764	5242.84	2.8948	2763.91	1993.17	245.738	371.502	1590.87	1207.14	98.7456	712.448	1934.38	34.4162	115.889	379.543	2172.72	1714.7	142.168	534.899	1523.32	488.582	3922.48	238.34	1081.9	635.574	0	131.554	994.532	412.454	4068.19	1637.5	276.616	1087.81	4083.95	1926.99	1948.57	43.4223	1202.32
0	1	Lung adeno	TCGA-50-6590-01	0.5435	1.087	2190.76	13975	91.3043	51.6304	1621.74	2350	1033.7	4025.54	229.891	5800	1645.26	330.978	371.196	1526.63	205.978	99.4565	568.484	3526.09	230.978	296.332	715.217	1527.72	1182.07	133.696	801.087	503.804	679.891	2376.09	95.6522	681.821	201.087	16.6359	3.2609	553.804	303.935	4320.65	0.5435	230.978	488.043	1511.96	1437.5	258.065	961.957	286.957
0	1	Lung adeno	TCGA-50-6591-01	10.1553	8.3632	6869.77	17881.7	269.415	351.852	2385.3	3173.84	712.664	4577.06	52.5687	8875.15	715.896	187.575	56.7503	1758.06	305.257	242.533	873.357	4013.74	235.962	488.226	625.448	1728.79	1483.27	57.945	876.942	615.89	412.186	2365.59	61.5293	560.884	163.68	0	336.918	731.183	293.925	9753.29	25.687	522.103	775.388	1968.34	563.919	307.401	48.9845	247.909
0	1	Lung adeno	TCGA-50-6592-01	616.526	26.5449	2290.99	7046.38	150.278	0	129.299	3093.76	874.696	3368.2	193.093	5058.51	113796	220.494	564.293	771.086	234.622	214.072	611.388	1681.32	11.5599	246.478	806.622	2808.19	1456.97	191.38	1168.83	2997.43	1187.67	2641.64	208.078	451.764	236.335	468.581	29.1137	1688.6	1700.34	7886.82	277.009	364.35	1851.29	1879.12	1537.03	733.837	500.071	1021.55
0	1	Lung adeno	TCGA-50-6593-01	277.742	359.205	1783.19	7945.48	14.1116	7.0558	719.051	1914.05	254.65	4044.26	91.7255	1713.28	10489.7	761.385	754.971	1472.1	1456.06	159.718	1150.1	1697.88	268.762	272.284	425.914	2087.88	910.84	66.7094	386.786	3851.83	1599.74	4987.81	94.2912	571.873	740.218	1.6164	11.5459	703.656	265.991	5508.02	4.4901	314.304	717.126	7917.9	2053.88	1075.25	109.044	488.133
0	1	Lung adeno	TCGA-50-6594-01	204.225	97.1831	1773.94	3595.07	1683.1	0.7042	15.493	5706.34	157.042	1724.65	40.1408	3496.48	49.6056	195.775	639.437	981.69	247.887	161.972	525.352	2109.15	59.8592	208.57	356.338	268.31	1246.48	80.2817	423.239	2564.79	518.31	2452.82	122.535	759.761	100	0	1.4085	690.141	627.824	6101.41	2.1127	366.197	555.634	1486.62	1624.65	1538.33	7.7465	1554.23
0	1	Lung adeno	TCGA-50-6595-01	83.6013	111.897	2234.08	14832.2	45.0161	20.5788	1990.35	3114.47	511.897	3203.22	80.3859	7473.95	1454.64	180.064	677.813	1618.65	171.061	95.1768	1198.07	3300.96	44.373	178.72	302.894	1650.8	1477.81	235.37	4966.56	2200.64	1177.49	2831.51	63.0225	215.434	220.579	0	6.4309	538.264	603.859	8198.07	1.2862	319.614	427.01	1724.76	2218.01	919.351	821.222	596.141
0	1	Lung adeno	TCGA-50-6597-01	26.3902	819.039	881.244	2927.43	6.5975	0	205.466	1001.88	166.824	6546.65	12.2526	1000	3723.36	525.919	803.958	3255.42	320.452	2241.28	2192.27	2268.61	144.204	273.374	449.576	1550.42	2943.45	49.0104	340.245	3901.04	618.285	4486.33	294.062	922.592	201.696	11.2724	3.77	506.126	267.672	8063.15	119.698	249.764	2110.27	2124.41	1715.36	778.69	32.0452	418.473
0	1	Lung adeno	TCGA-50-6673-01	11.7779	828.368	2394.84	5983.74	5.0477	0	86.9321	1664.05	347.168	2881.1	11.7779	564.218	1956.44	625.351	943.915	1048.79	615.816	146.382	648.906	2090.3	154.234	219.361	429.052	6602.36	1748.74	120.022	577.678	3930.45	1660.68	3254.07	280.987	747.981	330.342	275.816	223.78	2137.41	4088.15	17313.5	341.559	635.446	812.114	8700.5	1784.07	899.338	715.087	832.866
0	1	Lung adeno	TCGA-50-7109-01	1833.02	121.429	1836.07	3796.63	12.8141	711.486	149.498	3174.84	230.653	4214.61	56.7481	5842.61	36262.6	267.875	70.1723	771.285	427.746	155.6	945.801	2302.26	101.902	298.232	540.632	1953.84	3744.76	106.784	408.22	3832.63	793.863	4127.35	86.6476	1127.51	196.482	0	23.1874	781.049	993.805	11364.9	28.0689	876.239	1213.68	10696.7	888.443	448.493	94.5801	1073.33
0	1	Lung adeno	TCGA-50-8457-01	14.2033	273.857	3292.5	3126.5	25.2996	24.8557	241.012	1127.39	262.317	6308.48	23.968	502.441	16441	543.276	817.577	1221.04	545.495	114.958	1072.35	1523.75	25.2996	179.578	851.309	3887.26	1840.66	71.4603	473.147	4477.14	1068.8	3624.06	78.5619	721.962	391.478	0	67.9095	836.218	312.596	7469.15	59.0324	326.232	754.106	32755	1731.03	1309.82	75.0111	1983.13
0	1	Lung adeno	TCGA-50-8459-01	21.2609	203.07	1916.28	18608.4	27.4154	38.6054	679.231	2022.03	319.474	3515.89	24.6179	3022.41	4768.31	488.442	481.728	1622.55	867.223	104.626	2749.38	3135.99	332.342	379.407	491.799	933.803	606.496	55.3903	528.726	1550.93	2102.6	1854.18	34.6889	276.392	406.755	31.3823	15.1065	577.962	455.566	8581.59	16.785	256.25	218.204	1503.37	1945.38	986.049	169.528	755.323
0	1	Lung adeno	TCGA-50-8460-01	19.2069	1670.38	2177.82	2563.82	3.7175	0	174.721	1452.29	186.493	4982.03	17.9678	1519.83	1329.14	591.078	995.663	1907.06	607.807	178.439	1139.41	1820.32	162.949	167.937	829.616	1311.65	1511.15	85.5019	353.779	6061.34	1306.69	4415.74	78.0669	955.248	91.6976	0	98.513	928.129	214.009	6772.61	3.0979	306.691	1052.66	5899.01	1009.29	696.741	100.372	1036.56
0	1	Lung adeno	TCGA-53-7624-01	27.2288	6.5876	2816.43	7652.61	206.851	231.445	57.5318	3552.48	1500.66	4992.53	194.115	4594.64	223.869	93.5441	397.892	719.807	306.544	209.047	561.265	2870.44	133.509	446.996	1033.38	2200.7	663.153	292.929	294.686	1708.39	365.393	2160.3	124.286	667.813	137.022	550.026	213.878	716.293	263.065	9265.7	188.406	352.218	1239.79	6675.01	1766.36	1399.97	52.7009	824.769
0	1	Lung adeno	TCGA-53-7626-01	173	224.786	2631.42	4707.98	53.4933	2.2763	2542.64	1106.29	288.238	3755.91	23.3322	675.78	11932.6	607.775	692.852	1222.09	579.037	127.189	944.669	1848.65	206.86	236.845	414.573	8432.88	2330.09	133.733	382.136	2970.59	1513.18	3712.09	59.4686	615.927	181.536	0	314.7	1174.86	429.844	4892.65	1.9918	312.139	1465.66	12561.3	1373.18	1253.17	492.821	465.221
0	1	Lung adeno	TCGA-53-7813-01	676.259	305.241	3985.61	2093.53	7.1942	119.219	375.128	2159.3	346.351	4231.24	100.719	2709.15	21953.8	169.579	190.134	379.24	1934.22	134.635	459.404	1971.22	303.186	146.208	292.909	5619.73	4641.32	75.0257	910.586	2039.05	285.714	3628.98	38.0267	421.202	311.408	0	125.385	624.871	1185.87	5613.57	95.5807	242.549	336.074	11955.8	739.979	997.944	142.857	949.64
0	1	Lung adeno	TCGA-53-A4EZ-01	1028.03	65.7028	2034.82	880.889	3.9343	1.5737	22.8189	1729.91	473.689	4418.22	79.8662	2759.12	9549.28	401.298	755.385	909.216	937.937	300.974	963.903	1811.74	588.177	779.896	727.452	515.786	1407.69	137.307	291.138	750.27	206.551	2784.7	58.621	1371.24	1227.5	1016.23	47.605	1018.2	736.197	6557.69	873.807	205.37	1257.79	1431.69	674.338	1046.52	132.192	284.45
0	1	Lung adeno	TCGA-55-1592-01	182.147	122.604	3096.5	6027.09	5.6836	5.413	409.492	2590.92	236.547	2657.5	148.045	1689.66	11122	457.127	578.377	782.717	1853.41	205.964	1351.35	2192.53	73.0753	201.907	382.698	2210.66	3882.19	99.3282	414.905	5092.26	1200.6	4175.58	140.467	728.758	1062.3	0.682	146.151	1778.17	570.242	10694.4	435.745	583.52	2076.69	3101.91	1606.57	924.513	102.305	718.574
0	1	Lung adeno	TCGA-55-1594-01	181.997	164.285	2878.93	6178.85	75.0786	1.5723	542.06	3244.89	189.858	2534.59	41.2736	4287.74	5691.14	350.629	341.195	776.73	408.019	190.252	1041.27	2625.39	47.5629	104.457	659.198	435.535	1601.42	333.333	717.374	456.761	591.981	3463.84	109.277	563.612	322.327	9.2374	18.8679	4178.07	869.281	14832.9	2367.14	663.129	1356.13	6514.94	1202.44	1239.29	79.4025	645.833
0	1	Lung adeno	TCGA-55-1595-01	94.9172	854.56	2598.78	5779.27	7.3248	2.7468	103.158	2044.53	169.386	2524.92	20.7536	1832.73	3974.71	412.63	397.37	1149.08	765.442	108.346	914.379	1378.28	162.061	204.96	562.789	1812.89	3619.98	257.284	822.514	1602.91	754.454	6117.12	180.373	1199.06	386.688	0	22.5848	1921.54	2850.93	7651.67	14.6496	302.453	484.352	11246.6	836.248	1070.34	77.2156	510.294
0	1	Lung adeno	TCGA-55-1596-01	1457.08	13.0255	1773.83	1746.6	33.7478	9.4731	13.0255	2851.98	637.063	2716.4	264.654	3470.69	57702.1	338.662	1059.8	731.202	336.886	186.501	563.647	2354.06	5.9207	232.451	290.705	1867.38	1496.15	259.917	477.798	2551.21	2015.39	3026.64	209.591	808.585	3620.49	5.6483	266.43	3306.1	4811.46	9942.57	89.402	365.305	4066.31	1211.37	1396.68	1850.76	200.118	736.53
0	1	Lung adeno	TCGA-55-5899-01	773.253	183.455	1353.34	6164.31	6.8581	20.0029	165.167	2108.87	292.613	1789.4	9.7157	3618.23	474.673	455.494	794.399	968.138	320.046	188.598	582.94	3307.9	122.875	180.403	135.448	672.096	896.699	146.878	1229.89	335.476	3319.9	5069.3	170.31	512.313	230.89	1760.31	1288.18	682.383	124.018	9899.13	9.7157	785.827	2439.21	1216.75	897.842	402.915	62.8661	171.453
0	1	Lung adeno	TCGA-55-6543-01	615.385	585.284	1547.38	5044.59	5.5741	8.3612	1350.06	2322.74	598.105	2852.29	50.1672	1628.76	21313.7	588.629	644.928	1180.04	686.176	122.631	1630.99	2296.54	21.7391	276.945	418.618	2694.54	3470.46	107.581	427.536	8118.17	898.551	4433.67	51.2821	649.097	119.844	0	110.368	829.989	393.534	4721.29	7.8038	275.362	648.829	2914.72	1536.23	571.46	25.0836	682.832
0	1	Lung adeno	TCGA-55-6642-01	85.8453	572.077	3863.04	13723.5	33.4207	160.55	152.031	3652.03	418.087	5467.23	15.0721	3338.79	2352.48	375.491	317.824	860.419	339.45	117.3	1125.82	1981	168.414	191.376	392.529	4872.87	2699.21	92.3984	700.524	1950.85	876.802	4574.71	157.274	687.805	487.549	0	11.1402	870.904	963.702	6674.97	414.81	378.113	659.24	19168.4	1181.52	1272.84	70.118	1237.22
0	1	Lung adeno	TCGA-55-6712-01	104.862	413.175	1045.93	3339.46	13.4439	1.7925	1595.34	3890.66	254.537	4789.6	103.966	1570.24	2833.06	455.299	873.852	985.884	772.574	103.07	1160.65	2583.91	7.1701	190.652	329.823	1166.93	1978.04	178.355	562.85	6141.16	1108.67	9532.6	148.779	549.245	204.347	0	3.585	1482.41	1424.15	8133.54	4.4813	370.155	475.017	4968.85	1653.6	1405.83	74.3894	1070.13
0	1	Lung adeno	TCGA-55-6968-01	18.3171	51.5169	2233.54	2774.47	13.1654	4.5793	42.3583	1481.4	469.376	3604.46	195.192	3030.91	1147.76	472.238	172.868	865.484	1260.45	306.812	851.746	3560.96	187.75	208.695	129.365	1389.81	836.291	103.606	2234.69	338.867	483.114	2307.38	109.903	663.818	253.005	27.4928	1392.67	1103.03	240.693	4639.95	416.142	349.742	779.622	3178.59	864.339	615.22	37.2066	178.019
0	1	Lung adeno	TCGA-55-6969-01	108.314	86.9272	3815.83	6074.9	29.3207	116.593	277.684	5124.91	398.416	4984.52	25.1813	10168.4	4103.45	456.713	393.242	973.102	739.571	185.583	956.544	3670.6	31.0454	248.07	651.264	1601.25	1039.68	98.3105	781.655	846.85	884.45	5043.85	97.6206	496.51	253.883	0	32.7702	787.519	328.554	7336.72	24.4914	316.663	1195.94	2512.61	827.533	764.949	154.537	215.938
0	1	Lung adeno	TCGA-55-6970-01	29.2323	332.798	4260.2	2551.88	4.176	0.3212	179.891	2373.59	555.413	4477.03	106.328	593.64	3224.93	299.39	514.616	764.215	565.371	136.845	399.615	1535.18	341.793	117.79	468.358	3783.81	2150.02	130.421	629.297	2635.4	875.04	2846.77	146.482	936.206	926.116	0	228.718	822.037	1359.23	6013.17	13.813	566.335	893.993	6575.65	838.419	1114.17	135.882	965.307
0	1	Lung adeno	TCGA-55-6971-01	100.678	618.587	2397.87	5151.02	20.3291	419.168	241.046	1824.78	484.995	2928.36	84.2207	1431.75	9313.99	393.998	217.812	832.527	582.769	109.39	989.351	1574.06	289.448	213.32	1288.48	3788.96	1528.56	187.803	727.009	3000.97	1044.53	3828.65	139.4	685.382	544.047	10.8228	92.9332	856.728	1127.82	7526.62	43.5624	289.448	636.012	11367.9	1372.7	531.462	279.768	536.302
0	1	Lung adeno	TCGA-55-6972-01	191.781	468.973	3683.79	445.205	3.4247	2.2831	20.5479	1905.25	504.566	6711.19	14.8402	167.808	90.9475	374.429	968.037	1260.27	1215.75	207.763	834.475	1105.02	38.8128	153.687	432.648	3990.87	4859.59	100.457	535.388	1296.8	294.521	2651.83	33.105	1232.82	934.932	0	454.338	420.091	269.406	6552.51	420.091	333.333	1687.21	11962.3	316.21	1186.97	5.7078	894.977
0	1	Lung adeno	TCGA-55-6975-01	80.4694	34.3671	2723.39	12276.6	31.8525	392.288	271.584	1670.58	341.157	2342.83	176.027	2915.34	4230.49	206.203	228.835	863.37	219.614	86.337	927.913	2149.2	108.131	366.865	403.185	1797.99	727.577	185.247	733.445	1842.41	1013.41	2269.07	88.0134	438.759	186.085	0	153.395	810.562	1888.07	8792.12	362.112	471.081	755.239	3363.79	1456.83	858.483	187.762	692.372
0	1	Lung adeno	TCGA-55-6978-01	18.373	99.4304	1887.74	13147.2	23.4166	0.7205	1217.66	1882.69	293.608	3706.67	103.393	3607.96	2024.95	441.673	923.334	1128.68	396.641	209.668	1130.84	3143.23	154.549	329.201	311.981	1521	867.495	159.233	1055.91	782.474	2293.74	2987.6	101.592	468.451	488.866	0	4.6833	592.62	867.005	6041.48	1.0808	309.82	463.648	1701.13	1939.61	1554.32	451.76	875.06
0	1	Lung adeno	TCGA-55-6979-01	71.8786	333.319	1431.23	7648.02	116.979	1.4094	388.285	926.67	381.943	3344.47	26.7783	1568.64	8767.37	670.867	698.35	1224.75	562.344	357.279	1353.71	2407.93	106.409	174.623	326.977	3458.63	905.529	90.2006	453.822	5378.21	1565.12	3237.35	167.717	582.519	553.183	0	24.6642	641.974	579.257	6633.26	13.3891	424.224	465.097	4034.36	1438.28	544.029	171.945	606.035
0	1	Lung adeno	TCGA-55-6980-01	220.159	228.117	2029.18	9738.28	23.8727	2.6525	1213.97	3564.1	256.41	4562.33	36.2511	2961.98	24457.9	421.751	328.913	997.347	502.21	154.73	1412.91	2289.12	188.329	169.408	541.114	3405.84	559.682	81.3439	325.376	4399.65	952.255	4167.99	72.5022	466.667	208.665	0	3.5367	557.029	599.655	6360.74	110.522	257.294	693.192	1770.11	1303.27	740.097	106.985	700.265
0	1	Lung adeno	TCGA-55-6981-01	1235.96	993.851	2053.51	4996.49	2.6316	0	642.105	1805.26	366.667	4056.14	23.6842	339.474	32412.2	692.982	500	880.702	976.316	192.105	1716.75	2369.3	146.491	149.667	339.474	2510.53	2583.33	178.07	387.719	8257.02	853.509	5321.05	165.79	467.412	142.105	0	2.6316	1601.75	610.588	6634.21	2.6316	270.175	598.246	2689.47	1304.39	531.254	532.456	994.737
0	1	Lung adeno	TCGA-55-6982-01	351.233	304.218	2206.04	7157.41	32.2655	3.6875	536.529	3929.94	428.67	3057.85	156.718	2113.85	12002.3	389.03	688.638	1106.25	562.342	211.109	1354.23	2148.88	56.2342	171.109	374.28	1779.21	920.949	81.1247	729.2	3013.6	1041.71	8275.64	208.343	383.157	175.156	0	25.8124	716.294	592.763	7782.44	10.1406	292.233	1250.98	4870.25	1350.54	681.3	224.015	416.686
0	1	Lung adeno	TCGA-55-6983-01	446.808	337.943	3195.04	6151.77	12.766	217.731	210.993	1297.16	274.468	2586.88	32.9787	903.901	3948.26	602.482	710.993	1122.69	248.936	162.057	783.333	2839.36	147.872	219.121	576.95	3244.68	1877.66	82.9787	709.574	4134.4	677.305	2742.91	38.6525	848.028	206.028	0	136.525	512.766	1804.83	6741.49	208.156	392.553	876.596	4963.83	1182.27	855.603	315.603	1119.15
0	1	Lung adeno	TCGA-55-6984-01	17.3675	514.625	2449.73	4073.13	4.5704	183.729	195.612	2162.71	197.441	3426.87	12.7971	2465.27	10684.9	595.064	951.554	674.589	555.759	68.5558	1007.31	1752.29	177.331	83.7477	411.335	3972.58	1147.17	183.729	849.177	3691.96	970.75	3855.58	125.228	219.991	2231.26	9.5247	82.2669	500.914	2034.73	6344.61	2.7422	247.715	2186.47	3906.76	1586.84	1533.79	265.996	1694.7
0	1	Lung adeno	TCGA-55-6985-01	158.955	316.418	3071.64	7438.81	11.9403	4.4776	920.895	1548.51	349.254	2702.99	36.5672	1220.9	7767.34	521.642	619.403	1144.03	193.284	156.716	878.358	2111.94	155.97	196.343	490.298	4871.64	2333.58	152.985	572.388	3199.25	1568.66	3488.06	32.8358	475.955	306.716	1.7612	47.0149	794.03	832.925	6588.81	16.4179	340.298	702.985	4529.1	1461.19	711.306	300	755.224
0	1	Lung adeno	TCGA-55-6986-01	117.733	801.599	2045.78	3039.97	5.0872	2.907	278.343	1553.05	421.512	4994.91	27.6163	1829.22	11463.7	545.785	730.378	898.256	448.401	106.105	941.861	2244.91	294.331	137.863	574.128	2472.38	3274.71	93.0233	968.023	11587.2	568.314	3545.06	69.0407	909.658	95.9302	0	217.297	533.43	307.413	7218.75	3.6337	595.203	955.669	8238.37	1469.48	672.783	100.291	1891.72
0	1	Lung adeno	TCGA-55-6987-01	28.2486	133.121	2499.29	3862.29	14.8305	0	228.46	2403.6	343.927	13110.9	50.4944	3619.7	24632.8	373.941	361.229	972.811	248.234	128.531	757.415	1572.03	61.0876	217.924	459.039	2881.71	1274.72	125.353	718.22	2207.27	1138.77	4030.72	108.404	493.771	562.5	221.458	32.839	1207.98	1647.36	6488.35	398.658	391.596	794.845	2064.97	941.031	378.693	314.619	266.949
0	1	Lung adeno	TCGA-55-7281-01	27.9202	340.171	2241.03	4026.78	11.396	10.2564	841.026	836.467	207.977	4158.97	10.8262	984.046	5375.56	997.151	1528.77	1737.89	385.755	189.744	1683.76	2831.34	196.581	385.1	565.242	4581.2	1576.07	45.584	348.148	3818.8	1161.25	2765.24	80.9117	535.413	245.014	0	6.2678	1392.59	455.852	6019.94	10.8262	337.892	589.744	9364.67	1862.68	558.143	110.541	1696.87
0	1	Lung adeno	TCGA-55-7283-01	31.5789	505.263	3957.89	2673.68	51.1278	0.5013	196.993	961.905	149.373	4668.67	10.5263	184.962	5943.55	1065.16	1919.8	1095.24	254.135	99.7494	720.802	1695.24	160.902	218.601	492.732	7497.74	1657.14	91.2281	614.536	2772.93	966.416	5098.75	227.569	1075.43	272.18	0	5.5138	665.163	438.271	5037.09	6.015	290.727	2002.01	11753.4	1353.38	1209.17	53.1328	969.424
0	1	Lung adeno	TCGA-55-7284-01	743.631	278.615	2011.79	5199.18	6.545	0.6233	579.696	1610.37	461.263	3017.53	29.2964	709.348	4005.95	437.888	641.094	920.345	613.979	76.9811	850.844	2022.08	29.6081	178.01	268.966	2164.51	2182.27	107.836	507.078	2233.39	1539.31	2922.16	123.107	567.108	2229.02	52.6713	137.444	1479.78	5643.06	15121.3	576.891	344.077	1580.76	3452.31	1803.6	2722.23	205.698	1932.01
0	1	Lung adeno	TCGA-55-7570-01	27.451	70.5882	1663.18	2687.58	78.8671	132.462	2924.62	3255.34	877.996	2355.12	11.7647	762.963	969.534	216.122	550.763	546.405	294.118	89.3246	470.152	1588.24	445.316	213.939	280.174	536.383	1832.24	200	1044.88	1154.68	824.401	3673.2	74.0741	539.207	244.009	11.6471	268.41	776.471	1252.16	8534.2	1138.13	534.205	651.416	1911.55	995.643	781.028	444.88	372.549
0	1	Lung adeno	TCGA-55-7573-01	116.093	973.579	3678.14	4428.34	17.6141	8.807	707.766	2694.96	369.896	2687.75	31.225	1267.41	8857.34	433.947	614.892	1229.78	420.336	114.492	941.553	2036.83	24.8199	190.873	557.246	3263.41	1626.9	148.119	473.979	5633.31	1349.08	4095.28	46.4371	738.927	160.929	3.6029	108.887	976.781	485.188	9468.37	11.209	369.896	1498.8	6606.08	1855.88	1083.53	184.948	590.873
0	1	Lung adeno	TCGA-55-7574-01	18.2576	118.277	2669.58	7008.53	20.639	7.1443	157.174	1307.4	343.719	3383.21	30.1647	1312.17	1564.78	445.327	321.492	1060.53	921.611	132.566	1371.7	1716.21	261.163	277.769	557.253	2392.54	1566.18	107.958	549.315	7470.53	784.283	2139.31	88.9065	722.643	344.513	0	15.8762	1131.97	651.717	5154.99	3.1752	290.534	927.962	8241.32	1488.39	703.933	231.792	510.419
0	1	Lung adeno	TCGA-55-7576-01	102.154	223.859	3468.35	2738.36	63.0519	2.9326	1029.6	1620.04	281.779	4442.96	104.353	761.511	3699.54	444.541	667.666	990.746	188.423	204.308	1103.41	2250.32	54.0096	320.622	601.682	3044.09	1371.5	167.894	342.875	3770.65	1008.34	4704.21	211.884	756.824	181.091	0.7112	4.1546	1306.49	1028.68	5411.47	72.583	243.165	954.333	5829.13	1583.87	1587.01	66.7177	675.487
0	1	Lung adeno	TCGA-55-7724-01	46.0922	619.239	3472.95	7091.18	100.2	142.285	1199.4	2629.26	441.884	3924.85	79.1583	2282.57	7431.26	92.1844	272.545	399.8	224.449	62.1242	135.27	1450.9	22.0441	100.12	77.1543	2133.27	2372.75	199.399	1077.15	5983.97	1449.9	4277.56	126.252	638.798	910.822	30.1503	39.0782	1184.37	859.719	9199.4	528.056	611.222	768.537	2504.01	1261.52	1188.21	347.695	714.429
0	1	Lung adeno	TCGA-55-7725-01	50.4202	261.555	3221.64	1818.28	1.0504	8.4034	1161.76	2282.56	130.252	5801.47	23.1092	434.874	11468.8	141.807	442.227	409.664	857.143	43.0672	177.521	1199.58	22.0588	111.859	191.177	2500	2220.59	118.698	466.387	9885.5	1193.28	4286.76	73.5294	1239.25	164.916	0	232.143	464.286	900.21	5386.55	4.2017	288.865	1445.38	9157.56	1277.31	1101.68	308.824	1363.45
0	1	Lung adeno	TCGA-55-7726-01	0.8873	138.421	2306.12	19725.8	18.6335	31.0559	1626.44	5281.28	814.552	3164.15	53.2387	6494.23	313.425	115.35	231.588	712.511	194.321	48.8021	533.274	2547.47	68.323	210.027	190.772	1511.09	858.918	266.193	606.034	3402.84	781.721	3345.16	55.9006	101.713	161.491	43.2121	22.1828	777.285	1001.24	7708.11	478.261	443.656	392.192	1492.46	1355.81	560.781	742.68	236.912
0	1	Lung adeno	TCGA-55-7727-01	109.174	759.633	3611.93	2109.17	8.2569	0	162.385	2533.95	229.358	3248.62	42.2018	1314.68	13606.6	148.624	547.706	485.321	390.826	60.5505	240.367	1033.94	17.4312	42.1651	95.4128	10422.9	1655.05	169.725	417.431	5145.87	951.376	5435.78	83.4862	364.927	255.963	0	41.2844	764.22	974.312	8228.44	30.2752	569.725	904.587	11666.1	648.624	859.505	169.725	947.706
0	1	Lung adeno	TCGA-55-7728-01	22.5968	204.853	1337.66	1658.08	9.261	1.4818	224.486	1169.11	166.327	3832.19	29.2647	661.234	6408.18	800.889	1459.16	1362.85	1005.37	139.285	1500.29	2587.89	104.464	263.419	508.242	2244.12	1215.04	85.5714	421.189	1328.02	1294.68	1091.31	65.1973	481.037	1022.04	47.4458	71.4947	669.013	697.166	8778.66	1728.84	288.942	853.121	2959.44	2113.72	1390.78	122.245	1066.86
0	1	Lung adeno	TCGA-55-7815-01	2534.07	1794.59	3943.89	8359.72	16.0321	3.006	80.1603	4444.89	238.477	2475.95	61.1222	7848.7	33350.4	46.0922	258.517	388.778	171.343	100.2	69.1383	766.533	31.0621	54.1483	46.0922	7300.6	4408.82	177.355	854.709	1365.73	1431.86	6848.7	135.27	615.842	295.591	0	55.1102	1895.79	1861.72	9036.07	14.0281	309.619	1395.79	10374.7	620.24	1726.35	170.341	418.838
0	1	Lung adeno	TCGA-55-7903-01	2.9895	393.124	3777.78	1190.83	7.9721	0	270.553	3405.58	135.526	4460.89	15.4459	3775.78	14970.5	558.545	1030.89	940.707	450.423	165.919	831.589	1753.36	99.6512	165.65	514.2	5799.2	1348.78	157.449	245.142	6486.8	608.869	6158.45	216.243	929.402	285.002	0	4.9826	800.698	831.425	3436.97	2.9895	196.811	851.52	10744.4	1198.8	1087.72	87.1948	312.905
0	1	Lung adeno	TCGA-55-7907-01	165.755	176.701	3150.12	3512.12	21.8921	0.7819	477.717	1580.92	216.575	2594.21	5.473	584.05	1532.55	352.619	22.674	1500.39	712.275	304.926	1232.99	1762.31	186.083	92.1736	383.894	1530.1	1914	164.973	555.903	4010.95	956.998	3912.43	102.424	757.06	414.386	0	6.2549	1490.23	406.794	7033.62	430.805	470.68	903.049	20903.8	1443.32	1273.1	81.3135	2179.83
0	1	Lung adeno	TCGA-55-7910-01	12.963	35.1852	2637.96	3243.52	4.6296	588.889	55.5556	3033.33	190.741	2537.04	32.4074	5265.74	28978.3	109.259	384.259	557.407	510.185	125	930.556	1454.63	441.667	370.056	785.185	12877.8	2097.22	100.926	1138.89	1745.37	1657.41	2830.56	39.8148	1469.81	655.556	0	41.6667	571.296	1358.05	14004.6	88.8889	588.889	1239.81	24613	501.852	1391.31	35.1852	791.667
0	1	Lung adeno	TCGA-55-7911-01	20.0872	209.859	2708.07	1664.07	7.4006	0	95.6786	922.955	202.987	2356.55	7.4006	1035.55	2764.45	575.129	744.813	1209.46	2188.45	123.166	856.35	1728.03	11.6294	115.353	370.556	3508.92	1855.42	248.447	715.211	3868.9	743.756	6061.05	154.883	499.95	199.286	1.0572	33.8311	672.393	2093.11	4520.68	6.3433	269.063	977.402	11845.1	1395.53	943.502	154.354	1180.39
0	1	Lung adeno	TCGA-55-7913-01	87.2372	89.533	3513.88	886.434	7.748	165.579	50.2188	1942.75	634.479	3225.77	68.2976	1217.59	3773.9	328.288	381.95	757.013	228.998	118.803	863.477	2109.48	505.919	277.386	920.582	5144.41	2926.18	285.817	485.544	2199.87	512.232	3222.33	422.412	715.908	425.856	2.8237	94.9853	1868.14	832.611	8359.28	598.034	262.286	430.447	3582.75	932.635	1808.19	251.668	843.389
0	1	Lung adeno	TCGA-55-7914-01	8.4958	86.9565	2690.15	2693.15	13.993	0.9995	1159.92	2296.35	248.376	5572.71	0.9995	569.215	30885.5	384.308	735.132	949.525	591.704	244.878	1133.43	1980.51	13.993	152.923	527.236	4252.37	2496.25	80.9595	692.654	6580.71	535.732	3533.23	127.936	334.268	306.347	0	21.989	987.006	936.697	3908.55	3.998	317.841	760.62	14471.8	1230.88	1012.31	356.322	1713.14
0	1	Lung adeno	TCGA-55-7994-01	0.9498	0.9498	1068.88	973.263	6.3322	3.4827	269.436	3096.14	231.126	2328.68	104.165	5915.56	5098.5	430.908	435.024	1116.69	2499.33	75.9867	677.548	2150.74	2.5329	152.508	257.405	1029.62	1904.42	246.007	506.895	3178.14	1009.67	6130.23	171.287	370.562	249.173	0	0.9498	2322.98	998.405	5735.1	0.9498	413.494	1197.74	11562.6	1445.01	749.143	45.9086	1314.57
0	1	Lung adeno	TCGA-55-7995-01	322.512	74.1212	2410.64	2854.8	82.3255	14.994	151.071	2933.73	1743.83	2072	64.7853	10545.9	63502.9	396.916	304.406	1022.42	587.029	502.44	1328.25	2109.63	42.7187	243.946	342.881	1340.12	2405.26	186.435	502.157	1121.72	935.285	3299.24	78.6477	978.29	931.89	405.205	11.3162	1171.79	499.387	7644.1	401.16	280.925	768.371	2231.56	1598.7	585.224	248.108	405.686
0	1	Lung adeno	TCGA-55-8085-01	24.0084	418.904	3512.87	1977.73	24.0084	10.4384	47.3208	6849.69	440.501	3230.69	37.9262	4226.51	2696.44	376.131	440.849	856.298	602.297	244.259	650.661	1289.49	107.864	181.267	475.644	2163.54	2052.19	89.7704	336.465	1298.54	668.754	3988.17	186.848	1970.71	796.103	1660.22	183.716	625.609	359.645	3418.58	211.204	213.292	978.775	10355.6	863.605	774.207	32.3591	694.154
0	1	Lung adeno	TCGA-55-8087-01	933.333	246.384	5839.44	4515.18	4.8866	67.3647	219.197	1447.82	236.649	2846.07	12.9145	582.199	8611.19	415.009	611.867	669.459	714.834	131.239	1188.48	1731.59	459.337	185.881	533.682	4572.77	1720.77	48.1675	535.078	4379.41	547.295	3040.84	80.2792	597.103	97.3822	0	187.435	742.408	786.15	10117.6	1479.93	518.674	1253.75	25098.4	1324.61	1300.23	180.105	1060.73
0	1	Lung adeno	TCGA-55-8089-01	28.692	57.384	1296.96	4137.89	13.7223	0.4158	1790.96	2768.16	225.378	3075.87	121.005	2878.77	5048.74	372.165	343.888	1026.68	256.981	99.3825	678.629	1531.49	41.5826	137.273	451.587	1002.97	792.149	138.886	628.314	9570.66	1487.41	2667.11	66.948	372.373	232.863	126.195	9.1482	620.413	700.605	6638.25	2.0791	293.573	342.641	2396.82	1462.05	1320.54	411.668	601.285
0	1	Lung adeno	TCGA-55-8090-01	277.176	901.202	2200.68	3122.95	8.052	0.3097	266.336	1996.28	373.181	2491.17	12.078	3192.01	14499.1	711.985	1249.3	1327.04	1235.37	113.967	1221.12	2503.87	362.961	399.96	605.76	2195.11	1426.45	97.5534	439.765	7735.21	1266.03	2578.51	32.8275	631.047	192.01	0	7.1229	649.427	1626.82	7403.53	19.201	267.265	490.245	9646.95	2200.99	1911.27	224.837	3000.62
0	1	Lung adeno	TCGA-55-8091-01	135.797	791.496	2446.22	6552.75	10.8787	11.629	333.49	2772.95	680.859	2216.26	18.7564	2880.24	31765.2	438.901	677.858	1061.99	507.55	97.1584	1254.06	2996.15	96.4081	250.984	428.022	4550.31	1427.37	109.913	863.172	5167.78	1298.32	3120.7	51.7678	265.37	208.572	22.0801	61.146	836.538	568.594	5479.13	15.0052	357.873	462.534	2673.54	1840.76	807.424	291.85	864.672
0	1	Lung adeno	TCGA-55-8092-01	0.8897	78.2957	2898.72	3815.58	15.1253	2.6692	100.984	3429.44	192.625	2991.25	61.8358	2109.09	7525.77	247.788	156.591	647.719	840.345	140.576	997.381	1024.07	15.5702	147.521	686.867	1978.3	1317.68	200.633	548.515	2747.91	750.482	1912.91	70.7331	373.244	998.271	0	3.114	651.278	970.511	8107.61	330.088	392.368	792.299	1208.25	892.393	912.501	110.326	522.268
0	1	Lung adeno	TCGA-55-8094-01	876.173	59.6036	1971.09	562.658	0.596	118.611	169.274	6368.65	73.9085	3048.13	89.4055	2421.1	21856.7	377.887	528.684	856.504	1926.39	86.4253	1043.66	2432.42	274.773	168.696	479.213	1222.47	693.786	85.8292	1071.67	485.174	1041.87	6348.38	157.95	1012.24	397.556	0	898.823	735.509	5102.26	11314.6	4779.62	428.55	1925.79	4050.66	739.085	662.178	48.2789	280.137
0	1	Lung adeno	TCGA-55-8096-01	10.6029	84.8231	3384.19	7509.34	28.0665	18.711	416.943	8279.29	437.213	3982.01	16.2162	5615.16	37293.6	435.342	442.514	1157.59	2108.41	151.247	1552.7	3101.66	77.0268	185.217	474.635	4941.26	606.547	176.819	488.98	4861.11	1876.09	3473.69	169.958	306.246	484.302	0	13.4095	1400.83	793.51	10314.7	2.8066	344.594	933.677	4012.57	1354.99	777.301	171.205	386.382
0	1	Lung adeno	TCGA-55-8097-01	424.345	131.707	2909.16	5411.99	4.4036	73.2595	587.277	588.878	297.041	3389.95	14.0114	283.03	458.588	559.254	523.625	898.73	1769.44	132.107	1682.17	1302.26	122.099	298.426	685.757	5719.84	6019.29	73.2595	347.082	5209.83	528.429	2964.41	138.112	533.641	104.885	0	69.2562	903.534	383.139	6233.46	16.8137	333.471	1386.73	23204.4	1779.04	1130.4	55.2449	620.904
0	1	Lung adeno	TCGA-55-8203-01	797.897	727.934	3865.74	4073.2	11.7278	78.8596	175.513	1679.1	261.248	3337.98	18.6028	1509.25	3973.94	490.547	760.692	1066.42	494.187	177.131	1025.17	2093.22	105.55	150.545	431.099	5789.51	2794.46	122.94	719.442	1389.14	522.091	3357.8	128.197	722.216	319.078	0	137.499	713.78	936.629	5531.9	149.227	315.034	617.127	13474.9	799.919	968.485	193.307	1131.13
0	1	Lung adeno	TCGA-55-8204-01	120.708	429.185	2634.66	8490.88	223.176	241.416	1084.23	2868.56	386.266	4128.22	73.4979	2052.58	8931.6	328.863	593.348	1222.64	286.481	95.4936	696.888	1621.78	241.416	195.864	354.077	4081.01	1875	107.833	870.708	6652.36	1557.94	3320.28	46.1373	842.559	388.412	277.795	49.8927	663.09	597.103	9042.38	1955.47	537.017	807.94	637.875	2087.45	713.959	367.489	418.991
0	1	Lung adeno	TCGA-55-8205-01	4.4305	47.7858	932.298	3703.87	18.0383	1.5823	495.896	3429.5	640.203	4980.8	109.18	3265.26	1929.63	547.796	548.112	1260.47	550.011	74.6851	1093.69	1510.47	19.3042	190.036	197.472	1271.86	1407.62	137.661	775.016	1326.93	2177.58	3554.82	221.207	358.988	381.021	0	7.5951	669.318	917.085	6564.06	2.8482	319.943	894.639	4192.17	1986.43	1944.54	414.882	518.365
0	1	Lung adeno	TCGA-55-8206-01	44.0047	581.506	2113.7	4420.85	12.404	51.6834	551.093	965.151	541.347	3163.61	23.036	195.806	4794.74	427.643	582.989	1348.79	690.786	123.45	830.478	1572.95	239.516	199.143	405.788	4106.91	2735.09	69.9941	417.602	4204.96	1399	3938.87	98.9368	1041.73	277.318	0.8417	105.139	647.371	290.018	10477.9	5.9067	481.689	1170.41	5899.59	1403.43	751.76	26.58	768.754
0	1	Lung adeno	TCGA-55-8207-01	15.6193	687.97	3023.25	5286.96	20.7047	5.8118	650.2	1147.48	239.738	2491.83	41.7726	1079.19	9066.33	664.729	569.561	1050.49	811.842	140.574	1445.33	1736.29	145.659	209.822	463.131	3407.92	1479.84	104.613	430.076	3879.4	1116.24	6098.44	83.9085	1072.42	198.329	17.7879	44.6785	1568.83	507.105	5960.41	34.1446	290.229	1739.19	11761.4	1533.24	654.388	66.1097	1499.82
0	1	Lung adeno	TCGA-55-8208-01	132.542	146.467	1786.49	6137.7	123.775	1.0315	356.885	2045.38	658.587	3028.88	33.5224	3209.39	3794.17	412.584	307.891	985.044	315.111	157.298	1106.76	2029.91	59.3089	187.483	391.439	3593.09	1167.61	146.467	545.126	2629.71	1486.85	3267.66	71.6864	488.932	816.916	271.3	42.8056	1121.71	373.414	7055.18	47.4471	363.074	1069.11	3156.27	1545.13	660.242	468.798	321.3
0	1	Lung adeno	TCGA-55-8299-01	36.3234	615.347	1899.37	11510.3	16.0499	0.8447	902.171	1471.94	351.83	2928.25	102.212	3394.12	20529.7	436.725	586.242	1020.86	483.608	98.411	1066.47	1580.91	91.2308	287.292	335.358	2837.45	1182.2	93.3426	536.825	3849.43	1000.58	3270.79	40.9694	800.094	564.702	0	59.131	768.704	595.534	4654.04	5.9131	408.427	772.082	4288.27	1664.96	740.321	494.167	544.428
0	1	Lung adeno	TCGA-55-8301-01	12.043	203.441	3606.45	3357.42	22.7957	46.0215	183.656	4094.62	227.527	4256.77	26.6667	3815.05	17287.3	542.796	603.441	1144.95	819.355	121.29	1263.23	1987.53	40.8602	242.615	590.107	1671.83	911.828	83.4409	424.516	2879.14	995.699	2745.38	136.774	555.815	363.871	0	5.1613	733.763	364.49	5494.62	66.6667	466.667	637.419	2538.49	1074.41	800.968	96.7742	250.753
0	1	Lung adeno	TCGA-55-8302-01	244.774	329.503	1742.77	2526.93	140.108	0	371.037	4190.5	337.256	3771.29	91.3748	1330.2	1444.47	588.675	970.234	1184.55	1252.67	307.351	1302.51	2767.82	163.921	213.402	665.651	814.62	1321.33	183.303	402.049	2322.03	513.36	2549.63	151.738	612.388	223.73	0	12.1833	953.62	652.493	4368.82	7.753	238.682	680.05	2092.76	1920.53	2049.77	117.403	912.086
0	1	Lung adeno	TCGA-55-8505-01	175.015	156.747	2435.47	7571.01	34.178	434.885	119.623	3714.2	400.707	2408.37	96.6411	5445.49	28945.7	283.441	908.073	961.108	789.629	149.676	1354.15	1992.93	385.975	271.703	732.469	3263.41	749.558	110.195	482.616	1616.38	579.847	3955.8	196.818	780.707	1322.92	212.516	38.8922	1557.45	4035.43	5245.73	314.084	404.832	1991.16	3407.78	1573.36	943.883	76.0165	641.721
0	1	Lung adeno	TCGA-55-8506-01	3.3784	265.687	2676.8	2018.58	4.5045	1.6892	86.7117	2939.75	331.644	3059.68	1.6892	457.207	7779.32	756.757	1095.16	1284.35	485.923	106.419	1730.29	2173.42	363.176	253.739	952.703	1643.02	2116.55	206.644	238.739	8146.96	529.842	4340.65	33.2207	1429.5	680.18	0	0	942.005	559.122	6079.95	0.5631	237.613	856.982	20013	1061.37	886.56	28.7162	343.469
0	1	Lung adeno	TCGA-55-8507-01	115.801	306.277	3827.92	2150.97	4.329	306.818	161.797	1511.36	341.45	3858.23	57.3593	2569.26	9620.76	716.45	750	1115.26	1306.82	154.762	1130.95	3453.46	42.2078	272.603	497.836	5966.45	2678.03	112.554	648.268	2195.89	701.84	4535.71	123.377	1228.55	240.801	0	47.619	1016.77	637.37	6116.88	68.7229	486.472	3128.79	14331.7	1087.12	812.711	455.087	800.325
0	1	Lung adeno	TCGA-55-8508-01	243.148	148.541	4038.9	4004.42	21.2202	4.4209	91.0698	1485.41	330.681	7149.43	17.6835	2244.92	11192.2	468.612	343.059	925.729	899.204	187.445	1705.57	4759.5	258.179	193.263	657.825	2962.86	1485.41	82.2281	694.076	1361.63	374.005	2788.68	43.3245	774.032	409.372	4.3236	3.5367	468.612	594.244	4834.66	179.487	360.743	1124.67	14417.3	755.968	459.549	149.425	664.014
0	1	Lung adeno	TCGA-55-8510-01	78.3354	47.7356	2098.53	5935.13	26.9278	1.224	1635.86	1235.01	436.964	2940.64	68.5435	888.005	5241.56	571.603	638.923	1485.31	1107.1	249.694	1221.54	2066.71	48.3476	291.603	604.039	1593.02	1187.27	89.9633	438.188	2747.25	1120.56	2912.48	140.147	466.628	328.641	460.942	29.9878	779.682	267.442	5854.35	9.1799	291.31	1029.99	5202.57	1069.77	574.217	217.87	441.248
0	1	Lung adeno	TCGA-55-8511-01	1.0859	37.4644	1844.98	4582.6	7.6015	0	287.227	1771.68	197.095	3651.96	5.4296	682.503	5835.25	685.218	245.419	1032.71	1356.32	108.049	1199.4	2558.98	42.894	553.322	642.867	2359.71	1749.42	143.885	254.649	2274.47	632.551	3848.51	574.454	250.186	135.197	0	3.2578	1393.78	318.719	4800.87	7.0585	237.274	640.695	6238.09	1035.43	343.7	213.384	425.139
0	1	Lung adeno	TCGA-55-8512-01	56.1197	370.39	2084.45	2582.58	16.0342	8.5516	227.151	1063.6	378.407	2390.17	26.1892	447.889	2136.07	339.391	489.578	913.95	963.121	98.8776	1067.34	1453.23	86.5847	263.485	811.331	5417.42	4567.61	89.7916	507.75	2422.77	1931.05	2443.61	35.8097	1103.59	1036.88	48.7814	88.1881	657.403	706.109	6985.57	66.2747	398.717	807.055	11612	1430.79	1010.59	36.8787	701.764
0	1	Lung adeno	TCGA-55-8513-01	227.003	372.404	1738.87	4170.62	4.451	1.4837	285.608	1595.7	238.872	3655.79	69.7329	1789.32	5230.3	556.38	474.777	1060.83	844.214	112.018	988.131	1750.74	54.1543	293.005	573.442	3327.89	2981.45	95.6973	407.27	3217.36	1510.39	2247.77	79.3769	576.684	952.522	19.9407	103.858	1356.82	1449.55	9589.76	18.546	395.401	1684.72	4939.17	1330.12	879.533	114.243	808.605
0	1	Lung adeno	TCGA-55-8514-01	352.258	363.226	2310.32	2754.84	1.9355	0.6452	187.097	854.839	191.613	3933.55	1.9355	94.8387	17485.2	921.936	1168.39	1256.13	1783.23	266.452	2179.35	1884.52	19.3548	325.548	559.355	15395.5	2732.9	57.4194	523.871	6540.65	547.097	5649.03	123.871	696.6	88.3871	0	1.2903	978.71	434.839	5396.77	1.2903	394.193	940	8509.03	1632.9	501.852	729.032	754.193
0	1	Lung adeno	TCGA-55-8614-01	154.644	376.552	2595.63	13667.1	109.382	11.3154	1019.64	1556.5	531.825	3632.88	20.1163	1469.12	4257.6	309.917	643.721	919.063	1046.68	151.501	1465.35	4583.37	284.143	289.417	1117.71	6767.25	2518.94	101.21	568.914	5129.66	348.263	1832.47	57.8344	550.64	203.049	277.561	238.881	765.048	456.389	7681.91	443.816	515.48	1908.53	1863.27	1035.99	415.131	668.867	243.281
0	1	Lung adeno	TCGA-55-8615-01	162.032	263.102	2686.63	1671.12	2.139	36.3636	14.4385	3456.68	255.08	4065.24	1.0695	1571.66	11181.9	444.385	632.086	807.487	1157.75	185.027	1152.94	5241.71	521.925	457.973	1327.27	3136.36	3740.64	106.952	973.797	799.465	477.005	3159.89	77.5401	963.957	336.364	0	12.8342	1370.05	661.497	6764.71	1677.54	312.3	772.727	7010.7	763.102	1642.14	12.2995	1131.02
0	1	Lung adeno	TCGA-55-8616-01	47.2689	161.239	2659.14	2930.15	3.1513	2.1008	741.071	2644.43	114.496	6385.5	12.0798	211.135	8045.99	736.345	1073	1295.69	1742.12	193.803	1592.44	2251.58	102.941	283.193	578.256	776.26	3356.09	66.1765	186.45	4016.28	819.328	5421.74	196.429	649.559	92.437	8.9811	8.4034	945.378	294.118	4019.96	4.2017	218.487	1091.39	6088.76	1661.76	1420.55	81.4076	453.256
0	1	Lung adeno	TCGA-55-8619-01	57.0763	313.337	1495.63	4207.92	8.1538	0.5824	469.423	1142.69	165.987	2884.1	33.1974	1009.32	2301.22	607.455	665.114	1610.37	978.451	125.218	1444.96	2228.89	69.3069	285.44	436.226	1654.05	1972.63	50.0874	541.06	3082.7	1245.78	1902.15	69.8893	448.346	1198.02	5.7833	132.79	1082.12	616.366	7287.71	19.802	351.194	1107.16	5515.43	1675.01	991.491	195.69	672.685
0	1	Lung adeno	TCGA-55-8620-01	61.3186	5.9533	1381.75	1182.32	22.6224	180.384	48.2215	1354.37	220.866	2470.01	30.3617	1656.2	321.22	660.813	747.73	2412.26	1029.92	289.329	1246.02	6192.59	84.5364	146.177	313.142	663.789	1682.39	86.3224	1434.74	154.19	222.652	2772.44	227.415	579.253	113.707	10.9897	1772.29	779.878	143.831	7249.29	384.581	537.58	2118.17	10907.6	829.29	448.829	89.299	61.3186
0	1	Lung adeno	TCGA-55-8621-01	204.634	180.528	1576.54	4511.58	15.535	56.7832	499.263	1779.56	267.845	2636.13	65.8899	1238.52	2688.98	583.367	343.913	1357.44	1167.81	119.995	1369.22	1963.84	42.3195	318.757	435.516	1262.62	2612.56	91.0674	409.803	2099.37	1863.67	2947.9	45.5337	568.143	481.586	2.2553	53.569	1174.77	404.355	6404.71	18.7492	314.986	733.36	5353.15	1638.14	740.388	104.46	539.976
0	1	Lung adeno	TCGA-55-A48X-01	127.566	245.357	3573.8	4045.94	10.7527	0.4888	443.304	850.44	334.311	3095.31	22.9717	678.397	10905.2	451.613	734.604	1003.91	1677.42	214.565	1612.41	2840.66	130.987	189.018	402.737	2074.29	2209.68	82.6002	394.917	3177.91	794.721	3030.79	49.3646	805.909	181.818	0	50.3421	1035.68	338.759	4661.29	24.9267	305.963	721.896	13108.5	1376.34	858.187	181.818	1081.13
0	1	Lung adeno	TCGA-55-A48Y-01	3.1513	80.3571	5755.25	7610.29	11.0294	159.139	120.273	1494.22	783.088	4989.5	38.3403	2228.47	3983.05	436.45	441.702	801.471	284.664	70.9034	619.748	1689.08	98.7395	139.953	869.223	4116.6	3988.97	134.979	378.676	3404.94	462.71	3130.25	60.3992	1231.98	1424.37	424.538	234.244	891.807	2547.82	4137.08	285.714	249.475	986.87	6009.45	982.668	808.75	261.555	610.819
0	1	Lung adeno	TCGA-55-A48Z-01	87.458	78.3277	1839.5	5636.23	41.3263	15.8578	163.863	1643.44	368.092	2269.58	19.2215	2754.93	9156.01	685.247	911.581	1259.97	1311.39	825.565	1807.3	4446.42	73.0418	205.829	756.848	3242.67	727.535	61.5089	437.29	3046.13	1126.86	2834.69	53.8203	566.439	150.409	0	14.8967	620.375	614.407	6186.93	294.57	383.95	944.738	5735.7	1101.87	923.691	84.5747	123.018
0	1	Lung adeno	TCGA-55-A490-01	381.802	88.0704	2497.46	2456.62	6.8882	0	68.3899	8828.2	203.202	2982.09	12.3003	3490.34	11983.4	568.275	179.585	1412.08	468.397	73.31	1059.8	2626.86	9.3483	436.991	679.471	5000.82	970.25	57.0736	156.46	7227.18	1352.05	4236.73	185.981	395.579	325.221	0	0	3004.23	772.363	1497.2	542.199	238.626	1167.06	22650.3	1142.46	2410.87	14.2684	724.244
0	1	Lung adeno	TCGA-55-A491-01	370.037	533.086	2944.41	4102.17	38.6448	1.0588	92.1122	1726.84	247.75	2310.22	33.8804	2320.28	8612.21	657.491	1101.11	1481.74	372.155	1169.93	1589.73	3363.68	350.45	319	484.913	6779.25	1024.88	60.8788	339.862	4687.67	903.123	2409.21	130.228	904.15	149.285	0	354.685	1687.67	1224.66	4678.14	312.335	265.22	378.507	2501.85	1363.16	1009.24	321.334	322.393
0	1	Lung adeno	TCGA-55-A492-01	435.458	333.155	1478.31	1372.26	2.1425	14.9973	54.0975	1047.13	354.044	2994.11	8.5699	342.26	1041.92	585.967	1362.61	1613.82	626.138	246.92	730.584	1178.9	99.6251	266.513	515.801	573.112	7366.36	76.5935	250.669	1382.97	408.677	2925.55	23.5672	2284.16	896.09	51.9229	330.477	338.511	419.389	7253.88	49.8125	587.574	1052.49	2899.3	710.23	575.79	18.7467	774.505
0	1	Lung adeno	TCGA-55-A493-01	248.199	63.5041	1582.27	2813.08	40.2354	0.4848	162.396	2885.8	252.562	2543.56	66.8974	8944.38	1046.79	220.568	301.038	1055.82	1346.19	200.208	1291.41	4020.15	610.318	271.686	267.105	668.974	1180.4	258.864	493.005	2195.5	729.57	3627.97	79.986	299.036	189.543	0.795	0.4848	900.691	1524.05	5676.58	27.6315	309.279	408.656	4632.4	1560.45	1142.01	375.207	634.071
0	1	Lung adeno	TCGA-55-A494-01	266.073	149.001	2958.73	1775.15	2.6607	4.4346	69.6224	1455.86	257.647	6471.78	8.4256	514.408	7544.23	462.967	460.75	486.914	2572.93	145.897	1555.2	2457.18	922.386	263.891	427.934	4099.74	2658.07	123.724	1087.8	5257.16	329.044	3599.97	413.3	662.367	601.325	0	21.2858	1229.7	1133.12	5506.82	820.392	129.932	972.497	28076.9	1305.98	1419.5	286.472	2688.67
0	1	Lung adeno	TCGA-55-A4DF-01	202.034	145.631	2779.94	2488.67	272.307	199.723	51.7799	3064.26	685.622	2713.82	23.116	25751.7	39274.4	318.077	268.608	620.897	1203.88	586.223	1127.6	1368.47	9.7087	128.821	230.236	1974.11	2497.92	184.004	803.051	2363.38	850.208	2908.46	149.792	1093.71	1222.38	422.233	51.3176	1348.59	2245.81	8275.08	172.908	724.919	1240.41	1419.33	847.434	668.877	298.197	278.317
0	1	Lung adeno	TCGA-55-A4DG-01	190.928	630.243	3080.17	3106.54	6.8565	3.692	851.793	968.354	421.941	3230.49	23.2068	313.819	834.652	494.726	571.202	702.004	3337.55	147.679	1202	1445.15	23.7342	142.758	680.38	1083.33	1584.92	70.6751	200.422	6043.78	600.211	2456.75	157.7	712.579	273.207	0	143.46	899.789	370.976	8864.45	5.8017	513.186	818.038	6639.24	792.194	763.054	37.9747	345.464
0	1	Lung adeno	TCGA-55-A57B-01	509.168	417.123	2406.56	4672.78	3.8787	5.9944	786.671	1921.72	535.261	2526.45	86.3893	665.021	2924.25	519.041	693.23	957.334	967.56	120.592	1363.89	2200.28	102.257	314.154	563.822	5529.27	1636.81	147.391	325.811	9098.03	1158.32	4551.83	49.7179	259.379	208.04	2.9725	10.9309	918.9	257.673	6654.44	13.7518	380.818	1609.66	8930.18	1687.24	668.329	163.611	1195.35
0	1	Lung adeno	TCGA-62-8394-01	193.367	147.171	2108.74	3372.08	15.8021	0	432.893	1370.62	468.656	2688.01	44.0794	2187.75	8111.36	280.695	674.498	1372.28	358.457	659.528	1336.94	3930.97	166.753	228.685	634.577	5007.17	830.856	111.862	241.189	3929.31	712.756	3592.06	145.545	1511.4	274.873	86.4289	20.3763	1035.03	414.467	10165.7	252.001	661.607	911.945	7817.44	1380.6	614.347	255.744	386.319
0	1	Lung adeno	TCGA-62-8395-01	69.3013	558.358	1800.08	3849.73	3.5089	1.3158	1202.68	1792.62	366.244	2858.46	54.827	975.043	1022	546.077	695.644	1890	2478.62	176.323	1348.74	1647.88	247.379	260.731	428.089	1175.93	6564.32	75.0033	187.289	1646.12	729.418	2110.18	115.795	2032.69	801.79	7.1933	8.3337	1398.31	330.278	3354.97	82.8984	255.274	1148.3	7593.75	1077.24	1161.6	142.55	496.074
0	1	Lung adeno	TCGA-62-8397-01	0	75.9124	1817.52	1747.45	2.9197	1.4599	162.044	3043.8	291.971	3541.61	8.7591	505.11	60.7445	541.606	861.314	957.664	1189.78	185.401	821.898	1862.77	445.255	297.036	491.971	862.774	472.993	48.1752	108.029	8975.18	1994.16	6166.42	65.6934	880.219	423.358	0	8.7591	1379.56	484.671	6420.44	61.3139	528.467	775.183	17877.4	1089.05	1295.09	163.504	197.08
0	1	Lung adeno	TCGA-62-8398-01	85.9498	99.8369	2753.02	3546.09	19.517	1.5013	128.362	3361.8	506.691	2726.37	42.4119	3096.82	12539.2	289.752	453.395	724.756	520.203	108.094	731.136	1946.82	98.3356	184.833	496.933	1225.82	1475.78	208.306	404.602	2210.67	692.853	2907.66	92.3304	897.714	766.042	229.835	164.018	1010.75	3519.19	4473.9	1114.35	280.369	1157.51	3769.41	1236.7	1642.78	323.532	1315.14
0	1	Lung adeno	TCGA-62-8399-01	6.8079	13.2375	3236.01	3297.66	3.4039	0	212.935	1375.95	663.011	4324.89	71.8608	503.782	391.35	217.095	201.967	1297.28	359.682	254.539	1793.87	3179.65	425.87	263.374	1200.45	12990.2	2805.22	85.8548	369.516	2160.36	472.769	2037.07	120.65	964.331	302.572	0	4.5386	1076.4	941.188	2930.03	49.9244	311.649	729.198	6663.01	1125.95	591.585	155.446	498.865
0	1	Lung adeno	TCGA-62-8402-01	171.45	203.966	2531.84	1790.37	18.2288	0.9853	122.675	1374.06	335.017	2522.97	84.7395	2401.28	24698.9	639.488	1033.13	947.9	565.587	133.021	1084.86	3634.44	73.4081	192.043	358.172	1136.1	3657.1	146.816	435.522	452.765	689.247	3324.55	98.5343	994.058	303.486	0	350.782	1521.86	779.18	4837.05	1895.31	438.478	864.639	4405.96	2030.79	1386.23	518.783	798.128
0	1	Lung adeno	TCGA-62-A46O-01	2.2297	37.3467	2026.76	2446.49	168.339	29.5429	37.3467	2415.27	236.901	5830.55	215.162	4099.78	9700.25	123.188	305.463	458.751	1439.24	191.75	390.19	1641.58	115.942	293.378	897.993	1892.98	588.629	272.575	507.804	7044.04	332.219	3734.11	129.877	1372.71	482.72	1.0925	303.233	846.711	2561.08	13088.1	2201.78	289.855	1070.23	1626.53	662.765	572.291	18.9521	793.2
0	1	Lung adeno	TCGA-62-A46P-01	209.023	487.218	1515.04	1967.67	3.0075	187.218	350.376	1715.04	257.895	3094.74	22.5564	477.444	4408.95	696.241	1227.07	791.729	909.774	248.872	1351.13	2381.2	283.459	164.444	638.346	2145.11	4719.55	36.0902	473.684	1776.69	532.331	2808.27	48.1203	1375.6	609.023	0	17.2932	701.504	1582.71	9062.41	139.098	309.774	282.707	6400.75	503.759	670.677	87.218	1016.54
0	1	Lung adeno	TCGA-62-A46R-01	17.5076	26.5115	1808.28	2844.73	8.5037	2.0009	300.63	2014.87	120.052	3458	23.5102	236.603	1001.87	492.714	795.345	763.331	1496.15	159.569	1290.06	1780.77	19.0082	248.518	250.609	1472.64	1112.48	88.0382	390.67	2748.69	1675.73	9238.51	70.0304	375.473	143.062	2.6712	3.0013	852.37	285.929	6408.78	1.5007	299.13	758.829	8045.49	1102.48	925.061	53.5232	934.405
0	1	Lung adeno	TCGA-62-A46S-01	328.035	486.976	1921.85	2811.04	5.7395	3.0905	233.996	2425.17	147.461	1993.82	9.713	523.62	17778.6	292.274	173.068	607.947	9158.94	109.492	838.852	1803.53	18.543	155.899	661.369	4934.66	7372.19	61.3687	1659.6	4415.01	699.779	4203.97	70.1987	346.384	361.589	0	35.3201	434.879	2532.81	6495.81	898.013	293.598	827.815	21223	742.605	1763.96	64.0177	1286.53
0	1	Lung adeno	TCGA-62-A46U-01	2.0551	292.232	1478.83	1952.32	12.3305	52.6099	49.3218	2869.71	252.774	2537.2	3.2881	2705.3	24094.7	687.217	403.206	1257.3	711.056	118.372	1028.36	5329.63	86.7242	181.619	413.481	5053.43	1222.36	140.156	488.286	4995.48	1930.13	5659.27	243.732	929.905	594.328	150.485	1.233	960.131	413.481	6128.65	43.5676	321.414	729.552	14578.3	2040.69	281.956	73.9827	492.807
0	1	Lung adeno	TCGA-62-A46V-01	2.4814	162.779	4793.05	3057.07	10.4218	2.4814	193.052	4007.94	194.541	3916.63	19.8511	2534.49	515.945	833.747	1155.34	1648.14	1700.25	124.566	1187.1	1419.85	263.524	382.273	481.886	971.216	1788.09	86.8486	519.603	6147.89	722.581	4246.65	183.127	1276.74	232.754	0	2.4814	751.365	515.136	3429.78	0	203.97	1023.33	6721.09	1284.86	1235.73	34.2432	759.305
0	1	Lung adeno	TCGA-62-A46Y-01	43.609	355.389	1772.43	1568.42	5.5138	146.366	234.587	1875.69	171.93	3978.95	17.0426	1711.28	15791.7	818.045	1134.84	1157.39	1309.27	137.343	1042.61	1591.98	35.0877	175.038	465.163	1921.8	1973.43	108.772	540.852	8974.94	1342.36	3822.56	104.762	1445.89	242.105	2.5213	23.5589	504.762	549.875	8562.41	30.0752	568.922	658.145	5863.16	1447.62	608.09	65.1629	814.035
0	1	Lung adeno	TCGA-62-A470-01	411.33	192.118	2220.44	1408.87	7.3892	1.2315	300.493	2899.01	268.473	3520.94	100.985	3261.08	5411.26	307.882	365.764	850.985	2049.26	87.4384	1102.22	1555.42	11.0837	145.468	270.936	2088.67	1714.29	140.394	1227.83	1607.14	724.138	4598.52	33.2512	1886	1631.77	782.722	875.616	637.931	1368.53	5855.91	211.823	325.123	761.084	10586.2	825.123	1285.31	126.847	1030.79
0	1	Lung adeno	TCGA-62-A471-01	98.7212	51.6624	3002.05	1870.59	121.739	139.642	87.468	1587.21	804.604	2771.87	70.5882	5710.49	37203.9	219.949	855.755	714.067	671.1	178.005	664.45	2210.23	65.9847	276.026	776.982	5059.85	1575.45	70.5882	644.501	2304.35	241.432	3938.11	31.7136	1024.5	344.245	46.6701	103.836	1062.92	3561.35	6576.98	3371.87	504.348	1065.47	1942.71	939.642	936.624	72.6343	723.785
0	1	Lung adeno	TCGA-62-A472-01	89.7683	245.174	2030.89	1627.41	7.722	0	194.015	2513.51	123.552	4160.23	6.7568	2218.15	5131.66	454.633	736.486	933.398	3178.57	106.178	589.768	1357.14	165.058	265.801	476.834	1166.02	1323.36	97.4903	568.533	4654.44	763.514	3499.03	88.8031	515.811	323.359	0	4.8263	588.803	479.73	3565.64	0.9653	255.792	732.625	8982.63	1236.49	1346.46	122.587	631.274
0	1	Lung adeno	TCGA-64-1676-01	3.4643	78.9865	1488.96	2126.4	16.6287	2.0786	166.98	2806.1	328.418	1507.67	20.0931	11606.2	29779.1	519.648	55.4291	559.834	534.198	171.137	751.064	746.214	23.5574	185.785	233.495	14838.4	866.773	62.3577	512.026	16849.1	2401.47	4859.75	79.6793	1129.19	307.632	2.0647	2.7715	714.343	327.427	11625.6	0	218.945	433.733	1171.63	1343.46	142.73	166.98	400.475
0	1	Lung adeno	TCGA-64-1677-01	349.015	345.733	2041.58	1508.75	19.6937	1.0941	64.5514	2462.8	350.109	2818.38	91.9037	5300.88	16454.6	532.823	1186	682.713	1029.54	145.514	1141.14	1782.28	98.4683	204.081	387.308	3043.76	1741.79	117.068	796.499	4622.54	742.888	1902.63	101.751	644.923	345.733	0	133.479	1705.69	648.315	9724.29	191.466	346.827	721.007	3375.27	966.083	446.389	314.004	656.455
0	1	Lung adeno	TCGA-64-1679-01	59.1991	385.664	4929.19	17458.5	14.2194	22.9251	1697.04	7553.98	1093.73	5043.24	96.3436	11078.6	26043.2	413.813	452.118	1399.01	242.02	261.463	1339.23	3292.8	56.8775	250.54	449.507	3794.54	624.492	144.806	552.235	5661.64	1222	3124.2	105.63	553.923	606.5	80.1248	2.9019	2581.54	697.992	10396.1	331.689	431.225	1067.61	2654.38	1755.66	779.605	532.792	566.164
0	1	Lung adeno	TCGA-64-1680-01	22.4215	1318.39	1986.55	1793.72	2.2422	2.2422	56.0538	1356.5	517.937	3016.44	18.6846	896.114	15419.3	462.631	1370.7	748.131	402.84	70.2541	775.785	1334.83	79.9701	69.6712	320.628	2874.44	1712.26	145.74	615.097	19203.3	953.662	4865.47	60.5381	1644.91	168.909	1.8087	138.266	1215.99	427.937	12952.2	7.4738	428.998	670.404	7936.47	1192.83	587.608	26.9058	1813.15
0	1	Lung adeno	TCGA-64-1681-01	492.636	425.047	2384.02	6500.41	4.3372	2.1686	912.623	2206.56	229.15	5639.83	17.3489	1558.51	16566.7	478.178	752.508	1043.82	431.192	183.609	1310.2	2592.93	159.754	347.31	499.865	6623.29	3792.54	87.4672	322.4	3590.86	1578.39	3618.69	94.6959	1459.5	135.177	0	15.9031	1003.7	506.978	10612.5	47.348	363.965	938.646	6062.71	1610.92	1150.49	164.814	453.239
0	1	Lung adeno	TCGA-64-5774-01	83.7623	272.344	2969.12	3332.71	0.9359	393.074	94.993	2381.84	305.101	1890.5	89.8456	2173.61	7092.63	423.491	533.926	814.693	366.869	181.563	777.726	3384.65	424.427	292.195	430.042	11291.1	1488.54	171.736	1414.13	659.803	541.881	5199.81	110.903	543.786	482.452	0	1.8718	709.874	597.908	7347.68	281.235	446.888	529.715	9912.03	927	894.31	57.0894	664.483
0	1	Lung adeno	TCGA-64-5775-01	2.3205	41.3057	2297.34	20152.1	18.1003	913.367	93.7501	4558.48	1082.3	3872.53	36.6646	7344.53	12.0436	366.182	182.859	1421.1	460.861	100.712	1854.12	2544.71	58.4778	350.987	471.535	370.359	807.55	220.452	1390.01	123.917	1623.92	2617.11	170.328	348.644	252.475	0	20.4208	583.385	512.377	5591.59	153.62	270.576	111.386	579.673	3236.23	1422.74	1034.5	299.351
0	1	Lung adeno	TCGA-64-5778-01	200.312	618.062	1728.6	2521.55	27.504	0.5189	105.864	1027.51	179.036	1787.76	16.0872	832.385	15472.5	553.194	888.95	756.619	960.564	372.082	1223.68	2042.56	55.008	138.672	563.572	4820.47	1285.94	72.1331	307.214	3258.45	1124.03	1896.74	75.7657	1352.02	262.066	0	56.0459	633.63	694.17	13685.6	21.2767	517.905	384.018	5996.91	2479.51	404.532	37.8829	1057.09
0	1	Lung adeno	TCGA-64-5779-01	757.774	260.229	2217.68	7003.27	32.7332	153.028	270.049	1566.28	283.142	19279.9	184.943	4424.71	599.026	249.591	180.851	873.977	1076.92	52.3732	1160.39	2366.61	73.6498	179.836	382.16	2210.31	3399.35	163.666	1070.38	1974.63	747.954	2684.12	60.5565	656.187	479.542	0	6.5466	1238.13	457.987	6796.24	427.169	409.165	810.966	3957.45	973.813	1400.77	649.755	427.987
0	1	Lung adeno	TCGA-64-5781-01	1.2862	18.6495	1869.45	4375.56	136.977	14.791	3316.4	2014.79	238.585	4841.8	76.5273	10943.4	20099.7	356.27	592.926	1080.39	249.518	168.489	947.267	2471.38	118.328	314.45	930.547	1250.16	414.791	111.254	336.978	5910.61	423.794	2870.1	32.7974	563.183	147.91	271.846	4.5016	621.865	912.823	6153.7	3.8585	241.158	358.199	649.518	866.881	721.209	113.826	713.183
0	1	Lung adeno	TCGA-64-5815-01	65.9859	216.025	2754.91	11644.9	27.4941	9.4266	192.459	3410.84	452.474	3120.97	24.3519	6744.7	4577.21	720.346	985.075	1406.13	318.146	142.969	1233.31	4608.8	67.557	259.741	582.875	1738.41	989.002	118.617	388.845	3581.3	1208.17	4117.83	30.6363	224.407	365.279	0	5.4988	1413.2	2964.65	5662.22	8.641	256.873	582.09	3046.35	1776.12	1101.45	227.808	380.99
0	1	Lung adeno	TCGA-67-3770-01	396.616	771.616	1203.95	3833.65	1.8797	17.8571	302.632	4020.68	670.113	1648.5	25.3759	2054.51	1937.94	394.737	589.286	821.429	1299.81	174.812	955.827	1279.14	53.5714	222.35	238.722	3970.86	2475.56	116.541	332.707	17079.9	1521.62	4152.26	69.5489	164.333	292.293	0	3.7594	3546.99	269.737	14032.9	42.2932	817.669	561.09	3881.58	1129.7	415.103	43.2331	700.188
0	1	Lung adeno	TCGA-67-3771-01	35.8306	89.2508	2783.06	3912.05	8.4691	369.381	102.932	5844.95	1240.39	3781.76	145.277	8435.18	28777	208.469	771.336	734.853	604.56	128.99	813.029	1659.93	469.055	146.704	332.248	1117.26	1533.55	75.57	1659.28	2514.66	885.342	2569.38	131.596	279.316	5058.63	216.984	298.371	1998.05	2672.1	8276.87	1080.78	439.739	1359.61	10903.6	983.062	644.143	6910.1	376.547
0	1	Lung adeno	TCGA-67-3772-01	180.243	398.408	2237.36	7148.88	15.9176	58.5206	157.303	4308.52	471.442	3307.12	17.3221	1783.24	6624.19	494.85	631.086	867.041	235.019	211.611	932.584	1981.74	39.3258	121.17	263.577	2420.88	1015.92	121.723	558.052	9445.69	1574.91	5719.1	26.6854	931.082	226.592	0.4775	133.427	1080.06	520.276	19266.9	302.903	661.049	874.064	4986.42	2087.08	614.565	221.442	798.221
0	1	Lung adeno	TCGA-67-3773-01	9.2497	1906.43	919.836	3462.49	7.1942	2.0555	131.552	3884.89	92.4974	2359.71	10.2775	2024.67	27473.6	540.596	947.585	974.306	642.343	98.6639	1151.08	909.558	7.1942	87.6156	534.43	6061.66	1887.98	83.2477	297.019	10147	1176.77	2685.51	18.4995	467.585	340.185	0	4.111	2196.3	370.175	5458.38	14.3885	279.548	625.899	5355.6	1637.2	576.279	914.697	1346.35
0	1	Lung adeno	TCGA-67-3774-01	35.1269	523.072	2662.62	5031.45	4.4707	28.1015	212.039	1496.41	216.51	2723.3	19.7988	1157.27	2909.93	258.023	294.428	758.742	580.553	65.1445	919.687	1357.18	371.707	129.503	420.885	5606.26	9007.82	65.7832	486.029	14161.9	980.361	2601.31	59.3965	1228.04	1593.49	18.1958	213.955	667.412	485.774	13362.3	51.0937	484.752	663.58	19137.8	1590.93	650.711	169.248	1251.16
0	1	Lung adeno	TCGA-67-4679-01	16.0666	791.278	2546.55	4592.74	1.7214	5.1643	383.302	849.232	324.2	3400.37	28.1165	413.714	1195.51	457.323	646.105	870.463	1112.61	86.6447	887.104	1305.98	16.6404	145.219	636.351	3690.72	3478.98	90.0875	339.693	6904.03	1235.98	3693.59	90.6613	1230.58	192.799	0	215.751	1456.32	284.608	4334.53	36.1498	335.103	1209.58	15116.9	1438.53	757.223	145.173	1190.65
0	1	Lung adeno	TCGA-67-6215-01	5.5864	1347.43	4018.46	1395.47	3.7242	0.3724	118.058	1642.02	145.99	3827.78	2.2345	2763.39	673.812	423.819	437.599	1208.52	480.8	75.9745	902.756	841.679	36.4976	122.174	475.958	1458.41	2257.64	76.347	552.678	21879.6	953.778	7131.55	68.5261	558.186	264.049	11.2323	20.4833	995.49	533.345	9254	11.5452	459.944	1071.84	21395.4	1641.65	721.341	214.889	902.756
0	1	Lung adeno	TCGA-67-6216-01	24.1638	1206.42	2312.66	1552.97	7.0723	0.5894	90.7618	1514.07	263.445	3385.88	44.2022	1691.47	29345.8	493.885	1055.55	1201.71	788.566	70.1341	1012.52	1946.07	188.006	172.913	487.402	2953.88	1003.68	96.066	326.507	15218.5	1194.64	3594.52	48.917	972.766	125.534	0	114.336	864.005	852.813	5973.77	7.6617	418.447	818.624	7421.84	1825.84	951.678	43.0234	1525.27
0	1	Lung adeno	TCGA-67-6217-01	79.5995	413.298	2697.85	3087.89	20.4684	28.4284	108.028	2220.26	185.353	4080.04	13.6456	325.221	737.302	392.88	463.951	949.508	1042.18	151.808	1346.37	1294.63	116.556	196.4	372.412	4012.38	1870.59	77.3252	332.044	3618.93	1007.5	5589.59	114.851	649.213	98.9308	5.5777	10.8028	689.104	377.125	6397.53	777.801	329.769	691.947	7619.38	1392.42	626.789	103.479	517.965
0	1	Lung adeno	TCGA-69-7760-01	214.866	200.5	3259.84	3732.04	292.317	13.7414	561.524	1544.04	257.339	4650.22	19.9875	4870.71	21017	274.204	378.513	996.877	422.861	56.8395	820.737	1783.89	87.4453	196.727	247.345	4675.2	1638.35	214.241	293.567	3831.98	559.026	6723.3	221.736	510.637	146.783	0	41.8488	519.051	7976.96	7886.95	249.219	353.529	675.828	5129.92	688.32	1273.37	111.805	687.071
0	1	Lung adeno	TCGA-69-7761-01	87.9655	466.271	2468.43	6110.63	9.714	7.5553	568.268	2229.9	171.614	2530.49	34.5386	3191.58	5834.63	275.769	393.416	653.535	675.661	58.2839	690.232	2068	29.1419	83.3621	241.23	3609.28	1370.21	166.757	1063.68	3250.94	2002.16	3738.26	142.472	225.041	2573.12	20.2051	141.392	756.611	3043.45	13991.9	292.499	315.704	1058.82	4499.73	1899.08	1582.29	411.225	1549.38
0	1	Lung adeno	TCGA-69-7763-01	17.7331	358.8	3495.2	6983.3	4.7288	60.8837	315.649	1234.82	284.321	4152.5	56.746	853.554	919.367	320.378	435.053	1116.6	387.173	140.092	841.141	1818.83	224.619	172.36	541.451	1257.87	6007.39	48.4705	435.644	3979.9	946.357	3320.23	70.9325	1204.41	725.876	1.5723	66.2036	551.5	1173.78	7242.8	8.2755	310.329	617.704	15437.9	1351.85	1036.86	299.69	1870.25
0	1	Lung adeno	TCGA-69-7764-01	530.504	275.862	2370.03	3078.91	1.3263	52.3873	1838.2	980.106	214.191	2359.42	182.361	519.894	522.328	330.902	411.141	693.634	2589.52	249.337	894.562	1284.48	17.9045	193.203	862.732	1750	6923.08	122.016	407.162	3214.85	620.027	4736.07	122.016	1121.31	271.22	0	31.1671	1143.24	1693.02	4955.57	212.865	350.133	1399.2	8685.01	1113.4	1854.26	90.8488	2388.59
0	1	Lung adeno	TCGA-69-7765-01	16.2297	221.598	5220.97	7809.61	22.4719	3.7453	169.163	4464.42	461.298	4242.2	23.0961	3389.51	29567	310.861	550.562	918.227	302.122	81.7728	902.622	2425.72	102.372	146.966	321.473	7016.85	1961.92	121.099	729.713	6004.37	1073.03	4375.78	142.322	287.21	303.995	0	19.975	1408.86	1116.2	9926.34	6.8664	389.513	743.446	10227.8	861.423	876.092	197.253	845.818
0	1	Lung adeno	TCGA-69-7973-01	563.24	291.038	3293.78	5271.7	5.9343	183.963	95.4645	1183.24	357.347	2549.42	35.3477	1137.32	4198.94	356.573	330.772	751.589	376.698	182.415	1036.18	2350.75	191.703	198.53	583.881	1661.08	3490.39	143.713	1306.06	1304.25	851.956	3438.27	178.286	1078.6	418.496	0	11.6105	804.74	443.709	11273.8	130.812	388.308	680.636	10745.7	906.913	1410.56	158.677	743.591
0	1	Lung adeno	TCGA-69-7974-01	19.6922	395.008	2321.92	2271.07	11.1687	8.5235	205.739	2310.16	456.742	2355.72	37.0331	3954.9	1491.04	825.309	919.95	1342.3	819.431	138.433	1482.5	1909.26	28.2157	229.887	672.474	2005.96	2213.76	194.865	386.496	15268.2	1824.62	6250.96	112.569	1061.23	528.163	17.0793	22.0435	1511.3	794.945	4705.26	12.6383	294.795	789.158	10148.2	1633.87	1471.53	99.6367	1733.8
0	1	Lung adeno	TCGA-69-7978-01	21.8561	111.634	2095.16	3773.03	14.1224	0.6725	252.858	2703.77	787.492	4112.31	56.4896	11486.9	24873.8	475.454	314.055	1425.69	757.566	161.062	1364.16	4038.33	93.813	286.738	380.296	1043.38	722.26	170.814	512.441	2675.86	1474.11	2337.93	93.813	286.399	387.693	0	4.035	1569.94	839.933	5870.54	1.0087	272.697	1478.48	6201.41	1548.08	767.293	88.4331	462.004
0	1	Lung adeno	TCGA-69-7979-01	133.372	376.616	2716.73	6946.07	42.911	11.0177	504.494	1421.86	465.352	4101.19	43.7808	704.262	24905.2	629.458	1123.8	1151.06	1262.11	210.496	2232.24	3564.51	225.573	470.997	547.115	1155.41	1790.08	66.1061	353.436	1329.66	297.767	2730.65	76.5439	990.096	104.378	381.296	19.7159	2548.56	283.027	2694.11	2.0296	243.549	785.155	3290.81	1285.59	370.403	108.147	283.56
0	1	Lung adeno	TCGA-69-7980-01	157.697	89.1066	4425.63	12332.8	124.627	0.3062	782.669	903.315	446.758	4194.44	68.5907	1421.11	6429.49	395.009	591.901	1230.65	361.326	131.057	1398.15	2856.92	168.415	309.966	795.223	3862.82	4045.62	167.19	289.979	2431.6	713.159	2075.17	65.5286	1223.02	421.036	0.8237	14.3918	2295.95	954.825	7680.93	339.891	310.801	1403.35	8647.32	1259.74	1155.51	177.295	1247.8
0	1	Lung adeno	TCGA-69-8253-01	33.7139	293.711	2770.26	1976.27	2.5714	8.8571	111.427	3110.25	487.424	4071.67	10.5713	936.562	5562.88	317.14	570.28	1115.99	537.138	162.57	1357.7	1060.85	121.999	218.661	800.278	1466.84	5436.52	57.7137	1220.56	10116.5	461.71	3243.4	24.5712	1972.99	510.566	0	110.856	841.992	1198.1	9173.62	28.8569	289.14	428.567	17280.7	1141.99	568.94	362.568	1186.85
0	1	Lung adeno	TCGA-69-8254-01	1154.11	130.156	1960.75	2339.96	5.6598	0.9843	548.016	1508.7	546.047	2474.32	19.9323	1067.98	14947.2	536.942	785.481	960.443	570.655	106.06	838.634	2095.36	18.948	116.545	441.218	3227.07	1401.17	86.3734	1465.89	5172.07	1163.95	3353.06	143.71	1121.47	159.951	6.6761	184.559	1642.08	2495.74	10682.5	120.824	279.545	909.259	6921.69	1071.67	1103.35	156.752	2445.52
0	1	Lung adeno	TCGA-69-8255-01	34.1193	13.5922	670.458	802.219	10.8183	0.2774	94.3135	2383.08	158.391	4106.8	272.677	9735.92	164275	245.492	854.646	961.997	1562.55	107.351	504.577	1239.11	12.4827	257.803	732.871	1095.15	1261.03	112.621	517.06	641.332	421.637	8335.09	738.141	522.272	132.871	49.5035	110.402	652.427	819.623	6234.67	200	510.68	2113.45	1239.39	1423.58	612.483	152.843	267.684
0	1	Lung adeno	TCGA-69-A59K-01	15.3752	239.237	3238.62	2324.72	27.0603	253.998	129.766	2956.95	230.012	2597.17	20.2952	3191.88	1133.52	546.125	363.469	1715.25	1354.24	243.542	765.683	2596.56	238.622	238.407	234.932	850.553	659.287	189.422	369.004	1804.43	705.412	2441.57	73.1857	529.52	130.381	224.852	7.3801	1426.81	422.626	4476.63	157.442	207.257	1399.75	4450.8	1077.49	671.193	159.287	548.586
0	1	Lung adeno	TCGA-71-6725-01	0	170.678	2679.99	1424.71	2.1842	2.4962	2635.99	755.726	298.921	4418.91	2.8082	99.2241	3380.1	735.132	1015.96	926.716	806.898	161.005	3192.02	2226.61	37.7551	295.126	700.497	5838	6520.09	53.3564	344.164	8201.91	983.193	7895.5	145.404	477.303	112.953	0	0.9361	669.295	400.803	9850.96	0.9361	472.719	789.737	11932.5	2495.58	939.447	37.7551	773.199
0	1	Lung adeno	TCGA-73-4658-01	8.6306	161.105	2464.9	12207.1	12.0829	9.7814	237.63	2219.22	439.01	4232.45	25.8918	920.023	11043.1	572.497	476.985	1180.67	628.308	92.0598	1071.35	2064.44	40.2762	139.275	392.98	2208.86	1634.06	97.2382	802.071	12415.4	1566.17	4043.73	58.1128	461.876	551.784	2.9574	10.3567	653.049	756.041	6424.63	1.1507	279.632	720.368	4595.51	1888.95	1336.34	260.069	1268.7
0	1	Lung adeno	TCGA-73-4659-01	120.253	220.871	2427	6116.46	6.7511	0.4219	126.582	1789.24	524.473	5339.87	24.4726	1474.89	5174.21	491.772	438.819	989.24	772.574	135.232	1047.47	1981.65	305.907	213.076	427.215	5035.44	3959.07	88.8186	862.236	2068.14	1045.78	3876.37	227.004	1305.32	1417.93	135.576	44.3038	1213.29	801.597	11765.2	81.6456	417.089	973.629	6826.58	1583.33	967.137	156.118	526.793
0	1	Lung adeno	TCGA-73-4662-01	64.9358	430.405	3017.05	3140.6	10.0803	172.303	71.7342	1616.13	248.022	3062.3	15.7065	270.527	870.686	738.206	658.032	1027.25	545.742	174.881	1436.1	1811.4	9.1426	255.071	313.192	3117.15	5189.71	134.091	419.387	2388.56	1397.88	5406.79	139.249	753.15	134.091	0	5.1574	3292.04	552.981	8611.15	1.4066	338.51	1189.71	19112	1264.72	557.199	62.5916	874.641
0	1	Lung adeno	TCGA-73-4666-01	1.7607	90.9816	1254.35	1623.84	49.8019	1.0061	52.0656	2113.56	675.093	3030.62	80.488	2598	4949.15	419.795	513.865	1041.31	369.993	101.616	657.24	1607.5	10.8156	141.176	246.997	575.992	1326.79	205.244	536.754	2860.34	917.311	4399.17	85.0154	1493.04	266.113	35.1204	9.0549	895.428	536.412	4215.05	13.5823	332.264	1232.97	2138.21	1430.92	562.234	101.868	1417.34
0	1	Lung adeno	TCGA-73-4668-01	3.444	418.942	4714.15	4234.69	29.7663	4.428	603.936	2212.55	376.876	3739.24	6.3961	3532.84	16590.8	386.224	329.643	1141.21	414.76	135.301	1175.15	2782.78	20.1722	291.142	359.656	1955.23	6226.81	131.365	513.899	8253.38	680.197	3281.67	124.723	469.552	162.116	0	2.214	2020.91	1210.61	8233.46	0.246	352.029	1154.49	7526.94	1456.09	676.288	122.017	657.565
0	1	Lung adeno	TCGA-73-4670-01	2.46	25.4203	1518.38	4938.91	9.8401	0.82	47.2871	6594.23	340.85	3616.51	55.4872	3851.58	31198	312.697	651.907	930.709	616.646	68.334	829.575	1684.57	305.043	168.296	566.079	1221.81	602.979	255.569	539.839	1747.44	708.76	4247.92	83.3675	614.399	157.168	1.1234	168.922	696.46	796.704	8509.5	370.917	584.119	526.719	2130.38	1859.51	1160.77	133.661	591.773
0	1	Lung adeno	TCGA-73-4675-01	355.638	597.584	1848.51	5713.75	9.6035	20.7559	39.0335	3557.62	274.783	2888.79	7.1252	923.172	2782.74	1016.42	953.222	1304.21	968.402	173.792	1597.89	1915.43	353.779	289.213	897.46	384.449	7333.02	28.8104	717.472	3943	685.254	3013.01	34.3866	1117.38	335.192	551.016	331.475	473.978	1097.27	6433.71	1.5489	305.762	567.844	1897.46	1025.09	530.768	180.297	1338.91
[truncated: 4,002 more rows]
[truncated: 45 more columns]

## Sheet: INHA model
Probit Regression
Number of observations	4462
LRchi2(32)	4177.78
P_regress	0
Log likelihood	-881.136
PseudoR2	0.7033
P_gof	0
Element	coeff.	std. Err.	z	p > |z|	upper CI lim	lower CI lim
entpd3	0.000586	0.0001569	3.73	0	0.0002785	0.0008935
kdm5b	6.4e-05	2.68e-05	2.39	0.017	1.16e-05	0.0001165
[truncated: 58 more rows]

## Sheet: TGFBR3 model
Probit Regression
Number of observations	3543
[truncated: 60 more rows]
