# Supplementary material for: A bioinformatic analysis of the inhibin-betaglycan-endoglin/CD105 network reveals prognostic value in multiple solid tumors
Source: PLoS One. 2021 Apr 5;16(4):e0249558. doi: 10.1371/journal.pone.0249558 (PMC8021191; doi:10.1371/journal.pone.0249558)
Supplement: S6 Table — (XLSX) [file pone.0249558.s006.xlsx]

## Sheet: INHA corr
T: Gene Corr.	Prostate adenocarcinoma	Kidney Renal Clear Cell Carcinoma	Stomach Adenocarcinoma	Lung Adenocarcinoma	Ovary Serous Carcinoma	TNBC	Pan
A1CF	0.149547	-0.221594	-0.13553	-0.170757	0.0539005	-0.15897	-0.0805672
A2M	-0.107472	0.00298457	-0.131025	0.063783	-0.0312329	0.115741	-0.0145369
A2M-AS1	0.229189	0.47049	-0.0293455	0.320748	0.257643	0.0695936	0.21972
A2ML1	-0.174995	0.368382	0.428397	0.142532	-0.028255	-0.0641907	0.111978
A4GNT	0.0590933	0.24781	0.113399	0.204609	0.0806838	0.0401257	0.124287
AAAS	0.473138	0.166264	0.088294	0.391496	0.249743	0.180405	0.258223
AACS	-0.164759	0.117471	0.294356	-0.00403226	0.0781983	0.122991	0.0740374
AADAC	0.0761537	0.184943	-0.216874	0.308284	-0.0452333	0.143004	0.0750463
AADACL2	0.00615991	-0.123195	0.281728	0.0861091	-0.0198531	0.119361	0.0583849
AADAT	0.11526	-0.0596915	0.228329	0.293988	0.0756784	0.0478443	0.116901
AAMP	0.0913365	0.0253521	-0.193835	0.11327	0.198794	0.00684879	0.0402944
AANAT	0.194994	0.152995	0.0691852	0.05931	-0.00365158	0.103198	0.096005
AARD	-0.0327572	0.43565	0.169906	0.0648827	-0.147479	-0.195375	0.049138
AARS	-0.162878	0.110295	0.0263852	0.147361	0.0259628	0.0223608	0.0282478
AASDH	-0.264627	-0.022837	-0.0907394	0.166789	0.0140209	-0.0372896	-0.0391139
AASDHPPT	-0.330947	-0.220221	-0.156509	0.0113636	0.107705	0.0427168	-0.0909819
AASS	0.185862	0.0248491	0.21869	0.362537	0.0565201	0.0173792	0.144306
ABCA11P	0.126528	0.0964453	0.120342	0.0890762	0.147968	0.0172739	0.0996056
ABCA13	0.0131918	0.252328	0.0314049	-0.244135	0.0914532	-0.158147	-0.00231737
ABCA17P	0.528176	0.219785	0.443658	-0.168622	0.0501975	0.100934	0.195688
ABCA2	0.0692051	0.0987257	0.333483	-0.0340909	0.0953069	-0.00851745	0.0923521
ABCA3	0.0535831	0.395909	-0.0674432	0.300587	0.0504372	0.0584314	0.131917
ABCA6	-0.0903431	0.27495	-0.0100393	0.0696481	-0.00160005	0.0816468	0.0540437
ABCA7	0.224251	0.279041	-0.320484	-0.0179619	-0.0546248	-0.0407404	0.0115802
ABCA8	-0.14999	-0.146445	0.123303	0.307918	0.160063	0.169833	0.0774471
ABCA9	0.0484136	0.287209	-0.0200798	-0.00623167	0.198203	0.0813552	0.0981449
ABCB1	-0.176523	-0.253957	-0.249566	0.0828446	0.054548	0.0173873	-0.0875444
ABCB10	-0.285603	-0.177532	-0.207092	-0.0201613	0.0334894	-0.0554991	-0.118733
ABCB4	0.0131708	0.140476	0.256387	0.361437	-0.118304	-0.0173225	0.105974
ABCB5	-0.0946562	0.235556	0.198996	0.468614	0.123434	0.140354	0.178716
ABCB6	0.246655	0.0701878	0.334256	0.285191	0.228149	0.0516595	0.202683
ABCB7	-0.242004	-0.207981	-0.133857	0.17632	0.0145746	-0.212353	-0.100883
ABCB8	0.23565	-0.0576794	-0.391145	-0.193182	0.0524051	0.197586	-0.0260609
ABCB9	0.216412	0.280282	0.372353	-0.340543	0.129568	0.0175655	0.112606
ABCC1	-0.0661601	0.250436	0.00424738	0.0909091	0.121616	0.00742391	0.0680787
ABCC10	0.139606	0.425252	-0.056503	-0.0454545	0.126835	0.0503473	0.10668
ABCC12	0.175543	0.0838273	0.187018	-0.21348	0.27487	0.0694005	0.0961965
ABCC13	0.0417696	0.230409	-0.224668	0.257241	0.04079	-0.0370442	0.0514162
ABCC2	0.265632	0.0679745	0.254457	0.271994	0.103109	0.225014	0.19803
ABCC3	0.0300134	0.21603	-0.0974323	-0.0601173	-0.130186	0.135497	0.0156342
ABCC4	-0.198297	-0.0589873	0.346612	0.304985	0.0330229	-0.206529	0.0368011
ABCC5	0.33314	0.113112	0.0516121	0.0601173	0.0629792	-0.147923	0.0788396
ABCC6P1	0.150785	0.133573	0.148916	0.034824	0.158614	0.108199	0.122485
ABCC6P2	0.0822619	-0.0447686	0.24815	-0.0802786	0.161363	0.0979453	0.0774455
ABCC8	-0.111564	-0.204414	0.527962	0.533168	0.116706	0.230404	0.182044
ABCC9	-0.238314	0.0603622	-0.046335	0.196481	-0.143542	0.204212	0.00547739
ABCD1	0.352621	0.24772	-0.114164	-0.237903	-0.0260872	0.206132	0.0713865
ABCD2	-0.255988	0.105768	-0.251882	-0.35154	-0.106893	-0.160252	-0.170131
ABCD3	-0.470308	-0.293561	-0.330652	-0.344941	-0.00416767	-0.158097	-0.266954
ABCD4	0.348001	-0.180047	0.112877	-0.047654	0.12188	0.142561	0.0829363
ABCE1	-0.394972	-0.275553	-0.353948	-0.290689	-0.152441	-0.137693	-0.267549
ABCF1	-0.209075	-0.206606	0.283416	0.08761	0.0406345	-0.0958385	-0.0166432
ABCF2	-0.0631247	-0.200805	-0.327949	-0.309018	-0.0513243	-0.0120087	-0.160705
ABCF3	-0.00981015	0.0256539	0.110561	-0.0355572	-0.0238821	-0.10449	-0.00625402
ABCG2	-0.128324	-0.344903	-0.0814724	-0.367669	0.267954	0.0177842	-0.106105
ABCG4	0.0360496	0.142488	0.392689	0.125561	0.156681	0.304682	0.193025
ABCG5	0.281067	-0.107144	0.22667	0.261477	0.193706	0.0409854	0.14946
ABHD1	0.181813	-0.219785	0.555119	-0.143695	0.164294	0.0308823	0.0947714
ABHD10	0.0877842	-0.271294	-0.0877791	-0.0256598	0.0525225	-0.0582451	-0.0504452
ABHD11	0.329514	0.0468813	-0.227042	-0.482038	-0.0806506	0.107203	-0.051022
ABHD12B	-0.138625	0.100906	0.317415	-0.205284	0.0691157	-0.152007	-0.00141317
ABHD13	-0.411198	-0.195674	-0.265783	-0.103006	-0.0513305	-0.0511249	-0.179686
ABHD14A	0.309462	-0.119953	0.267585	0.22434	0.0974225	0.221863	0.166787
ABHD14B	0.155743	-0.0584842	-0.240556	0.233138	-0.0173529	0.16201	0.0390829
ABHD16A	0.0298608	-0.210429	-0.120214	0.0201613	0.0545804	0.0412912	-0.0307916
ABHD16B	0.577816	0.205969	0.486518	-0.220674	0.160394	0.322436	0.25541
ABHD17A	0.455025	-0.0760563	-0.465796	-0.257331	-0.0132985	0.110573	-0.0411473
ABHD17B	-0.369778	-0.135647	-0.0516121	0.159824	0.0816817	-0.0982605	-0.0689653
ABHD17C	-0.166667	-0.0685446	-0.251625	0.48827	0.0897416	0.072939	0.0273523
ABHD3	-0.165044	-0.0664655	-0.0392561	0.0355572	-0.143426	-0.0205788	-0.0665355
ABHD4	0.0158472	-0.160664	0.342493	-0.0249267	-0.109521	0.0778073	0.023506
ABHD5	-0.357203	-0.137928	-0.170281	0.122434	-0.00100905	-0.0834694	-0.104576
ABHD6	-0.152504	-0.361268	0.0236823	-0.0436217	0.0894401	0.0549645	-0.0648845
ABHD8	0.351339	-0.109054	0.444044	-0.101173	0.0554679	0.0201819	0.110134
ABI1	-0.278938	0.104527	-0.175301	-0.182185	-0.182845	-0.096122	-0.135144
ABI2	-0.233518	0.265258	0.29899	0.110337	0.210713	-0.173836	0.0796573
ABI3	0.127025	0.0880282	-0.396937	-0.388196	-0.293286	-0.0707357	-0.155684
ABL2	-0.236226	0.247854	0.177231	-0.0150293	-0.0298671	-0.130378	0.00226409
ABLIM1	-0.0910824	0.178471	-0.172855	0.170088	0.0709815	0.0358883	0.0319152
ABLIM2	0.0871366	0.611771	0.062681	0.502566	0.159208	-0.0256414	0.232954
ABLIM3	0.0416355	0.146311	0.0597207	0.204912	0.00600702	0.130451	0.0981729
ABO	-0.140702	0.0241449	0.0360384	0.11437	0.101336	-0.0598959	0.0125486
ABR	0.0267448	0.269618	-0.17942	0.0157625	0.0517158	-0.014382	0.0283398
ABRA	-0.0947423	0.114635	0.114179	0.337146	-0.0417759	0.0716247	0.0835111
ABRACL	-0.0663971	-0.0236754	-0.219705	0.0762463	-0.0861898	-0.126757	-0.074413
ABT1	0.337016	-0.161938	-0.209795	0.079912	0.0371026	0.0796055	0.0269839
ABTB1	0.471486	0.0188799	-0.190746	0.0839443	-0.076947	0.0274397	0.0556762
ABTB2	-0.129159	0.0385983	0.119055	-0.240469	0.173847	0.0437699	0.000940362
ACAA1	0.169065	-0.282461	-0.151619	0.114736	0.0423274	0.171528	0.010596
ACACB	0.0334876	0.169148	0.227299	0.259897	0.14959	0.0989571	0.156396
ACAD10	0.350233	-0.0660295	-0.142352	-0.0142962	0.165515	0.0994917	0.065427
ACAD8	-0.080939	-0.223977	0.0351374	-0.322214	0.087755	0.0315222	-0.0787859
ACAD9	0.251223	-0.100939	-0.215844	-0.18585	0.00685723	-0.0510277	-0.0492634
ACADL	0.0771788	-0.272669	0.323465	0.192449	-0.0530418	0.180158	0.0745899
ACADM	-0.286655	-0.384205	0.195379	0.0601173	-0.0730718	-0.216654	-0.117515
ACADS	0.262174	-0.382361	-0.313405	-0.0223607	0.0154717	0.101533	-0.0564913
ACADVL	0.42365	-0.011167	0.0226527	0.278592	0.0510099	0.102035	0.144462
ACAN	0.0667854	0.237056	0.129223	0.0575513	-0.179811	0.0941131	0.0674863
ACAP1	0.20473	0.2556	-0.205547	-0.273827	-0.190818	-0.0724206	-0.0470471
ACAP2	-0.39351	-0.0848759	-0.235665	-0.104472	-0.116927	-0.226075	-0.193587
ACAP3	0.661077	0.495909	0.0652552	0.315249	0.0318429	0.144772	0.285684
ACAT1	0.0128307	-0.500838	-0.071047	0.126833	-0.0255137	-0.026654	-0.0807315
ACAT2	-0.0766754	-0.201643	0.101808	0.0982405	-0.177123	0.0861343	-0.0282098
ACBD3	-0.478363	0.0589537	0.301435	-0.105938	-0.110437	-0.0559689	-0.065053
ACBD4	0.595616	-0.0928907	0.229101	0.307185	-0.00401422	0.0129969	0.174666
ACBD5	-0.326902	-0.18947	-0.20233	-0.0601173	-0.071013	-0.0485085	-0.149723
ACBD7	0.196953	0.398142	0.365403	0.056085	-0.00629734	-0.23283	0.129576
ACCS	0.510626	0.355701	0.182895	0.282991	0.191414	-0.0294729	0.249026
ACD	0.474219	0.478303	0.0187914	0.066349	0.111954	0.0896742	0.206548
ACER2	-0.3528	-0.122099	-0.382135	-0.0421554	0.117032	-0.137263	-0.153237
ACER3	-0.283638	0.187592	-0.199627	-0.279326	0.084839	-0.0524048	-0.0904275
ACIN1	0.421682	0.271362	0.107472	0.175953	0.191077	0.117329	0.214146
ACKR1	-0.00216815	0.188766	-0.134372	0.0916422	-0.0480305	0.114166	0.0350005
ACKR2	0.0686461	0.197889	0.264367	0.0923754	-0.0828224	0.207679	0.124689
ACKR3	0.0707499	0.208585	0.115323	0.156525	0.0989317	0.32165	0.161961
ACKR4	0.194247	0.0194836	-0.439925	0.0934751	-0.26113	0.228464	-0.0275642
ACLY	-0.308575	0.119215	0.111719	-0.230938	-0.0908685	0.0316843	-0.0612939
ACMSD	0.0211032	-0.180682	0.253556	-0.0746533	0.124702	0.00243812	0.0244107
ACOT11	-0.0278141	-0.0370892	-0.011455	-0.016129	0.0705638	0.0468399	0.00415273
ACOT12	-0.029881	0.126587	0.238766	0.154257	-0.0757473	0.0563057	0.0783812
ACOT2	0.0637463	-0.478035	0.0622949	-0.133065	-0.0302114	0.229922	-0.047558
ACOT4	0.008428	-0.508317	0.310059	-0.381598	-0.0603481	0.205962	-0.070969
ACOT6	0.0961981	-0.275687	0.300296	-0.298936	0.0370642	0.0723306	-0.0114557
ACOT7	0.265025	0.0876928	-0.273634	0.153959	0.126531	-0.0456167	0.0523262
ACOT8	0.36241	-0.030114	0.437094	0.045088	0.0676698	0.193414	0.17926
ACOT9	0.216291	0.180315	-0.344424	0.191716	-0.0267867	-0.069464	0.0246079
ACOX1	-0.442107	-0.214621	0.240556	-0.114003	-0.154926	-0.0581965	-0.123883
ACOX2	-0.00858794	-0.0574782	-0.0940858	0.342742	0.260417	0.179336	0.103724
ACOX3	-0.0487452	0.173608	-0.170024	-0.142962	0.058201	0.176412	0.0077483
ACOXL	0.0839672	0.291753	0.249952	0.00329912	0.0642665	0.0365471	0.121631
ACP1	-0.048185	-0.323072	-0.0921552	0.141129	0.110503	-0.136283	-0.0580106
ACP5	-0.0481497	-0.056271	-0.210438	-0.298754	-0.133152	-0.0378	-0.130761
ACPP	-0.193354	0.145942	-0.149044	0.00219941	-0.0047342	0.1777	-0.00354848
ACR	0.191503	0.135883	0.280461	0.144326	0.276779	-0.116023	0.152155
ACRBP	0.335493	0.241449	0.261149	-0.299853	0.120145	-0.0776452	0.0967896
ACRV1	0.0855617	0.0589567	0.24815	0.0774115	0.111868	0.0949825	0.112822
ACSBG1	0.0736704	-0.0677733	-0.150074	0.146261	0.126353	0.0552237	0.0306101
ACSBG2	0.253841	0.0233104	0.0902246	-0.279296	0.0815381	0.0121601	0.0302964
ACSF2	0.143055	0.0182093	0.267327	-0.00109971	-0.0927443	0.0653895	0.0666895
ACSF3	0.130234	0.116801	-0.39861	0.247801	-0.00189368	0.140746	0.0391798
ACSL5	-0.0294969	0.190644	-0.359225	-0.251466	-0.176977	-0.214848	-0.140228
ACSL6	-0.141847	-0.000100604	-0.0589485	-0.350806	0.024701	-0.0854222	-0.102071
ACSM1	-0.0739915	0.200537	-0.142609	-0.0982405	0.325201	0.120035	0.0551554
ACSM2A	0.015789	-0.165191	0.234969	0.446474	0.0733393	0.0156635	0.103507
ACSM2B	-0.0222276	-0.217781	0.176625	0.0144592	0.110009	-0.0700661	-0.00149692
ACSM3	-0.0630993	-0.22951	-0.165004	0.157991	0.120599	0.0905652	-0.014743
ACSM5	0.0622737	0.129443	-0.0884227	0.000366569	-0.151649	0.0466458	-0.000223764
ACSM6	0.022441	0.357211	0.091775	-0.262607	0.0736567	0.0337627	0.0527066
ACSS2	0.0998178	-0.259792	-0.219577	-0.107405	-0.0997081	0.150596	-0.072678
ACSS3	-0.210302	-0.0401073	0.0211082	0.446481	0.0710649	-0.0302586	0.0429977
ACTA2	-0.000777098	0.259423	0.0168608	0.00109971	-0.183653	0.189462	0.0470692
ACTBL2	-0.0948837	0.191043	-0.0922899	-0.265396	-0.12586	-0.000567543	-0.064659
ACTC1	-0.130509	0.00409121	0.150589	0.185104	0.0640746	0.249827	0.0871962
ACTL10	0.220557	0.124983	0.39359	0.15066	-0.00857838	0.0383427	0.153259
ACTL6A	-0.166526	-0.348089	-0.0563743	-0.0696481	-0.0957242	-0.116883	-0.142207
ACTL8	-0.0334315	0.198323	-0.124097	-0.212746	0.0773338	0.0425416	-0.00867934
ACTN1	-0.1376	0.225218	0.10361	-0.127566	-0.0420906	0.232312	0.0423139
ACTN2	-0.0352732	0.348256	0.402368	-0.00879765	0.121742	0.00364918	0.138657
ACTN3	0.0891261	0.226251	0.207633	0.105749	0.163995	0.075836	0.144765
ACTR10	-0.101375	-0.470758	-0.158826	-0.0289589	-0.0257986	0.0526073	-0.122185
ACTR1A	0.139816	-0.0632797	-0.138233	0.0630499	-0.0632579	0.14295	0.0135075
ACTR2	-0.526347	0.0909121	-0.265525	-0.179985	-0.011776	-0.109439	-0.167027
ACTR3	-0.357341	0.0156606	-0.285475	-0.232405	-0.192851	-0.00393269	-0.176057
ACTR3B	0.0530144	-0.138296	-0.0941563	-0.0817449	0.119791	-0.129058	-0.0450749
ACTR5	0.427961	-0.012173	0.449965	-0.00696481	0.0633412	0.138292	0.176737
ACTR6	0.01497	-0.138833	-0.298604	-0.0839443	-0.0384878	0.00186711	-0.0905053
ACTR8	-0.403109	0.00181087	0.203359	0.276393	0.225897	-0.062198	0.0403588
ACTRT3	0.128678	-0.0752515	0.17248	0.184018	0.0161618	-0.153229	0.0454762
ACVR1B	-0.186304	0.0846412	0.28998	-0.0828446	0.224059	-0.0293757	0.050026
ACVR1C	-0.0135645	-0.073273	0.0512259	-0.509531	0.0757157	0.0388287	-0.0717664
ACVR2A	-0.151587	0.0465124	0.0415728	0.216642	-0.00914035	0.21326	0.0595433
ACVR2B	-0.0590248	0.191549	0.304653	0.0120968	0.338705	-0.059128	0.121475
ACVRL1	0.0411794	0.0707243	-0.126649	-0.0487537	-0.162989	0.250764	0.00404608
ACY1	0.0953468	-0.152113	-0.151876	0.127566	0.0944323	0.286438	0.0499657
ACY3	0.0342816	-0.0210766	-0.152906	-0.332111	-0.0634001	-0.0522752	-0.0979145
ACYP1	0.602631	0.0856137	0.0855911	0.245601	-0.0229991	0.0149248	0.16856
ADA	0.147327	0.262274	-0.206577	0.0458211	0.0212672	0.0514894	0.0536003
ADAD2	0.1385	0.0329707	0.0791926	0.228742	0.202036	0.190977	0.145403
ADAL	-0.10007	-0.111435	0.162816	0.39956	0.0799365	0.276426	0.117872
ADAM10	-0.497134	0.0390007	-0.390759	0.19978	-0.0470471	0.0480387	-0.10802
ADAM11	0.450011	0.351643	0.612652	0.275293	0.254136	-0.0719102	0.311971
ADAM15	0.149666	0.263682	-0.150718	-0.309384	0.0047089	0.0234382	-0.00310116
ADAM18	-0.00352211	0.298503	0.151852	0.0347849	0.117525	0.065594	0.110789
ADAM19	-0.0668196	0.344366	-0.0891949	-0.0498534	-0.208493	-0.0151759	-0.0141951
ADAM20	0.230307	0.0978117	0.226843	-0.161388	0.131298	-0.0422882	0.0804306
ADAM21	-0.24134	0.00747845	-0.00965313	0.0121012	0.0493429	-0.0967465	-0.0464695
ADAM23	-0.148574	0.30488	0.131411	0.446114	0.310823	0.034325	0.17983
ADAM29	0.0428569	0.186713	-0.0355732	0.227711	-0.0828119	0.0623127	0.0668681
ADAM32	-0.00574995	0.101794	0.463994	0.0176115	0.047269	-0.097977	0.0878236
ADAM5	0.0497185	0.092341	0.470564	0.0680832	0.0467204	-0.162966	0.0940769
ADAM8	0.298404	0.402415	0.00141579	-0.276026	-0.14559	-0.070112	0.0350845
ADAM9	-0.386342	0.227297	-0.191776	-0.0381232	-0.113963	-0.0434621	-0.0910615
ADAMDEC1	-0.206628	0.265661	-0.318425	-0.368768	-0.339712	-0.234783	-0.200442
ADAMTS1	-0.0116999	0.201006	0.0111976	0.295088	-0.0923495	0.0647172	0.0779932
ADAMTS12	-0.150516	0.126258	-0.151876	-0.0725806	-0.218718	0.146336	-0.0535162
ADAMTS14	0.191178	0.510731	0.1206	0.0740469	-0.095032	0.170823	0.162058
ADAMTS15	-0.212491	0.162274	-0.207092	0.30022	-0.138073	0.229566	0.0224007
ADAMTS16	0.0899894	-0.0308193	0.0944781	0.00843109	-0.00870654	-0.0402018	0.0188618
ADAMTS17	0.107463	0.111368	0.131283	0.146628	0.147867	0.00808003	0.108782
ADAMTS18	0.057142	0.00375587	0.270802	0.193182	0.17043	0.0256497	0.12016
ADAMTS19	-0.120354	0.360525	0.320734	0.110335	0.294087	0.102528	0.177976
ADAMTS2	-0.0733821	0.251107	-0.195122	-0.0513196	-0.195931	0.13728	-0.021228
ADAMTS20	0.0835129	0.222494	0.53448	-0.130042	0.115798	0.0415108	0.144626
ADAMTS4	-0.0794247	0.13216	-0.157668	-0.00733138	-0.187789	0.136372	-0.0272801
ADAMTS5	-0.203969	0.10275	-0.084304	-0.0564516	-0.0315937	0.168563	-0.0175009
ADAMTS8	0.00903005	0.0665499	-0.00592059	0.066349	0.312726	0.126061	0.0957992
ADAMTS9	-0.202077	0.245875	0.246219	0.124633	0.0550946	0.0900225	0.0932945
ADAMTSL1	0.0512933	-0.000838364	0.0239398	0.0975073	-0.225596	0.243239	0.0315909
ADAMTSL3	-0.20431	0.0958752	0.0235536	0.300587	-0.103968	0.0432353	0.0258288
ADAMTSL5	0.162802	0.31063	-0.122144	-0.428886	-0.116424	0.218623	0.00410009
ADAP1	0.273161	-0.0734406	-0.401442	-0.298021	-0.0134847	-0.101711	-0.10249
ADAP2	0.0618001	0.197015	-0.131926	-0.509897	-0.226747	-0.125583	-0.122556
ADARB1	0.218675	0.274983	0.109273	0.280425	0.0903533	-0.0982848	0.145904
ADAT1	-0.462416	-0.0425553	-0.110818	0.225073	-0.0717869	0.0253093	-0.0728656
ADAT2	0.416872	0.252213	-0.0702748	0.256598	0.115973	-0.126409	0.140829
ADAT3	0.466574	-0.0170691	-0.242358	-0.320381	0.0495127	0.107884	0.00736037
ADCK1	0.297636	-0.0735748	-0.152777	0.00109971	0.0451688	0.222486	0.0566732
ADCK2	0.263046	-0.219685	-0.365661	-0.451979	0.119323	0.0574188	-0.0995895
ADCK5	0.606521	0.105936	-0.182895	0.129032	0.0989906	0.0749317	0.138753
ADCY10	0.19687	0.107751	0.267602	-0.269086	-0.024913	0.152135	0.0717265
ADCY2	0.0432246	0.350741	0.132698	0.0656219	0.12542	-0.0556369	0.110345
ADCY4	0.253932	0.208987	0.0616513	-0.0967742	-0.0212029	0.212021	0.103102
ADCY5	-0.158753	-0.128236	0.081215	0.276393	0.26759	0.101278	0.0732478
ADCY6	0.184583	0.311335	0.0787695	0.0887097	0.179287	0.138956	0.163607
ADCY7	-0.0351503	0.290812	-0.0898385	0.266862	-0.0619199	0.0744456	0.0742018
ADCY8	-0.0669596	0.33599	0.412304	-0.00738847	0.263139	0.138335	0.179237
ADCY9	-0.104187	-0.0834339	-0.383937	-0.068915	-0.00104638	0.0531743	-0.0980575
ADCYAP1	-0.0283955	-0.0527498	0.0722054	0.203812	-0.0775928	-0.00182682	0.0192421
ADCYAP1R1	-0.285794	-0.164744	0.28097	0.0760085	0.249582	0.167971	0.0539989
ADD1	-0.0644145	0.0325956	-0.090482	0.264663	0.176116	0.105486	0.0706607
ADD3	-0.0727577	-0.127632	-0.0942146	-0.453079	0.0195112	-0.0483141	-0.129414
ADGRA2	-0.0768612	0.23662	-0.00257417	0.103372	0.0299878	0.253794	0.0907231
ADGRA3	-0.125322	0.359457	0.200013	0.380132	0.17266	-0.0162613	0.16178
ADGRB1	0.291737	0.497351	0.0749083	-0.0788123	0.216215	-0.0767503	0.154108
ADGRB2	0.103174	0.377834	0.40955	0.0949413	0.189896	0.078269	0.208944
ADGRB3	-0.0345274	0.00511552	0.10928	0.138196	-0.129834	-0.00723774	0.0134987
ADGRD1	-0.154713	0.216432	-0.0906107	0.40176	0.25258	0.087722	0.118862
ADGRE1	-0.0730977	0.124916	-0.343008	-0.258798	-0.254642	-0.2695	-0.179022
ADGRE2	-0.136054	0.281724	-0.301435	-0.304252	-0.210063	-0.125048	-0.132521
ADGRE3	-0.233275	0.113239	-0.325246	-0.168988	0.0127739	-0.0389106	-0.106734
ADGRE5	-0.103191	0.194366	-0.405946	0.0982405	0.0100179	-0.0761872	-0.0471166
ADGRF2	-0.0322016	0.299841	0.195842	-0.0691617	-0.0402945	0.0976088	0.0752723
ADGRF3	0.134792	0.221026	-0.0464637	0.045088	0.106466	-0.0551508	0.0676263
ADGRF4	0.0158651	0.448388	0.125105	-0.216276	-0.111386	0.133779	0.0659125
ADGRF5	-0.155686	-0.159256	-0.0751657	0.0997067	-0.0578547	0.213147	-0.0225182
ADGRG1	-0.0645169	0.177129	0.452667	0.327346	-0.0907478	0.244705	0.17443
ADGRG2	-0.208459	0.271865	0.225497	0.243035	0.184256	-0.077467	0.106454
ADGRG3	0.0860881	0.392254	-0.290237	-0.0861437	0.00386699	0.0638424	0.0282785
ADGRG4	-0.0912949	0.168882	0.0247987	-0.139119	-0.0743551	0.0978514	-0.00220614
ADGRG5	-0.0361959	0.109289	0.273377	-0.248534	-0.11167	-0.0722181	-0.0143253
ADGRG7	0.127708	0.072169	-0.400798	-0.137373	0.0620478	-0.00894899	-0.0475325
ADGRL2	-0.141095	0.113045	0.0373254	0.329545	0.100255	0.0116442	0.0751199
ADGRL3	-0.118317	0.235614	0.131669	-0.16129	-0.0241517	0.151694	0.0358698
ADGRL4	-0.082509	-0.111972	-0.0900959	-0.0267595	-0.152931	0.189113	-0.045859
ADH1A	0.0383982	-0.0121015	-0.181865	0.0407639	0.0167512	0.0551684	-0.00714746
ADH1B	-0.00869875	0.0730382	-0.0601068	0.0197947	-0.103141	0.0899126	0.00179982
ADH1C	0.0303389	0.0327451	-0.160757	0.229839	-0.00340319	0.17195	0.0501188
ADH4	0.0834566	0.00791141	-0.235938	0.111177	-0.170763	0.18337	-0.00346441
ADH6	0.00936867	-0.234138	-0.192676	0.101944	0.131346	-0.0433646	-0.03792
ADH7	0.0552244	-0.292889	0.0291148	0.269875	0.0830569	0.117313	0.0436158
ADHFE1	0.360185	-0.014051	0.310187	-0.0120968	0.204716	-0.0246208	0.137387
ADI1	-0.00766743	-0.222032	-0.110303	0.0109971	0.0506408	-0.0142605	-0.0487708
ADIPOR1	-0.261786	-0.223105	0.128194	-0.0117302	-0.0826219	0.0250258	-0.0710039
ADIPOR2	-0.167527	-0.0515761	0.196023	-0.0219941	0.0289713	-0.10176	-0.0196438
ADIRF	0.10574	-0.126224	-0.148015	0.180352	-0.0463508	0.113602	0.0131841
ADK	-0.0576803	-0.174346	0.0118412	-0.211144	-0.134286	-0.0635103	-0.104854
ADM	-0.0455034	-0.020389	-0.129609	-0.153592	-0.0425614	0.134963	-0.042782
ADM2	0.120553	-0.0798793	0.22022	-0.0652493	-0.0459867	0.0803183	0.0383293
ADNP2	-0.294687	-0.198558	-0.13051	-0.166422	-0.0438553	-0.00634657	-0.140063
ADO	-0.239552	-0.0183099	-0.024712	0.0351906	0.189869	0.00747251	-0.0083403
ADORA1	0.0164858	0.361033	0.194736	-0.215176	-0.0588841	-0.107827	0.031728
ADORA2A	0.373609	-0.0348759	-0.233606	-0.342742	-0.0284996	0.0449768	-0.0368563
ADORA2B	-0.0289707	0.077163	0.275436	-0.296554	0.0354424	0.0171928	0.0132849
ADORA3	0.0470879	-0.00610329	-0.258446	-0.315616	-0.18716	-0.130605	-0.141807
ADPRH	-0.226086	0.128437	0.00244546	-0.0582845	-0.0572247	0.0177437	-0.0321615
ADPRHL1	-0.117582	-0.0432596	0.00669284	-0.00916422	0.0410206	0.207873	0.0142635
ADPRHL2	0.376715	0.0760899	-0.107085	-0.0432551	-0.0156936	-0.20874	0.0130052
ADPRM	0.190182	-0.123675	-0.027801	0.16349	-0.0534685	-0.0428707	0.0176428
ADRA1A	-0.224481	0.131091	0.0205933	-0.0344323	-0.054894	0.00427707	-0.0263077
ADRA1B	0.00742113	0.160127	0.193063	0.079912	-0.114568	-0.0158968	0.0516764
ADRA1D	-0.0759937	0.0899967	0.299376	-0.0439883	0.121033	0.1474	0.0896372
ADRA2C	0.135515	0.22998	0.439282	0.409091	0.0100976	0.162674	0.231107
ADRB1	0.0329816	-0.199027	0.289465	0.0989736	0.00787499	0.237012	0.07788
ADRB2	-0.0805668	-0.305801	-0.0796705	0.155425	-0.0808302	0.0264353	-0.0608347
ADRM1	0.328551	0.0426559	0.283159	-0.164223	0.0692587	0.125299	0.114117
ADSL	0.0327742	-0.0852113	0.210696	0.21151	-0.0418741	0.0203763	0.0580452
ADSS	-0.360582	-0.0199866	-0.0269001	-0.131965	-0.110005	-0.181418	-0.138476
ADSSL1	0.0530751	-0.0842052	0.350216	-0.112903	0.175819	0.198186	0.0966979
ADTRP	-0.00201868	0.00526492	-0.348542	0.0388563	-0.123922	-0.0392418	-0.0782672
AEBP1	0.0993174	0.377968	-0.0117125	0.0714809	-0.154657	0.124108	0.0844175
AEBP2	-0.209329	0.203253	0.241586	0.177419	0.13024	-0.104635	0.0730889
AEN	-0.0986981	-0.139068	-0.0964026	0.351173	0.11506	0.17527	0.0512224
AFAP1	-0.40503	0.221496	-0.0584336	-0.128666	0.0125474	-0.0542678	-0.0687257
AFAP1L1	-0.0333785	0.118209	0.100521	0.068915	0.162625	0.221028	0.10632
AFAP1L2	-0.0188459	0.156472	0.0983332	0.00769795	0.199194	0.177117	0.103328
AFF2	-0.207627	0.238095	0.197323	0.301686	0.150392	0.0184484	0.116386
AFF3	-0.172368	-0.0476861	0.0490411	0.296188	0.323637	-0.0655029	0.0638848
AFF4	-0.476138	0.0605969	-0.129481	0.272727	-0.0175022	-0.0571758	-0.0578289
AFMID	0.0931426	0.18947	0.560396	0.184018	-0.0702063	0.0196797	0.16275
AFP	0.135638	0.128962	-0.115221	0.401659	0.0482478	0.11989	0.119863
AFTPH	-0.351883	-0.216834	0.0460776	0.230205	0.00196087	-0.199887	-0.0817267
AGA	-0.220822	-0.216968	-0.0418302	0.2511	-0.105755	0.21134	-0.0204891
AGAP1	-0.282387	0.158451	-0.0393848	0.119501	0.076624	-0.0268241	0.000996686
AGAP4	0.602112	0.515493	0.277624	0.354106	0.200182	0.0988032	0.341387
AGAP6	0.624852	0.430651	0.246734	0.169721	0.161563	0.105251	0.289795
AGBL2	0.225732	0.403555	0.185598	0.104839	0.17472	-0.0858591	0.168097
AGBL4	0.166314	-0.061167	0.555534	0.136247	0.193769	-0.00359861	0.164516
AGBL5	0.0861257	0.00848424	0.179934	0.182551	0.123633	-0.016399	0.0940548
AGER	0.700527	0.373139	0.443272	0.215543	0.270812	0.194168	0.366243
AGK	0.151309	0.181925	-0.183538	-0.524927	0.0675384	0.0201332	-0.0479266
AGL	-0.429986	-0.156137	-0.342493	-0.0751466	-0.00614015	-0.105891	-0.185966
AGMO	-0.0476249	-0.248579	-0.00888145	0.0498722	-0.0341929	0.0834471	-0.0343265
AGPAT2	0.420573	0.0174715	0.0761954	0.0502199	-0.0845566	0.040789	0.086782
AGPAT4	0.0322722	0.337223	0.185726	0.0656158	0.118647	0.208473	0.157993
AGPAT5	-0.288803	-0.262039	-0.281099	0.19868	0.0776152	-0.0290112	-0.0974428
AGPS	-0.19835	-0.17277	-0.226527	-0.0623167	-0.0397403	-0.0913104	-0.131836
AGR2	-0.176153	0.185619	-0.159985	0.347507	0.188709	0.171999	0.0929493
AGRP	0.148216	0.00282084	0.0947294	-0.227723	0.107681	0.141591	0.0445525
AGT	0.000673445	-0.0908786	-0.145827	-0.0300587	0.13796	-0.0234301	-0.0252602
AGTPBP1	-0.1602	0.205466	-0.0698887	0.130865	-0.00640392	-0.415119	-0.0525468
AGTR2	-0.0919911	0.233368	0.106621	0.1261	0.0803362	-0.0131767	0.0735429
AGTRAP	0.135276	0.0957076	0.037068	-0.0784457	-0.0978148	-0.041599	0.00836535
AGXT	0.0554332	-0.0875508	0.123075	0.174649	0.176516	0.0790119	0.0868557
AGXT2	0.00621872	-0.154633	0.296917	-0.0433777	0.0620073	0.101356	0.0447481
AHCTF1	-0.397272	0.0524145	0.0628097	0.168622	0.0539205	-0.122497	-0.0303336
AHCY	0.0420246	-0.129712	0.132827	0.0311584	0.158266	0.0458597	0.0467373
AHCYL2	-0.381521	-0.0948692	-0.343909	-0.021261	0.102973	-0.0566736	-0.132543
AHDC1	0.00222273	0.29004	0.292812	-0.0326246	0.0162555	-0.061388	0.0845529
AHI1	0.201742	0.306942	-0.102838	0.544721	0.166952	-0.126028	0.165248
AHNAK2	-0.190079	0.361234	-0.133857	0.182918	-0.138621	0.107916	0.0315852
AHR	-0.204101	0.0847753	-0.0509685	-0.470308	-0.0314054	-0.105486	-0.129582
AHSA1	0.165775	-0.362173	-0.17543	-0.134164	0.0274571	0.172046	-0.0510815
AHSG	0.143597	0.04756	0.436747	-0.0944196	0.194446	0.0177784	0.124285
AICDA	-0.0816928	0.443878	0.157641	-0.0166804	-0.0878377	-0.0284426	0.0644776
AIF1L	-0.0266502	-0.132663	0.503379	-0.234604	0.138137	-0.0498289	0.0329617
AIM2	-0.0211645	0.224298	-0.329494	-0.362903	-0.298132	-0.113295	-0.150115
AIP	0.414844	-0.152683	0.144926	0.045088	-0.0992569	0.0268484	0.0632944
AIPL1	0.079892	0.0937308	0.0788644	-0.0547714	0.018351	-0.116417	0.0166083
AJAP1	-0.058566	0.134943	0.219977	0.0126478	-0.01788	0.349532	0.106776
AJUBA	-0.0255649	-0.139604	0.0178905	0.0227273	0.204317	0.0876896	0.0279092
AK1	0.237197	-0.0309524	-0.127035	0.149927	-0.0720644	0.0143334	0.0285676
AK2	0.104941	-0.129007	-0.307484	-0.0392229	-0.13733	-0.145153	-0.108876
AK3	-0.155883	-0.155667	-0.222151	0.124267	-0.0247821	-0.118803	-0.0921698
AK5	0.0375442	0.0637497	0.00707942	0.107811	-0.20878	0.0466536	0.00900965
AK7	-0.232583	-0.00295104	-0.00785121	-0.0795455	0.0983324	0.181334	-0.00721079
AK8	0.166705	0.207311	0.349958	0.203079	0.177728	-0.0232195	0.18026
AKAP10	-0.321844	0.19839	0.184954	0.388563	-0.0875713	-0.0475608	0.0524885
AKAP11	-0.382807	0.106271	-0.471974	0.193182	-0.0252711	-0.14798	-0.12143
AKAP14	-0.020521	0.126734	-0.270765	0.0258668	0.152782	0.0636371	0.0129557
AKAP3	0.00308516	0.00134138	0.0498102	-0.253666	0.132072	-0.225929	-0.048881
AKAP4	-0.0120015	-0.154032	0.000132651	0.266398	0.0257761	0.20672	0.0554989
AKAP5	-0.232053	0.217404	0.228457	-0.353739	-0.152644	-0.155367	-0.0746571
AKAP6	-0.169024	-0.337089	0.159212	0.0113636	0.00737357	-0.0823434	-0.0684179
AKAP8	0.353001	0.338095	0.158955	0.213343	0.134734	-0.057589	0.19009
AKAP8L	0.644002	0.387961	0.368621	0.0469208	0.193446	0.030858	0.278635
AKIP1	0.287296	0.0481556	-0.56902	-0.0443548	-0.116603	-0.0256414	-0.0700279
AKIRIN1	-0.334654	-0.284172	-0.0266426	-0.107405	0.136069	-0.164286	-0.130182
AKIRIN2	0.0307946	-0.261402	-0.263466	-0.235337	0.122567	0.082473	-0.0873951
AKR1A1	0.165076	-0.190979	-0.256258	-0.165323	-0.0837292	0.0170146	-0.0856998
AKR1B1	0.0984615	0.0869551	-0.0453054	0.0868768	0.0426874	-0.058561	0.0351857
AKR1C4	0.110139	0.0186633	0.133471	0.0449172	0.124608	0.0499396	0.0802897
AKR1D1	0.0542219	0.342875	0.417563	-0.224499	0.0780436	0.138262	0.134411
AKR7A2P1	-0.0635231	0.45664	-0.121501	-0.0205279	0.166079	-0.180042	0.0395209
AKR7A3	0.443393	-0.25835	-0.263595	0.140396	0.0953725	-0.00508293	0.0253556
AKT1	0.21398	-0.108417	-0.12858	0.105572	0.0694864	0.32459	0.0794386
AKT1S1	0.282254	0.189202	-0.0673145	0.138196	-0.184555	0.156963	0.085791
AKT2	0.209282	0.108048	0.0382264	0.162023	-0.0368077	-0.0637938	0.0694963
AKT3	-0.222047	-0.0382629	0.0305039	0.016129	-0.0961936	0.130265	-0.0299343
AKTIP	0.0977257	-0.147384	0.0958878	0.198314	0.0319081	0.0789089	0.0592267
ALAD	0.0572257	-0.19715	0.111848	-0.0498534	-0.0340473	0.000344262	-0.0186055
ALAS1	-0.229631	-0.211435	-0.071047	0.152859	-0.00285504	-0.0474474	-0.0682594
ALB	0.364028	0.00657277	0.237338	0.141992	-0.168137	-0.109395	0.0787332
ALCAM	-0.0474083	-0.106942	0.134886	0.414223	-0.130114	0.0877868	0.0587386
ALDH16A1	0.2466	0.215661	-0.207478	0.133065	-0.0114177	0.15877	0.0892
ALDH1A1	0.0597054	-0.0978873	0.283545	0.013563	0.146895	0.113951	0.0866286
ALDH1A2	-0.113356	-0.14715	0.169262	0.196481	-0.00548404	0.0314169	0.0218617
ALDH1B1	-0.172646	-0.318377	-0.0631958	-0.154326	-0.21535	0.0125028	-0.151899
ALDH1L1	-0.0791914	-0.369081	0.508656	0.016129	0.207566	0.146174	0.0717088
ALDH1L2	-0.256113	0.278605	-0.0307613	-0.045088	-0.0986464	-0.00854985	-0.0267589
ALDH2	0.038216	-0.104292	-0.3627	-0.244501	-0.180698	-0.103526	-0.159583
ALDH3A1	0.0412856	0.0138498	-0.139777	0.168255	0.146582	-0.0448636	0.0308886
ALDH3A2	-0.0459356	-0.3389	-0.129352	0.502566	-0.138318	-0.0813309	-0.0385451
ALDH3B2	-0.0998964	0.159416	0.204518	-0.131965	-0.183359	0.109585	0.00971638
ALDH4A1	0.0880757	-0.281657	-0.057404	0.116202	-0.00752454	0.1997	0.00956541
ALDH5A1	-0.196174	-0.281992	0.375957	0.178152	0.0999988	-0.083202	0.0154566
ALDH8A1	0.364734	0.0687458	0.214442	0.200367	0.00491732	-0.0424738	0.135122
ALDH9A1	-0.392571	-0.331187	0.122917	-0.0777126	0.11158	-0.115976	-0.113825
ALDOC	0.136514	-0.0401073	0.349057	-0.104106	-0.0512409	0.0815739	0.0619484
ALG1	-0.127799	-0.113682	-0.0492953	0.0740469	0.0885078	0.14333	0.00251814
ALG10	-0.467316	0.0183434	-0.152262	-0.182185	0.0628535	0.0353699	-0.114199
ALG10B	-0.241749	0.219819	0.108244	-0.200147	0.147797	0.0807315	0.0191159
ALG12	0.1828	-0.210194	0.123303	0.410191	-0.10709	0.285563	0.114096
ALG2	-0.180499	-0.40721	-0.0536714	0.163856	-0.0298099	-0.00390839	-0.0852071
ALG5	0.00586837	-0.279611	0.0539288	0.0593842	-0.0667529	0.0964217	-0.0217935
ALG8	-0.0771521	-0.199799	0.0776112	-0.166422	0.0534502	-0.0682894	-0.0634335
ALG9	-0.0696287	0.0408786	-0.234635	0.0678153	0.0745598	0.149616	0.00476771
ALK	0.0356841	0.0995389	0.17764	-0.141129	-0.0649106	0.0724005	0.0298706
ALKBH1	0.138246	-0.424983	0.0886801	-0.277493	-0.0565159	0.183079	-0.0581645
ALKBH2	0.400415	0.00419182	-0.0731064	-0.0120968	0.0649948	0.0307689	0.0691946
ALKBH4	0.387261	-0.0503353	-0.115194	-0.342009	0.089078	0.0611936	0.00499905
ALKBH5	0.0273996	0.161704	0.178519	0.381232	0.0717367	0.0855754	0.151028
ALKBH6	0.601328	0.128404	0.0733638	-0.0260264	-0.110966	0.0933031	0.126568
ALKBH7	0.427766	-0.239235	-0.372482	-0.0696481	-0.145372	0.0385533	-0.0600696
ALKBH8	-0.122586	-0.0108987	0.0920265	-0.208211	-0.0194901	-0.0154108	-0.0474283
ALLC	0.195442	0.15061	0.242804	-0.120012	0.451512	-0.118137	0.133703
ALOX12	0.401036	0.387089	0.202201	0.105572	-0.0100329	0.0491526	0.18917
ALOX12B	0.230094	0.341188	0.5567	-0.0104809	0.187793	-0.0235065	0.213631
ALOX15	-0.0909941	0.121229	0.204646	-0.058651	0.160141	0.0872742	0.0706075
ALOX15B	-0.0561918	0.0794769	-0.0810863	0.0388563	0.043918	0.127883	0.025476
ALOX5	-0.0824005	0.416801	0.0915117	-0.321481	-0.192155	-0.0602539	-0.024663
ALOX5AP	-0.0822346	0.0983903	-0.397323	-0.421921	-0.19	-0.23748	-0.205095
ALOXE3	0.204892	0.325643	0.285604	-0.0561056	0.0593543	-0.0258134	0.132262
ALPK2	0.0383322	0.206606	-0.0338503	-0.013563	-0.294503	0.0223932	-0.0124308
ALPK3	-0.0448625	0.168913	0.313148	0.201613	0.0449	0.115749	0.133243
ALPL	-0.0230952	-0.0981556	0.267199	-0.0120968	0.128788	0.0821976	0.0574728
ALS2CL	0.328603	0.318176	0.0897098	0.068915	-0.0235192	0.0622061	0.140682
ALX1	-0.0246597	0.259754	0.154463	-0.126734	0.0247312	-0.114365	0.0288649
ALYREF	0.27256	-0.110496	0.00540575	-0.243402	-0.0457225	-0.0229602	-0.0241025
AMACR	-0.115151	0.0551979	-0.0631958	0.136364	-0.0149723	0.207234	0.0342461
AMBP	0.230032	0.0822267	0.313276	0.119135	-0.053604	0.119459	0.135087
AMBRA1	-0.265591	0.048055	0.0243259	-0.00843109	0.0510854	-0.086426	-0.039497
AMDHD1	0.0650068	-0.277767	0.370552	0.143695	-0.11812	0.0263017	0.0349447
AMDHD2	0.279249	0.210932	-0.0767102	0.00843109	-0.0449428	0.183864	0.0934706
AMER1	-0.2297	0.121932	0.0100393	0.249267	0.225207	-0.20226	0.0290809
AMER2	-0.101975	0.130435	0.323563	0.114656	0.189827	0.0940511	0.125093
AMER3	0.0821927	0.164671	0.409203	-0.0486333	0.228128	0.0782762	0.152306
AMFR	-0.177647	-0.0934272	-0.331038	-0.230938	0.182067	0.100682	-0.0917168
AMH	0.506674	0.274121	-0.31688	-0.00880088	0.164462	0.150962	0.128423
AMHR2	0.193739	0.092389	0.220878	0.185117	0.521494	0.224582	0.2397
AMIGO1	-0.406704	-0.170087	0.4026	0.0421554	0.170911	0.00189142	0.00679447
AMIGO2	0.0276086	0.0940979	0.17144	-0.435484	0.0146704	0.25398	0.0210522
AMIGO3	0.182333	0.404225	0.540061	0.244135	0.18431	0.185865	0.290155
AMMECR1L	-0.174218	0.15057	0.172984	0.106672	0.000131056	0.0380916	0.0490384
AMN	0.319274	-0.165728	-0.220992	0.266496	0.00637697	0.0555157	0.0434904
AMN1	0.131691	-0.0867203	-0.0279297	0.283724	0.0857552	-0.0115956	0.0624874
AMPD1	-0.0543006	0.20198	-0.20865	-0.18585	-0.0609365	0.122871	-0.0308144
AMPD2	0.201205	0.37277	-0.182766	-0.204545	0.192632	-0.0397683	0.0565879
AMPD3	-0.249147	0.117371	-0.0333355	-0.0234604	-0.000740717	-0.180284	-0.0615994
AMPH	-0.000172555	0.266398	0.0498102	0.082478	0.0238089	-0.0186833	0.0672732
AMT	0.27506	0.178471	-0.0411867	0.191716	0.107327	-0.0676738	0.107286
AMTN	0.0414392	-0.00583212	-0.148567	0.239045	0.022017	-0.0619555	0.0143578
AMY2B	0.589202	0.300704	0.165776	-0.159457	-0.0282654	-0.0579373	0.135004
AMZ1	0.133665	0.313615	-0.00244546	-0.271994	0.0155899	0.060181	0.0414352
AMZ2	0.149442	0.0552985	0.23322	-0.130132	-0.111309	0.0154432	0.0353271
ANAPC10	0.144065	-0.274044	-0.153292	-0.139296	-0.110074	-0.100431	-0.105512
ANAPC11	0.415058	-0.0749832	0.0137718	-0.198314	-0.135081	0.00251514	0.00382779
ANAPC13	-0.0825736	-0.381992	-0.09666	0.140396	0.147021	0.0388692	-0.0391566
ANAPC15	0.429314	-0.10332	-0.107085	0.216276	-0.0444335	0.108564	0.0832193
ANAPC2	0.561713	0.0628773	0.241457	0.206378	-0.0365535	0.0415261	0.179566
ANAPC4	0.379676	0.359256	-0.0698887	0.0355572	-0.00711934	-0.0460542	0.108571
ANAPC7	0.292289	-0.0361502	0.207221	-0.106305	0.103843	0.074154	0.0891753
ANG	0.205087	-0.0661972	0.239398	0.0304252	0.0903807	0.149932	0.108171
ANGEL1	-0.191723	-0.0246144	0.231804	-0.0839443	0.178473	0.191462	0.0502429
ANGEL2	-0.160698	0.208853	0.0419589	0.271261	0.0707978	0.0099593	0.0736887
ANGPT1	-0.201157	-0.197183	0.161272	0.27346	-0.22341	-0.0889775	-0.0459993
ANGPT2	-0.0717112	0.031992	0.164232	0.0615836	0.0758542	0.197578	0.0765881
ANGPT4	0.00329565	-0.0610272	0.29495	0.271342	0.249355	0.0183126	0.129371
ANGPTL1	-0.189149	-0.120288	0.0584336	0.152493	-0.0347013	0.0771673	-0.00934073
ANGPTL2	-0.00325421	0.0516767	-0.126263	-0.0795455	-0.104792	0.265078	0.000483275
ANGPTL5	0.0258005	0.317676	0.162889	0.125482	0.287126	-4.69735e-05	0.153154
ANGPTL6	0.151334	0.314356	-0.403372	-0.333211	0.0877713	-0.0395334	-0.0371092
ANK3	-0.307939	-0.0160295	-0.10966	-0.0659824	0.0335118	0.0614123	-0.0674478
ANKAR	0.166947	0.238732	0.332325	0.130865	0.032423	-0.113918	0.131229
ANKDD1A	0.349156	0.347418	0.262436	0.148827	0.177316	-0.158267	0.187814
ANKEF1	-0.330348	-0.0350436	0.0706609	-0.090176	0.10707	-0.0115713	-0.0482347
ANKFN1	-0.0521444	0.278667	0.160474	0.00898918	0.0824845	0.26385	0.12372
ANKFY1	-0.399288	0.0154259	-0.134629	0.182551	0.0132566	-0.10159	-0.0707122
ANKH	0.0207754	0.162508	-0.0528992	0.0938416	-0.00239261	0.0160507	0.0396473
ANKIB1	-0.357077	-0.0279007	-0.0755518	-0.291789	-0.0995377	-0.124473	-0.162722
ANKK1	0.598304	0.213514	-0.0247184	-0.0480205	0.176345	0.108439	0.170644
ANKLE1	0.577634	0.340107	0.248407	-0.156891	0.157652	-0.0299265	0.189497
ANKLE2	0.132771	0.375352	0.0538001	-0.0377566	0.0436077	-0.0717887	0.0826642
ANKMY1	0.500389	0.432495	0.124976	0.10154	0.208382	-0.0121788	0.225934
ANKRA2	-0.112518	-0.0323273	0.0341077	-0.0428886	0.0538384	0.0103805	-0.0149012
ANKRD1	0.0475106	0.221965	0.410065	0.118768	0.11416	-0.0212394	0.148538
ANKRD10	0.572485	0.474279	0.150074	0.222874	0.105587	0.156996	0.280382
ANKRD13A	0.00266664	-0.0627096	-0.135273	-0.287757	-0.111268	-0.00505863	-0.0998999
ANKRD13B	0.335651	0.482696	0.150975	-0.00403226	0.154922	-0.157943	0.160378
ANKRD13C	-0.410913	-0.0109993	0.0333355	-0.190249	-0.168762	-0.198801	-0.157731
ANKRD13D	0.575668	0.540845	0.209537	0.00329912	0.133436	0.00202102	0.244134
ANKRD16	0.447678	0.239806	0.0962739	0.0923754	0.203334	-0.169575	0.151649
ANKRD18DP	0.0274723	0.183336	0.282416	0.0155572	-0.0644234	-0.128802	0.0525927
ANKRD19P	0.488902	0.0795439	0.213656	0.0304252	-0.0650952	0.00256374	0.124999
ANKRD2	0.0698704	0.262188	0.10407	0.0136068	-0.133023	0.155949	0.0787769
ANKRD22	-0.0778022	-0.117773	-0.5102	-0.522727	-0.328153	-0.0807882	-0.272907
ANKRD23	0.514111	0.564688	0.30298	0.276026	0.266295	0.0164071	0.323418
ANKRD24	0.484502	0.308987	0.314435	0.101173	-0.000890851	0.0688807	0.212848
ANKRD27	-0.209887	-0.0902414	-0.010168	-0.0887097	-0.0951394	-0.173512	-0.111276
ANKRD28	-0.285247	0.171764	-0.258704	0.173754	-0.156233	-0.230595	-0.0975435
ANKRD29	-0.0245759	-0.0828974	-0.103739	-0.0883431	0.0365809	0.123963	-0.0231686
ANKRD30A	0.0390251	-0.199572	0.369698	0.334963	0.0587903	0.0833418	0.114374
ANKRD30B	0.136439	-0.0145917	-0.0726018	0.206285	-0.030767	-0.00432535	0.0367397
ANKRD30BL	0.108624	0.13498	0.257603	-0.2732	0.191242	0.00568991	0.0708232
ANKRD34B	-0.18772	0.0617911	0.444878	0.0139347	0.0984133	0.0894802	0.0867962
ANKRD36B	0.133238	0.359557	-0.0754231	-0.0359238	0.0600963	-0.158405	0.0471899
ANKRD36BP2	0.263952	0.32106	-0.0988481	-0.0230938	-0.0108344	-0.0899739	0.060377
ANKRD37	0.0469581	0.0556338	-0.108887	0.0260264	-0.0880972	0.145526	0.01286
ANKRD39	0.351339	-0.0644199	-0.117639	-0.129765	0.101063	0.0541787	0.0324595
ANKRD40	-0.186253	-0.105801	0.102066	0.0645161	-0.21862	-0.0577591	-0.0669752
ANKRD44	-0.281284	-0.0300134	-0.204389	-0.184018	-0.0344234	-0.100836	-0.139161
ANKRD45	-0.188103	0.48672	0.404042	0.128299	0.265694	-0.0658836	0.171795
ANKRD46	-0.0532284	-0.31271	0.499903	-0.22544	0.126337	-0.10935	-0.0124147
ANKRD49	0.384776	0.0292086	0.147242	-0.066349	0.0708853	0.000311861	0.0943458
ANKRD50	-0.355295	0.189135	-0.149817	-0.2489	-0.0308675	0.0199226	-0.0959703
ANKRD53	0.145075	0.0515426	0.122788	0.222507	0.229736	0.0748507	0.141083
ANKRD54	0.506451	0.157914	0.0758093	0.60044	0.0447839	0.139491	0.254148
ANKRD55	-0.0892023	0.111909	0.24815	-0.177786	-0.0381736	-0.0991239	-0.00737113
ANKRD6	-0.11219	-0.119819	0.212111	0.0487537	-0.028348	0.0398817	0.00673157
ANKRD7	-0.0331147	0.182815	0.287668	0.0290122	0.176624	-0.0243463	0.10311
ANKRD9	0.451472	-0.0195842	0.00939571	0.122801	-0.080459	0.175221	0.109808
ANKS1A	-0.323997	0.0119383	-0.0209795	0.0674487	0.10708	0.00906016	-0.0249082
ANKS1B	-0.170587	0.178001	-0.228972	-0.186217	0.150108	0.00701486	-0.0417754
ANKS3	0.719184	0.400101	0.0794131	0.190249	0.169513	0.0826836	0.273524
ANKS4B	0.152721	-0.125765	-0.271189	0.125771	0.117212	0.105617	0.0173946
ANKS6	0.153022	0.188062	0.0172469	0.117302	0.11488	-0.124708	0.0776342
ANKZF1	0.618527	0.559826	0.287406	0.0648827	0.264587	0.0938134	0.31484
ANLN	-0.0761286	0.318645	-0.150589	-0.302786	0.0201391	0.0358478	-0.025812
ANO1	-0.0928517	0.175319	-0.0343651	-0.110337	0.0855872	0.0182621	0.00693575
ANO10	-0.175773	-0.240443	-0.010168	0.102273	-0.0604684	0.00104899	-0.0639217
ANO3	-0.0332623	-0.0779349	0.433546	0.24874	0.14584	0.143736	0.143444
ANO4	-0.137026	-0.170758	0.133029	0.60044	0.170725	-0.000417212	0.0993321
ANO6	-0.259938	-0.0316231	-0.163588	-0.23607	0.020271	0.0114254	-0.10992
ANO8	0.302045	0.422066	0.0620375	0.068915	0.126092	-0.0967295	0.147404
ANO9	0.208096	-0.0513414	-0.0770963	0.278592	0.0853981	-0.132355	0.0518823
ANOS1	-0.308783	-0.0143528	-0.0302465	-0.0520528	-0.137038	-0.0394038	-0.0969795
ANP32A	-0.0453606	0.119819	-0.0599781	0.542522	0.191241	0.144902	0.148858
ANP32B	0.314445	0.0207914	-0.31688	0.00256598	0.0672285	-0.0827889	0.000893659
ANP32D	-0.172364	-0.0754047	-0.302478	0.169491	0.0404433	-0.0664894	-0.0678003
ANP32E	-0.0804321	0.101777	0.144282	-0.343475	0.0325318	-0.0908973	-0.0393689
ANPEP	0.0141409	0.0924212	-0.0598494	-0.392229	-0.210951	-0.0531581	-0.101604
ANTXR2	-0.108857	-0.00422535	-0.36875	-0.159457	-0.0524553	0.0549564	-0.106465
ANXA1	-0.148088	0.20332	-0.187142	-0.318548	-0.0697004	0.0545108	-0.0776079
ANXA11	0.0602463	-0.17002	-0.12356	-0.295088	-0.103989	0.190847	-0.073594
ANXA13	-0.00974192	-0.100436	-0.0893236	0.234301	0.0789327	0.0119548	0.0209478
ANXA3	-0.182314	0.000435949	-0.0480082	0.0813783	-0.0316787	0.0217533	-0.0264056
ANXA4	-0.124389	0.0630785	0.0906107	-0.190616	-0.0384269	-0.0747534	-0.0457494
ANXA5	-0.195706	0.119182	0.0352661	-0.402126	-0.118607	-0.0365606	-0.0997586
ANXA6	-0.0610254	0.00965795	-0.11365	-0.00806452	0.133111	-0.076981	-0.019492
ANXA7	-0.285663	-0.310127	0.0897098	-0.166789	-0.15237	-0.0467103	-0.145325
ANXA9	0.0477011	0.247116	0.343523	0.144062	-0.0120501	0.0382536	0.134768
AOAH	-0.163116	0.0424883	-0.320484	-0.399927	-0.252755	-0.121241	-0.202506
AOC1	-0.165384	0.0759557	-0.362829	0.175587	0.111589	0.00622507	-0.026476
AOC2	0.381609	0.254762	-0.0429886	0.33871	0.0688585	0.130329	0.188547
AOC3	-0.137208	0.203655	0.0458202	0.109604	-0.0688062	0.204884	0.0596582
AOX1	-0.170727	-0.123239	0.230131	-0.0333578	0.107336	0.00198052	0.00202062
AP1B1	-0.174162	-0.087827	-0.384581	-0.0483871	-0.148036	0.144181	-0.116469
AP1G1	-0.410687	-0.119316	-0.0700174	0.150293	-0.0835724	0.00278245	-0.0884196
AP1G2	0.561103	0.339738	0.0857198	-0.0381232	0.194163	0.135716	0.213053
AP1M1	0.268983	0.247384	0.129352	-0.119868	0.00978111	0.0836152	0.103208
AP1M2	0.082977	-0.277062	-0.0810863	-0.042522	-0.0782041	0.0173549	-0.0630904
AP1S3	-0.350868	0.103286	0.0594633	0.212243	0.130827	-0.00643567	0.0247526
AP2A1	-0.0589524	0.394534	-0.102967	-0.122434	-0.0764705	0.135619	0.0282215
AP2B1	-0.330154	0.108987	-0.354463	0.08761	-0.0425493	-0.186011	-0.11943
AP2M1	0.193681	0.116331	0.0507111	-0.0997067	-0.100322	-0.0558231	0.0174786
AP2S1	0.287498	-0.0401408	-0.231289	-0.0593842	-0.101516	0.0872927	-0.00958989
AP3B1	-0.596869	-0.184842	-0.243388	0.0905425	-0.136043	0.0154675	-0.175855
AP3B2	0.131254	0.411751	0.479727	-0.051691	0.309635	0.0535307	0.222368
AP3D1	-0.113755	0.111435	-0.138748	-0.0700147	-0.0126718	0.079079	-0.0241126
AP3M1	-0.425083	0.0545607	-0.033979	-0.250733	0.0311603	-0.0596707	-0.113957
AP3M2	0.0867583	0.237626	-0.0144153	0.0579179	0.218711	-0.284113	0.0504141
AP3S1	0.0461869	0.124883	-0.43851	-0.311217	-0.199824	-0.0106478	-0.131521
AP4B1	0.335613	0.320926	-0.270674	-0.376466	0.0586825	-0.143841	-0.0126265
AP4E1	-0.356704	0.202582	-0.261922	0.298754	-0.109768	-0.0366821	-0.0439567
AP4M1	0.338925	0.142891	-0.198597	-0.129765	0.0423498	-0.00790182	0.031317
AP4S1	-0.00496033	-0.341952	0.172727	0.196481	0.0608242	0.0308904	0.0190017
AP5B1	0.00284606	-0.0408115	-0.225111	-0.0828446	-0.021178	-0.0846034	-0.0752837
AP5M1	-0.482082	-0.423172	-0.211854	0.0788123	-0.0511982	0.0219315	-0.177927
AP5S1	0.0340551	-0.185547	0.362958	0.0406892	0.0337093	0.0786092	0.0607456
AP5Z1	0.39067	0.31442	-0.207221	-0.33871	0.111316	-0.00245844	0.0446694
APAF1	-0.215251	0.373642	-0.284703	-0.0146628	0.100266	-0.000959883	-0.00694478
APBA1	-0.0663103	0.00586854	0.2681	-0.182185	0.104125	0.0582532	0.0313086
APBA2	0.114526	0.425017	0.111204	0.247434	0.0830171	0.0735546	0.175792
APBA3	0.294004	0.106003	-0.189073	-0.131232	-0.176554	0.0284117	-0.0114067
APBB1	0.0307287	-0.0536553	0.259476	0.182185	0.188719	-0.0454304	0.0936705
APBB1IP	-0.0769543	0.0730382	0.0495527	-0.436584	-0.242165	-0.144173	-0.129548
APBB2	-0.147464	0.0129108	0.130124	0.439516	0.000647816	0.0928495	0.0880973
APBB3	0.70612	0.494299	0.306069	0.334677	0.133778	-0.00410279	0.328473
APC	-0.511878	0.107814	-0.222022	0.0747801	-0.0945646	-0.11664	-0.127085
APC2	0.24624	0.275419	-0.347641	-0.0392229	0.137614	0.222235	0.0824407
APCDD1L	-0.0243319	0.36824	-0.0275436	-0.215909	-0.0799107	0.027788	0.00805547
APEX1	0.0137417	-0.218981	0.211854	0.204545	0.0870106	0.09822	0.066065
APEX2	0.0456836	0.319651	-0.197825	-0.157625	0.092228	0.144529	0.041107
APH1A	0.037267	-0.303085	-0.00398996	-0.390396	-0.154037	-0.046524	-0.143461
APH1B	-0.318082	-0.108283	0.110818	0.280059	0.205987	-0.125161	0.00755625
APIP	-0.0339544	-0.336318	-0.0234249	0.0421554	-0.0742438	-0.200154	-0.104323
APLF	-0.0136036	0.117103	-0.0292168	0.0333578	0.0993742	-0.0885239	0.0197484
APLN	-0.0203101	0.0582495	-0.000900959	0.135997	0.179776	0.163695	0.0860843
APLNR	0.0453655	-0.0230718	-0.182122	0.178152	-0.143704	0.148336	0.00382602
APLP1	0.128364	0.355768	0.21623	-0.243768	0.156799	0.0830643	0.116076
APLP2	-0.211829	0.0806841	0.178261	-0.154326	0.0623401	0.100026	0.00919275
APMAP	-0.223383	-0.132428	0.265654	0.22544	0.0484775	-0.0656244	0.0196893
APOA1	0.342479	0.0471622	0.359096	0.415704	0.0999926	0.0921171	0.226092
APOA2	0.0489901	0.0139093	0.00657259	-0.0919088	0.0626305	0.0386459	0.0131399
APOA4	0.062802	0.22521	0.194858	-0.197128	0.170347	0.0336159	0.0816175
APOA5	0.186621	-0.0221145	0.25152	0.356782	0.185152	0.126704	0.180777
APOB	-0.143581	0.0423541	0.249308	0.0509578	0.0829833	0.0210577	0.0505133
APOBEC2	0.0750945	0.159631	-0.175944	-0.0678153	0.167035	0.0684101	0.0377352
APOBEC3B	-0.0319791	-0.0934272	-0.0647403	-0.170821	-0.0846516	-0.0529313	-0.0830917
APOBEC3C	-0.209158	0.291482	-0.057404	-0.171554	0.0110477	-0.0878192	-0.0372343
APOBEC3D	-0.0233783	0.268243	-0.149945	-0.361437	-0.0514628	-0.107689	-0.0709449
APOBEC3F	0.0474471	0.202783	-0.174786	-0.0931085	0.0592976	-0.101776	-0.0100238
APOBEC3H	0.0898906	0.131254	-0.270159	-0.143328	-0.222514	-0.217124	-0.10533
APOBEC4	-0.0860618	0.0737955	-0.354513	0.0359898	0.160745	0.165477	-0.000761281
APOC1	0.195497	0.0476861	-0.0980758	-0.258431	-0.281561	-0.0851623	-0.0800078
APOC3	0.129577	0.0923417	0.273091	-0.036867	0.15769	0.0694899	0.11422
APOD	-0.0102029	-0.128571	0.126392	0.042522	0.171511	0.0561714	0.0429704
APOF	-0.0827206	0.141227	0.5497	0.291277	0.0932053	0.185692	0.196397
APOH	0.131623	0.10957	0.541954	-0.178886	0.108618	-0.0568226	0.109343
APOL2	0.212043	0.107109	-0.415599	-0.0615836	-0.222386	-0.0391932	-0.069935
APOL4	-0.0847205	0.0942656	-0.383036	-0.224707	-0.130761	0.120609	-0.101392
APOL5	-0.0301721	0.121092	0.232058	0.110043	-0.0640359	0.0947335	0.0772864
APOL6	-0.302883	0.0894702	-0.583693	-0.112537	-0.190706	-0.194257	-0.215768
APOLD1	-0.135938	-0.134306	-0.120471	-0.120968	-0.010397	0.185646	-0.0560723
APOO	0.175968	-0.0670691	-0.133599	0.112537	0.0152531	0.0172333	0.0200539
APOOL	-0.507397	-0.063548	0.269129	0	0.019235	-0.0613151	-0.057316
APP	-0.240077	0.0135815	0.172212	-0.0285924	0.018043	0.0664588	0.000270977
APPBP2	-0.522665	-0.102649	0.248279	0.138563	-0.0509879	-0.0412669	-0.0551211
APPL1	-0.410461	-0.161502	-0.19435	0.407258	0.0123786	-0.273097	-0.103296
APPL2	-0.200264	-0.0215627	-0.0292168	0.023827	0.106411	0.0192908	-0.0169191
AQP10	-0.081103	0.0242392	0.220504	-0.0474455	0.290975	0.105693	0.0854772
AQP11	0.027245	-0.0569752	0.0792844	-0.168255	0.424622	0.140722	0.0744406
AQP2	-0.101431	0.0226634	0.358927	0.137147	0.208814	0.0405258	0.111108
AQP4-AS1	0.240244	-0.00209739	0.309436	-0.0189391	0.0401569	0.0827092	0.108585
AQP6	0.119282	-0.116872	0.554733	-0.0546188	0.263544	-0.0732636	0.115467
AQP7P1	0.22252	0.0972174	-0.227457	-0.184158	-0.0810571	0.107788	-0.0108579
AQP8	0.289373	0.315171	0.24634	0.0605855	0.117106	0.20883	0.206234
AQP9	-0.212357	0.264956	-0.321256	-0.324413	-0.0547264	-0.040384	-0.114697
AQR	-0.520315	-0.171496	-0.220349	0.278592	0.0531176	0.240177	-0.0567122
AR	-0.394094	0.0609993	0.154965	0.490836	0.0486849	0.0661272	0.0712531
ARAF	0.0903868	-0.00167673	0.0745222	0.116569	0.0267649	-0.10854	0.0330044
ARAP1	0.22736	0.0984239	0.196924	0.00293255	-0.0111531	-0.0258925	0.0814325
ARAP2	-0.240763	0.114688	-0.371967	0.00109971	-0.17365	-0.187121	-0.142952
ARAP3	0.0992357	0.156472	0.419461	-0.0989736	0.268679	0.190312	0.172531
ARC	0.00702698	-0.0899061	0.139906	0.106305	0.270626	0.0469209	0.0801465
ARCN1	-0.407059	-0.223508	0.0198211	-0.183284	-0.0133964	0.094348	-0.118846
AREL1	-0.342524	-0.147619	-0.0244546	-0.153959	0.073316	-0.0279338	-0.103862
ARF1	0.102097	-0.172602	0.108501	-0.163123	-0.0908622	0.0573621	-0.0264378
ARF4	-0.294223	-0.183836	-0.0902246	0.039956	0.0137327	0.118446	-0.0660248
ARF5	0.41758	-0.102414	-0.295	-0.158358	0.0544431	0.0996861	0.0026562
ARFGAP1	0.608826	0.417069	0.485359	-0.023827	0.180319	0.224228	0.315329
ARFGAP2	0.333495	-0.187995	0.0686016	0.0964076	0.0701541	-0.0260627	0.0591001
ARFGAP3	-0.276905	-0.233669	0.375957	0.312683	-0.103804	0.141597	0.0359765
ARFGEF2	-0.505613	-0.0743125	0.47133	0.00806452	0.025765	0.0812499	0.00108065
ARFIP2	0.0392491	-0.290376	0.118412	0.230572	0.0766393	0.052988	0.0379141
ARG1	0.0946863	-0.053694	-0.00450479	-0.0155572	0.133441	0.077929	0.0387167
ARG2	-0.170426	-0.183467	-0.0281871	0.184751	0.050764	-0.0870821	-0.0389412
ARGFX	0.0656716	0.245462	0.262428	-0.189099	-0.0134497	0.150803	0.0869692
ARGLU1	0.483708	0.406673	0.0938284	0.209677	0.157868	-0.010745	0.223502
ARHGAP1	-0.147646	0.470657	-0.0351374	0.1239	-0.104017	0.221765	0.0882537
ARHGAP10	-0.00413631	0.201576	0.0426025	-0.398827	-0.042838	0.0319354	-0.0282812
ARHGAP11A	-0.0774034	0.402079	-0.125233	0.0392229	-0.0491341	0.00751301	0.0328407
ARHGAP11B	-0.136211	0.41887	-0.060493	-0.0058651	-0.00351488	0.0204573	0.0388739
ARHGAP15	0.080729	0.0964789	-0.31791	-0.267229	-0.31248	-0.131658	-0.142012
ARHGAP19	-0.142218	0.209323	-0.23721	0.101906	0.0370902	-0.0832749	-0.019064
ARHGAP20	-0.243967	0.105734	0.0584336	-0.320015	0.0211299	0.24669	-0.0219991
ARHGAP21	-0.348141	0.250637	-0.187271	0.270528	-0.0799705	-0.0633969	-0.0262691
ARHGAP24	-0.0243109	-0.111469	0.124332	-0.0223607	-0.117758	0.00317126	-0.0247326
ARHGAP25	-0.000296939	0.0167337	-0.274406	-0.230205	0.114186	-0.0841984	-0.0763644
ARHGAP26	-0.18437	0.198793	-0.016346	0.318182	-0.115529	-0.116583	0.0140244
ARHGAP29	-0.283154	-0.0578806	-0.0431173	-0.0960411	-0.0385745	0.0152893	-0.083913
ARHGAP30	0.0231465	0.164655	-0.261021	-0.227273	-0.152627	-0.0382617	-0.0818969
ARHGAP4	0.488497	0.354125	-0.00347513	-0.17522	0.00158304	0.0350945	0.116767
ARHGAP6	-0.0165356	-0.0423206	-0.239784	0.480205	0.227606	0.156736	0.0943179
ARHGAP9	0.175442	0.231355	-0.285475	-0.323314	-0.216061	-0.127891	-0.0909907
ARHGDIA	0.231002	-0.0416164	-0.149302	-0.101906	-0.135496	0.0469614	-0.0250595
ARHGDIB	-0.0135174	0.0489269	-0.210696	-0.0729472	-0.259829	-0.117839	-0.104317
ARHGDIG	0.225571	0.0715651	0.370037	0.29813	0.137046	0.140041	0.207065
ARHGEF1	0.505306	0.371529	0.21919	-0.0241935	-0.0878587	0.0173063	0.16688
ARHGEF10	0.0162515	0.169517	0.0964026	0.294355	0.0165637	-0.0978717	0.0825364
ARHGEF10L	0.218354	-0.012173	-0.0429886	-0.395161	-0.0425788	-0.107462	-0.0636683
ARHGEF11	-0.106973	0.243394	0.151361	0.118768	0.151909	0.0927928	0.108542
ARHGEF15	0.0698337	0.0588531	0.0232962	0.200513	0.0224253	0.229274	0.100699
ARHGEF16	0.369687	-0.0177733	-0.146599	0.262463	-0.000869285	-0.0440939	0.0704691
ARHGEF17	-0.078048	0.170288	0.352017	0.26173	0.0890838	0.00660578	0.133613
ARHGEF18	-0.00297259	0.131657	-0.0108115	0.0656158	0.0130588	0.0653976	0.0436575
ARHGEF19	0.0625929	0.213649	0.419075	0.329912	0.114989	-0.0634212	0.179466
ARHGEF2	0.049593	0.376962	0.172469	0.290323	0.0369811	0.0298779	0.159368
ARHGEF25	0.197298	0.579343	0.116352	0.141496	0.319717	0.208902	0.260518
ARHGEF26	-0.00488717	0.05	0.0352661	-0.0579179	-0.0232057	0.0935461	0.0154669
ARHGEF28	-0.155564	-0.224916	0.211468	0.03739	0.000494779	-0.158867	-0.0483323
ARHGEF3	-0.254099	-0.0887324	-0.0541862	-0.354106	0.0691289	-0.0899739	-0.128661
ARHGEF39	0.469393	0.365895	0.0513547	-0.228006	0.0869471	0.0302991	0.129314
ARHGEF4	0.0969933	0.230385	0.555763	0.432551	0.343376	0.179903	0.306495
ARHGEF40	0.0870024	0.0351107	-0.0144153	0.242302	0.311308	0.112152	0.12891
ARHGEF5	-0.0249552	0.0607646	-0.304267	-0.360337	-0.0933104	-0.0155404	-0.122941
ARHGEF6	-0.153811	0.231824	-0.282386	-0.191716	-0.139183	-0.0677791	-0.100509
ARHGEF7	0.0848973	0.206942	0.0361671	0.0582845	0.111368	0.0164638	0.0856871
ARHGEF9	-0.135509	-0.115996	-0.000900959	-0.105205	0.194992	-0.0791195	-0.0402897
ARID1A	-0.428176	0.152582	0.0480082	0.077346	0.0901248	-0.0828942	-0.0238349
ARID2	-0.343053	0.0400067	0.084304	0.211877	0.176846	-0.049513	0.020078
ARID3A	0.0379298	0.246144	-0.102581	-0.133431	0.0429732	0.0533282	0.0240605
ARID3B	0.0524862	0.306673	-0.278654	0.179985	0.143897	0.0603673	0.0774591
ARID3C	0.128133	-0.0196521	0.202924	-0.233435	0.233913	0.0237554	0.0559397
ARID4A	-0.31519	-0.00529846	0.0787695	-0.0619501	0.0141698	-0.0288249	-0.053054
ARID4B	-0.199768	0.163313	0.328979	-0.108871	-0.0155986	-0.0386829	0.0215619
ARID5A	0.103742	0.285714	-0.121637	-0.392229	-0.106968	0.0584233	-0.0288258
ARID5B	-0.428203	0.0885647	-0.270931	0.0949413	-0.00892137	0.224487	-0.0500104
ARIH2	0.565148	0.0579142	0.0800566	0.28629	0.168209	-0.149017	0.1681
ARIH2OS	0.484189	0.0981891	0.0737547	0.0883431	0.111333	0.0877139	0.157254
ARL1	-0.366618	-0.238196	0.0823734	-0.00549853	0.102797	0.0731172	-0.0586708
ARL11	-0.0264718	0.112341	-0.0701461	-0.207478	-0.141845	-0.0337012	-0.0612169
ARL13A	0.0725095	0.26182	-0.0217517	0.132089	0.0816128	-0.044678	0.0802669
ARL13B	-0.274214	-0.016063	0.112491	0.142962	-0.0627801	-0.0318463	-0.0215751
ARL14	0.103144	0.0890312	-0.320613	-0.0664709	-0.0444501	0.0393873	-0.0333286
ARL14EP	-0.280962	-0.407411	-0.117768	0.145528	-0.0563679	-0.156056	-0.145506
ARL15	-0.515578	-0.256338	-0.0985906	0.204179	-0.0640139	0.167429	-0.0938188
ARL16	0.567253	0.10171	0.437866	-0.0692815	-0.00998475	-0.102132	0.154238
ARL2	0.395344	-0.230516	-0.270159	-0.119868	0.0558702	-0.0530285	-0.0370595
ARL2BP	0.00434277	-0.129611	0.00991055	-0.0106305	-0.000898731	0.162188	0.0058835
ARL3	0.198544	-0.0976526	0.109016	0.256965	0.136926	0.0072295	0.101838
ARL4A	0.0759984	-0.0569081	-0.250981	0.140029	0.207876	0.0530366	0.0281751
ARL4C	-0.0182052	0.393494	-0.087393	0.190616	-0.0856789	-0.00564185	0.0645318
ARL4D	0.027426	0.0653588	0.468756	0.0571848	0.0203531	0.231235	0.145052
ARL5A	-0.504349	-0.216935	-0.266941	0.00109971	-0.0547566	-0.0700148	-0.185316
ARL5B	-0.434329	0.0379611	-0.314949	0.00513197	0.0850004	-0.0738138	-0.115833
ARL6IP4	0.546209	0.133602	-0.137847	-0.039956	0.0707335	0.177319	0.12501
ARL6IP5	-0.290216	-0.208082	-0.161014	-0.340909	-0.180829	0.0257062	-0.192557
ARL6IP6	0.0478636	0.133199	-0.123431	-0.190616	0.0151387	-0.124756	-0.0404337
ARL8A	0.284648	-0.186653	0.0474934	0.00916422	0.0055815	-0.0680707	0.0153606
ARL8B	-0.186157	-0.232998	-0.306455	-0.0223607	-0.0513023	-0.119135	-0.153068
ARL9	0.0200221	0.218466	0.17041	0.045088	-0.0236493	-0.311654	0.0197804
ARMC1	-0.388429	-0.192455	-0.0558595	-0.179619	0.00956794	-0.200235	-0.167838
ARMC10	-0.0710543	-0.12609	-0.547912	-0.257698	0.0110991	-0.12666	-0.186386
ARMC12	0.588229	0.449497	0.210696	0.163505	0.345342	-0.0233905	0.28898
ARMC2	-0.0257115	0.115459	-0.0262565	0.0509531	0.22597	0.0591685	0.0665971
ARMC3	-0.054431	0.207826	0.433389	-0.244157	0.271637	-0.0440696	0.0950324
ARMC4	-0.099992	0.0778361	0.357037	-0.14846	0.221189	-0.0465668	0.0601739
ARMC5	0.449245	0.326358	0.0337216	0.239736	0.240524	0.250449	0.256672
ARMC6	0.027957	-0.24896	0.0455628	0.306085	0.0530152	-0.105688	0.0129953
ARMC7	0.243848	0.0409792	0.247378	-0.0439883	-0.106411	-0.0102347	0.0619285
ARMC9	0.0647769	0.465426	0.0468499	-0.079912	0.193758	-0.058561	0.10539
ARMCX1	-0.135634	-0.0334675	0.281099	0.120601	0.133769	-0.029157	0.0562018
ARMCX2	-0.208618	0.131757	0.281357	0.278959	0.139167	-0.00476702	0.102976
ARMCX3	-0.210992	0.105265	0.284188	0.0194282	0.0281796	0.0152326	0.0402169
ARMCX5	-0.393755	-0.00331992	0.0417015	0.0982405	0.0657629	-0.0852271	-0.0460995
ARMS2	0.114444	0.330451	0.394028	0.264571	0.219949	0.0558419	0.229881
ARMT1	-0.298926	-0.00405768	-0.302207	0.0230938	0.054169	-0.0559122	-0.0973067
ARNT	-0.293594	0.0884306	0.298604	0.0267595	-0.0455433	-0.0220125	0.00877405
ARNT2	-0.185413	-0.352616	0.453826	0.248534	0.288031	-0.146287	0.0510125
ARNTL	-0.0453901	-0.295305	-0.130896	0.0139296	-0.0804885	-0.101274	-0.106571
ARNTL2	-0.218717	0.239302	-0.212755	0.0318915	-0.031305	-0.167291	-0.0598124
ARPC1A	0.106254	-0.253555	-0.337473	-0.272361	-0.0851003	-0.0203439	-0.143763
ARPC1B	0.0644193	0.291616	-0.321514	-0.547287	-0.242334	0.00389219	-0.125201
ARPC3	0.169605	0.0661972	-0.554218	-0.0810117	-0.0862964	0.0189182	-0.0778009
ARPC5	0.0223436	-0.0223675	-0.424223	-0.103739	-0.143446	0.0283307	-0.107184
ARPC5L	0.39341	-0.061167	-0.142223	0.0197947	-0.0586315	-0.177911	-0.00445456
ARRB1	-0.00961366	0.0145205	-0.0150589	-0.0439883	0.0176486	-0.163533	-0.0333374
ARRB2	0.284536	-0.0326291	-0.055602	-0.180718	-0.0179253	-0.12184	-0.0206965
ARRDC1	0.51629	0.123474	0.068859	-0.271994	-0.0673696	0.103744	0.078834
ARRDC2	0.220734	0.098558	-0.119828	-0.119501	-0.122594	-0.0701363	-0.0187945
ARRDC3	-0.306286	0.276727	-0.136817	-0.016129	-0.0530853	-0.111845	-0.0579058
ARRDC4	-0.105862	0.265359	0.0314049	-0.148827	0.104486	-0.00922217	0.0228898
ARRDC5	0.186255	0.230585	-0.0223967	-0.327713	-0.176377	-0.0976043	-0.0345418
ARSB	-0.405643	-0.0111335	-0.0575327	-0.0542522	-0.0934319	-0.0889046	-0.118483
ARSD	-0.26876	-0.055835	-0.155737	0.328079	0.0862873	0.0287519	-0.00620229
ARSE	-0.0130286	0.0209926	-0.0642255	0.19868	0.0350938	0.0264515	0.033994
ARSF	-0.116851	-0.200436	0.0229931	-0.103968	-0.0757327	0.0891245	-0.064145
ARSG	-0.0862235	0.0588196	0.290624	-0.0388563	-0.0624757	-0.0418582	0.020005
ARSH	-0.0785789	0.0814693	0.133084	0.0120968	0.0228041	0.0233099	0.0323642
ARSK	-0.283597	-0.199329	0.0364245	0.178152	0.0181836	-0.126587	-0.0627922
ART1	-0.0480155	0.0901453	0.1895	0.14183	0.0934817	0.133002	0.0999906
ART3	-0.145567	0.0182429	0.140559	-0.33604	-0.121947	-0.138672	-0.0972373
ART5	0.0121027	0.0310876	0.225125	0.222141	0.293183	0.063932	0.141262
ARTN	0.398543	0.297954	0.445717	0.0942082	0.0901833	0.165185	0.248632
ARV1	0.0221082	-0.290443	0.0145441	0.108504	-0.145657	0.0222069	-0.0447895
ARVCF	0.461824	0.276861	0.127164	0.315616	0.234823	0.164869	0.263526
ARX	0.0809298	0.287448	0.115709	0.231305	0.449424	0.246659	0.235246
ASAH1	-0.162762	-0.265895	-0.197181	0.106672	-0.20213	-0.182625	-0.150653
ASAH2	-0.154742	-0.223072	0.24356	0.258798	0.0234638	-0.0435715	0.017406
ASAP1	-0.183826	0.353488	0.237982	-0.181452	0.0273095	-0.117482	0.0226698
ASAP2	-0.0774368	0.147015	-0.0939571	0.394795	0.0604116	-0.0602377	0.061765
ASB1	-0.0951101	0.169618	0.382779	0.423387	0.23404	0.0305826	0.190883
ASB10	0.0463301	-0.0333394	0.150472	-0.00457876	0.0339462	0.0906322	0.0472437
ASB13	0.164082	-0.151744	-0.0102967	-0.280425	-0.0303117	-0.147834	-0.0760883
ASB14	0.262432	0.110161	-0.00180192	0.185484	0.103421	-0.00125149	0.109741
ASB15	0.0146552	0.0236706	0.247105	-0.103939	0.0566691	-0.152726	0.0142391
ASB18	0.0121706	0.235869	0.269412	-0.138415	0.0949624	-0.112454	0.0602576
ASB2	-0.0128689	0.251811	-0.146608	-0.373167	-0.0554737	0.00328466	-0.0555037
ASB4	-0.0383874	0.0613144	0.443872	-0.121079	0.0572278	-0.107155	0.0492989
ASB5	-0.0993662	-0.145889	0.134643	0.15996	0.361211	-0.113972	0.0494311
ASCC1	-0.235966	0.0199531	0.368492	-0.0300587	0.140289	0.0274073	0.0483528
ASCC2	0.328215	0.195506	-0.325504	0.210044	-0.0555197	0.199482	0.0920371
ASCC3	-0.532721	0.0373239	-0.336186	0.0813783	-0.0713274	-0.114826	-0.15606
ASCL1	0.162813	-0.0642645	0.0512391	0.0513385	0.0789289	0.0355645	0.0526032
ASCL2	0.115684	0.102716	-0.227943	-0.230205	0.0254593	0.0367307	-0.029593
ASCL3	0.0254325	-0.0363327	0.0262022	-0.159293	0.0584661	-0.0861946	-0.0286199
ASCL4	0.106449	-0.274236	-0.167756	0.148266	-0.0470935	0.0240602	-0.0350517
ASF1A	-0.232712	-0.142891	-0.135273	0.269795	0.0708392	0.100172	-0.0116783
ASF1B	0.081172	0.213883	-0.151104	-0.145528	-0.0539595	-0.025366	-0.0134838
ASGR1	0.374165	0.214889	0.0509685	-0.155425	0.0842762	0.0961058	0.11083
ASGR2	0.10596	0.0566906	0.155866	-0.173021	-0.121775	-0.00482372	0.00314948
ASH1L	-0.44287	0.131321	0.230903	-0.0205279	0.0287457	-0.00740771	-0.013306
ASH2L	-0.105442	-0.142186	-0.183667	0.0751466	0.111568	-0.179012	-0.0705988
ASIC1	0.0351488	0.227197	0.587554	0.417522	0.132912	-0.0691319	0.221867
ASIC3	0.664767	0.407847	-0.257674	0.20088	0.159074	0.0397116	0.202434
ASIC4	0.463677	0.413931	0.383149	0.144062	0.32153	0.114442	0.306798
ASIP	0.163792	0.207932	0.379264	0.231027	0.201623	-0.00829603	0.19589
ASNA1	0.0871321	-0.205734	-0.487547	0.00293255	-0.0179518	-0.032551	-0.108953
ASNS	0.220777	0.252113	-0.173242	-0.185484	-0.0815867	-0.193771	-0.0268656
ASNSD1	-0.155459	-0.20275	-0.34082	0.0362903	0.0297626	-0.15105	-0.130671
ASPA	-0.0940519	-0.00177733	0.00553446	0.189883	-0.0677261	0.108807	0.0234448
ASPDH	0.202898	-0.262417	-0.12286	0.0353772	0.0899736	0.0485837	-0.00140742
ASPHD1	0.163904	0.388397	0.307742	-0.285557	-0.0663489	-0.00233693	0.0843
ASPHD2	-0.0567435	0.0606304	-0.436708	0.162757	-0.0612025	0.0215184	-0.0516247
ASPN	0.0618907	0.222569	-0.262436	-0.0256598	-0.309178	0.1305	-0.0303858
ASPRV1	0.357786	0.105466	-0.412382	0.0912757	0.246056	-0.0409753	0.0578711
ASRGL1	0.0193114	-0.0100604	-0.0602355	0.0403226	-0.063508	-0.0903465	-0.0274194
ASS1	0.000565285	0.201107	-0.016346	0	-0.181338	-0.1221	-0.0196852
ASTE1	0.0647314	-0.0171361	0.0961452	-0.240469	0.11335	0.0249205	0.00692367
ASTL	0.105762	0.298799	0.0438924	0.0129298	0.273608	-0.190278	0.0907855
ASTN1	-0.0606708	-0.0929843	0.288454	0.0639002	0.376233	-0.0291036	0.0909714
ASXL1	0.140333	0.265996	0.378531	0.326979	0.127185	-0.0649521	0.195679
ASXL2	-0.489769	0.0419852	-0.0169895	-0.11217	0.132614	-0.120066	-0.094066
ASXL3	-0.189631	-0.195808	-0.00231675	0.307551	0.210727	-0.0342141	0.0160514
ATAD1	-0.195941	-0.113682	-0.301049	0.190249	-0.00686469	-0.0923797	-0.0866112
ATAD2B	-0.131883	0.313282	0.174657	0.219941	0.0991992	-0.0230575	0.10869
ATAD3A	0.325253	0.268478	0.0218804	0.0813783	-0.0250541	0.0546972	0.121105
ATAD3B	0.656832	0.50057	0.0323058	-0.0806452	0.122189	0.00677589	0.206338
ATAD3C	0.336942	0.341985	0.511745	0.139663	0.0853699	0.106968	0.253779
ATAD5	0.00485437	0.402918	-0.0984619	0.0579179	0.0470853	-0.124748	0.0482609
ATAT1	0.560047	0.293327	0.421777	0.324413	0.108958	-0.100407	0.268019
ATCAY	-0.0828598	0.208965	0.290846	0.169623	0.168293	0.166786	0.153609
ATE1	-0.559078	-0.0623742	-0.0536714	0.287023	0.0623144	-0.0900954	-0.0693136
ATF1	-0.366474	-0.184339	-0.11558	0.128299	0.0278499	-0.0188372	-0.0881802
ATF2	-0.517489	0.00254862	0.403887	0.199047	-0.0411803	-0.126158	-0.0132241
ATF3	-0.104193	-0.097116	-0.342493	-0.00733138	-0.0166373	-0.110014	-0.112964
ATF4	0.411133	0.0544601	0.0845614	0.371334	-0.0928393	0.0617525	0.1484
ATF5	0.074826	0.154326	0.0155737	-0.205279	-0.0136419	0.0595897	0.0142324
ATF6	-0.565842	-0.0306841	0.155866	0.0630499	-0.0673654	-0.0515137	-0.0827482
ATF7	-0.423757	0.272502	0.0415728	0.223607	0.0436633	0.0347543	0.0320571
ATF7IP	-0.437945	0.233803	0.0653839	0.115469	0.16637	-0.0545189	0.0147603
ATF7IP2	0.107467	0.312508	0.244803	0.0428886	0.231597	-0.0446447	0.149103
ATG10	0.11782	-0.271194	-0.173628	-0.0421554	0.0363785	-0.0731658	-0.0676574
ATG101	0.226183	-0.237861	0.109145	0.0832111	-0.011742	0.0902331	0.0431949
ATG12	-0.115149	0.141516	-0.358196	-0.122801	-0.0946044	-0.038448	-0.0979471
ATG13	-0.0903134	-0.0656606	0.116481	-0.0227273	0.0455379	-0.0956765	-0.0187265
ATG14	0.281059	-0.0529846	0.198854	-0.138196	0.170967	0.021729	0.0802381
ATG16L2	0.618837	0.374547	0.000257417	0.110704	0.133382	-0.0598489	0.196313
ATG2A	0.0194836	0.109524	0.0720767	-0.00623167	0.0796847	-0.0763006	0.0330395
ATG2B	-0.268815	-0.112106	-0.0925413	0.191349	0.0371254	0.0451469	-0.0333068
ATG3	-0.0854509	-0.111368	-0.499775	-0.521994	-0.175755	-0.0304854	-0.237471
ATG4A	-0.128041	-0.288833	-0.0169895	-0.255499	-0.207946	-0.122051	-0.169893
ATG4C	-0.274193	-0.149698	-0.0742647	-0.169721	-0.156213	-0.234904	-0.176499
ATG4D	0.516476	-0.0740107	0.131025	0.214443	-0.00862317	0.0400437	0.136559
ATG5	-0.25832	-0.300805	-0.350087	-0.0931085	-0.0992938	-0.0747291	-0.196057
ATG7	0.183894	0.0190476	-0.0948581	-0.329545	-0.100308	-0.126676	-0.074741
ATG9A	0.134626	0.139906	0.0886801	0.0381232	0.106562	0.0419311	0.0916381
ATG9B	0.309501	0.42552	-0.169509	-0.284457	0.283695	0.0421012	0.101142
ATIC	-0.00737104	0.168075	-0.00566317	0.17522	0.0849377	0.0801239	0.0825537
ATL1	-0.151566	0.0426895	-0.0150589	0.102639	0.054507	-0.131188	-0.0163296
ATL2	-0.323862	-0.295104	0.343394	0.0223607	0.093677	-0.0564306	-0.0359942
ATL3	-0.414751	-0.284004	-0.417144	-0.111804	-0.202051	-0.023989	-0.24229
ATM	-0.266607	0.147586	0.14248	0.129032	0.105672	0.0305016	0.0481108
ATMIN	-0.235507	-0.01556	0.00193063	0.165689	-0.115404	0.0238351	-0.0291694
ATN1	0.199939	0.450905	0.183152	0.0751466	0.142135	0.061064	0.18539
ATOH7	0.377551	0.20498	0.235923	0.15682	0.176411	0.0161436	0.194638
ATOH8	0.131682	-0.0567069	0.462707	0.344208	0.273606	0.0878597	0.207226
ATOX1	0.293911	-0.195406	-0.130639	0.0835777	-0.113403	0.0414208	-0.00342309
ATP10D	-0.322317	-0.110899	-0.126906	-0.085044	-0.169138	-0.134833	-0.15819
ATP11AUN	0.0791913	-0.102148	0.132671	-0.212869	0.152714	0.0648174	0.0190628
ATP11B	-0.419928	-0.01167	-0.31688	0.193548	-0.11782	-0.223969	-0.149453
ATP11C	-0.353525	0.0566734	-0.485231	-0.316349	0.00262278	-0.0287519	-0.187427
ATP12A	-0.166937	0.0471226	0.439825	0.266227	0.181705	0.109112	0.146176
ATP13A1	0.16335	0.210832	-0.0823734	0.102639	0.132801	-0.0252364	0.0836687
ATP13A2	0.0273728	0.170993	0.0840466	-0.0604839	-0.00415979	-0.10888	0.0181481
ATP13A3	-0.399969	0.178739	-0.249694	-0.0659824	0.024843	-0.158689	-0.111792
ATP13A4	-0.00985646	0.0549296	0.255357	-0.227639	0.184015	0.0529799	0.051631
ATP1A1-AS1	0.30963	-0.146445	0.326791	0.0428886	0.173587	0.0577024	0.127359
ATP1B2	-0.00806857	0.0841046	0.516636	0.165689	0.365434	0.152873	0.212778
ATP1B3	-0.0566479	-0.0181757	0.122144	-0.119501	0.00901675	0.0970535	0.00564828
ATP2A1	0.265917	0.254024	0.0176331	0.27346	0.207273	0.0980742	0.186064
ATP2A3	-0.0422552	0.155231	0.104511	0.185117	-0.0682787	-0.0901845	0.0406901
ATP2B1	-0.3214	0.0945339	0.248665	0.222874	0.00903417	0.145866	0.0665955
ATP2B2	0.194201	-0.0405768	0.549591	-0.126295	-0.035048	-0.0532715	0.0814334
ATP2C2	-0.108631	0.225017	-0.230903	0.648827	0.163756	0.0826431	0.130118
ATP4A	0.0315828	-0.278754	0.204206	-0.0455991	0.211395	0.133065	0.0426493
ATP4B	0.0889938	-0.0888786	0.230685	0.301353	0.170081	-0.0472031	0.109172
ATP6AP1	-0.0787582	-0.0481891	0.209795	0.0502199	-0.157995	0.0631943	0.00637782
ATP6AP1L	0.357753	0.217606	0.0298604	-0.0337243	0.158025	0.0174197	0.12449
ATP6V0A1	0.107294	-0.0197518	0.286119	-0.0267595	0.0559888	-0.138721	0.0440282
ATP6V0B	0.247955	-0.174111	-0.0378403	-0.151026	-0.0855366	-0.0749155	-0.0459124
ATP6V0C	0.315883	-0.144735	-0.312761	-0.239003	-0.00758509	0.153091	-0.039185
ATP6V0E1	0.121702	-0.0809188	-0.110689	0.000733138	-0.131184	-0.0369737	-0.0395551
ATP6V0E2	0.179896	0.00251509	0.225883	-0.203079	-0.0136887	0.0749479	0.0444124
ATP6V0E2-AS1	0.38826	0.0700872	0.151619	-0.267595	0.0833028	0.0473826	0.0788428
ATP6V1A	-0.454159	-0.299229	-0.149302	-0.151026	-0.194823	-0.109163	-0.226284
ATP6V1B2	-0.167748	0.0625084	-0.295	-0.234971	-0.162976	-0.228626	-0.171135
ATP6V1C1	-0.142589	0.102113	0.297188	-0.423021	-0.0960842	-0.212442	-0.0791392
ATP6V1C2	0.317514	0.155097	0.0737499	0.0267595	0.17136	0.034252	0.129789
ATP6V1D	-0.153401	-0.438967	-0.199627	0.00549853	-0.0925108	0.180989	-0.116336
ATP6V1E1	0.129642	-0.230215	-0.477766	0.0890762	-0.156793	0.0279581	-0.103016
ATP6V1E2	0.241984	0.17438	0.186498	-0.0868768	0.157084	0.0269942	0.116677
ATP6V1G1	0.0577556	-0.297887	0.203874	0.0920088	0.0334484	0.127478	0.036113
ATP6V1H	0.0148476	-0.116499	-0.194736	-0.263563	0.0508283	-0.0690346	-0.0963595
ATP7A	-0.418427	-0.169987	-0.204132	-0.119868	-0.0349286	0.0649359	-0.147068
ATP7B	-0.338957	-0.122032	0.0732351	0.368768	0.106655	0.106328	0.0323329
ATP8A1	-0.103602	-0.134172	-0.230131	0.377933	-0.14556	-0.0298131	-0.0442242
ATP8A2	-0.0399499	0.187711	0.325525	0.180352	0.15009	0.184796	0.164754
ATP8B1	-0.451179	-0.0761234	-0.320098	0.194648	-0.172797	0.269986	-0.0925938
ATP8B2	-0.197793	0.377767	0.153678	0.0623167	0.123662	0.101501	0.103522
ATP8B3	0.280534	0.434339	0.331038	-0.553153	-0.113946	0.153496	0.088718
ATP8B4	0.0600606	-0.0514755	-0.311732	-0.430718	-0.120225	-0.155716	-0.168301
ATP9B	-0.222325	0.00449363	-0.244675	0.161657	-0.0709508	0.00776412	-0.0606727
ATPAF1	-0.00480084	-0.363213	0.00991055	-0.00549853	-0.102231	-0.0245155	-0.0817247
ATPAF2	0.267895	0.0557344	0.183409	0.317815	-0.139925	-0.00585245	0.113179
ATR	-0.3752	0.235915	-0.175687	0.136364	0.0131517	-0.153885	-0.0532236
ATRAID	0.284231	-0.208249	0.297445	0.0274927	0.151317	0.206513	0.126458
ATRIP	0.223516	0.0810195	-0.00334642	0.195381	0.0833684	-0.00194812	0.0963317
ATRNL1	-0.184704	0.323317	0.156638	0.142229	0.287207	-0.0826853	0.107
ATXN1	-0.146178	0.176761	-0.0151876	-0.0494868	0.115035	0.176234	0.0428629
ATXN2L	0.184234	0.505567	0.103224	0.00293255	0.114115	0.000255159	0.151721
ATXN3	-0.122091	0.0970154	0.0664135	0.409457	-0.0319031	-0.00888196	0.068335
ATXN7	-0.237283	0.232227	-0.246477	-0.139296	0.03489	-0.0925012	-0.07474
ATXN7L2	0.462637	0.444534	0.102581	-0.0205279	0.131649	-0.0734007	0.174579
ATXN7L3	0.14632	0.394433	0.404299	-0.103006	0.107211	0.00603876	0.159216
AUH	0.0500536	-0.34782	-0.167836	0.277126	-0.10412	-0.205508	-0.0830174
AUNIP	0.0482614	-0.0376258	-0.103224	-0.195748	0.0103012	-0.101177	-0.063202
AUP1	0.389526	-0.0683099	0.401313	-0.0608504	0.0424527	0.0778802	0.130335
AURKA	0.0507299	0.123776	0.4295	-0.0894428	-0.0112708	0.0552885	0.0930968
AURKAIP1	0.444164	-0.270691	-0.0939571	0.0241935	-0.0608172	0.121816	0.0274514
AURKB	0.212644	0.326559	0.0920265	-0.115836	-0.0119464	0.0686215	0.0953448
AURKC	0.308167	0.125989	0.158183	-0.253666	-0.0606115	-0.178032	0.0166716
AUTS2	0.0363235	-0.0155936	-0.15445	-0.118402	0.188645	0.0486624	-0.00246911
AVEN	0.00372606	0.26006	-0.651908	0.101173	-0.00211059	0.164853	-0.0207011
AVL9	-0.469495	-0.0054326	-0.324989	-0.531158	0.151994	0.0250177	-0.192344
AVPI1	0.105332	0.204058	0.133084	0.0601173	-0.00244528	0.154274	0.10907
AVPR1A	-0.322918	-0.287659	-0.00836605	0.0531525	-0.180478	0.170823	-0.0959076
AVPR1B	0.0250892	-0.119338	0.236728	-0.00531223	-0.00813501	0.047744	0.0294627
AVPR2	0.143635	0.0123742	-0.0334663	-0.114736	0.0446831	0.139734	0.0320373
AWAT1	0.00675413	-0.0026415	0.264554	-0.164961	-0.0260161	0.00581074	0.0139167
AXDND1	0.196173	0.175039	-0.0417042	0.202871	0.0859696	0.113472	0.12197
AXIN1	0.400944	0.343695	-0.15947	-0.0626833	0.0771714	0.0614366	0.110182
AXIN2	-0.0920434	0.410194	0.139134	-0.0150293	0.116661	-0.0134586	0.0909096
AXL	-0.0738856	0.331891	-0.185855	-0.1261	-0.0906051	-0.0388287	-0.0305639
AZIN1	-0.269471	-0.0726358	-0.00167321	-0.306818	-0.002792	-0.0801239	-0.122252
AZIN2	0.430142	0.424178	0.0226527	0.345308	-0.0392742	-0.0628298	0.186696
AZU1	0.182376	0.0907665	-0.193454	0.214521	0.150561	0.0373041	0.0803458
B2M	-0.13083	-0.265459	-0.562198	-0.241935	-0.247414	-0.179061	-0.271149
B3GALNT2	-0.141019	0.133903	0.181736	0.31195	0.0857801	-0.0922501	0.0800167
B3GALT1	-0.191507	-0.124874	0.446391	0.270418	-0.0484652	0.0189549	0.0618196
B3GALT2	-0.180691	0.258954	0.194221	-0.0729472	0.138038	0.0582127	0.0659646
B3GALT6	0.418674	0.0730047	0.360126	0.0326246	0.0480383	0.0829104	0.16923
B3GAT2	0.169349	0.474447	-0.0545724	-0.0058651	0.0707271	-0.021081	0.105501
B3GAT3	0.37175	0.0155936	-0.09666	0.0362903	-0.0811379	0.0149005	0.0434561
B3GNT3	-0.110031	0.193628	-0.113392	-0.261364	-0.105594	0.0334501	-0.0605505
B3GNT4	0.240055	0.226258	0.252912	-0.00696481	0.132904	0.289006	0.189028
B3GNT5	-0.224716	0.0823944	-0.395032	-0.272361	0.177568	0.0174764	-0.102445
B3GNT7	-0.0351356	0.404393	0.320484	-0.342742	0.0166446	0.0531986	0.0694738
B3GNT8	0.0587296	-0.0762911	-0.317009	0.166422	-0.0294881	0.117604	-0.0133388
B3GNT9	0.017224	-0.0521127	0.18933	0.259164	0.0326077	0.0774832	0.0872827
B4GALNT1	0.0345083	0.371026	0.321771	0.0593842	-0.0508411	-0.142715	0.0988556
B4GALNT2	0.16346	-0.0781228	0.0813985	0.353224	-0.0139419	0.179632	0.114275
B4GALNT3	-0.12745	0.0638833	-0.253298	-0.0516862	0.20765	0.0803264	-0.0134291
B4GALNT4	0.304459	0.318046	0.162687	0.0447214	0.33118	-0.0601729	0.183487
B4GALT1	-0.326485	0.19497	0.0830169	-0.0362903	-0.139989	0.0647253	-0.0266754
B4GALT2	0.298147	0.12059	-0.127807	0.17632	0.050234	0.0282578	0.090957
B4GALT3	-0.0430895	-0.0498994	0.394105	-0.401026	-0.0466614	0.117021	-0.0049251
B4GALT4	0.0289306	0.120892	0.14943	-0.0355572	0.0475917	0.00680829	0.0530159
B4GALT5	-0.284093	0.147586	0.172727	-0.158724	0.0169158	0.0883943	-0.00286565
B4GALT6	-0.194526	-0.328638	0.0723341	0.211877	0.14009	-0.0444827	-0.0238909
B9D1	0.341614	0.218779	0.109016	0.298387	0.139833	0.0568437	0.194079
B9D2	0.174634	0.0650235	-0.111333	0.34824	0.0311534	0.024718	0.0887393
BAALC	0.000274406	-0.201073	0.216874	0.350806	0.211176	0.0527774	0.105139
BAAT	0.147689	0.080389	-0.138748	0.130865	0.0838236	-0.159576	0.0240737
BABAM1	0.460021	-0.0943327	-0.0388699	0.0106305	-0.0273132	0.0554829	0.0609364
BACE1	-0.0705358	0.275084	0.270674	0.271994	0.0228643	0.0727932	0.140479
BACH1	-0.416132	0.229745	-0.141708	-0.15066	0.00269827	-0.0790628	-0.0925199
BACH2	-0.0384741	0.0673709	0.0330781	0.174853	0.0301189	0.0431786	0.0516876
BAD	0.406027	-0.137223	-0.000900959	-0.141129	0.0255079	-0.0014054	0.0251461
BAG1	0.261794	-0.292958	-0.211725	0.211877	-0.122532	0.0168607	-0.0227805
BAG3	-0.0438581	-0.228035	-0.127421	0.0711144	-0.050127	0.207639	-0.028448
BAHD1	-0.0188158	-0.14886	0.0276723	0.222874	0.195307	0.20115	0.079888
BAIAP2	0.240849	-0.00405768	0.375442	0.0535191	0.0141806	0.129519	0.134909
BAIAP2L2	0.437094	0.0899061	0.0844327	0.101906	-0.0865361	-0.112039	0.0857939
BAIAP3	0.254044	-0.1666	0.161529	-0.0410557	0.105272	0.31355	0.104457
BAK1	0.163474	-0.058719	-0.195508	0.016129	-0.194425	-0.0504526	-0.0532503
BAMBI	0.0330662	0.128605	0.490379	-0.111804	0.247529	0.03328	0.136843
BANF1	0.431446	-0.0707914	0.0613939	0.119501	-0.0246071	0.122027	0.106495
BANK1	-0.0195172	-0.225117	0.066671	0.0241935	-0.0925786	0.0151678	-0.0385301
BANP	0.338692	0.0935949	-0.11159	-0.034824	0.0932258	0.0888641	0.0779938
BAP1	0.331923	0.0298793	-0.0305039	0.207478	0.0959456	0.0629675	0.116282
BARD1	-0.363053	0.110094	-0.0191776	-0.0406892	0.0544311	-0.063486	-0.0536468
BARX1	0.188382	0.161056	0.101036	0.361218	-0.222519	0.0602744	0.108241
BARX2	-0.152708	-0.0890677	0.256645	0.169355	0.18277	0.0486057	0.0692667
BASP1	0.105811	0.392287	-0.066671	0.409824	-0.100017	0.0478848	0.13152
BATF	0.170292	0.107746	-0.210438	-0.0788123	-0.198661	-0.00267714	-0.0354251
BATF3	0.160556	0.0661972	-0.018534	-0.349707	-0.133555	-0.0430003	-0.0530072
BAX	0.271632	0.220657	-0.165905	0.122801	-0.136764	0.0737409	0.0643603
BAZ1A	-0.206691	0.211234	-0.276723	0.00623167	-0.0474316	-0.0261923	-0.0565954
BAZ1B	-0.341318	0.141214	-0.356394	-0.156158	0.076845	-0.144635	-0.130074
BAZ2A	-0.276006	0.265292	0.0250981	0.0208944	0.0871831	0.0071566	0.021603
BAZ2B	-0.214706	0.299665	0.105798	0.193915	0.0980828	0.023341	0.0843493
BBC3	0.361949	0.0812207	-0.30298	0.140762	-0.140932	0.0556773	0.0326162
BBIP1	0.322393	-0.0126425	0.205161	0.157991	0.0185586	0.127972	0.136572
BBOX1	-0.0470907	-0.112508	0.168974	0.0958666	-0.170388	-0.0100079	-0.0125257
BBS10	-0.251112	0.00952381	0.0778686	0.323314	0.0984083	-0.0446528	0.0355583
BBS12	-0.170298	0.00137492	-0.183667	-0.0340909	-0.00680373	-0.213511	-0.101166
BBS2	-0.0179898	0.24715	-0.0633245	0.0491202	0.174329	0.0995322	0.0814695
BBS4	-0.016003	0.182696	0.186885	0.345674	0.134762	0.0386505	0.145444
BBS7	-0.219407	-0.0472502	-0.321771	0.0711144	-0.00913661	-0.243175	-0.128271
BBS9	-0.140209	-0.13605	0.237467	-0.352639	0.142785	0.0313035	-0.0362237
BBX	-0.372264	0.0768276	-0.219448	-0.178152	0.122058	-0.096041	-0.11117
BCAP29	-0.165109	-0.036385	-0.448549	-0.38673	-0.111243	-0.0235435	-0.19526
BCAP31	0.303177	-0.0503353	-0.201171	-0.0458211	-0.0328159	0.0821166	0.00919172
BCAR3	0.0353381	-0.420188	-0.107085	-0.413856	0.0538517	0.0735384	-0.129733
BCAS1	-0.116927	0.286889	-0.0133857	0.217742	0.092547	0.0766651	0.0905884
BCAS2	-0.182728	-0.248927	-0.174142	-0.125733	-0.0137103	-0.176947	-0.153698
BCAS3	-0.228345	-0.226157	0.314949	0.252566	-0.0916262	0.0431218	0.0107514
BCAS4	0.409938	-0.131422	0.356136	-0.16349	0.0687332	-0.0331018	0.0844656
BCAT1	-0.117555	0.183702	-0.157153	-0.171188	0.13997	0.00313076	-0.0198489
BCAT2	0.108446	-0.122703	0.0191776	0.279692	-0.0877758	0.0547215	0.0419264
BCCIP	0.295968	0.0244131	-0.0117125	0.0582845	0.0207322	0.0852028	0.0788147
BCDIN3D	0.0523559	-0.286452	0.240556	0.131965	0.148133	0.0599461	0.0577507
BCHE	-0.0859177	0.279826	0.100264	0.274927	-0.264674	0.0199957	0.0540702
BCKDK	0.236558	0.186821	0.15947	-0.373167	0.0826542	0.217772	0.085018
BCL10	-0.291658	-0.108182	-0.349315	-0.453446	-0.102108	-0.0956117	-0.233387
BCL11B	-0.0824186	0.201442	-0.201557	-0.106305	-0.112713	0.0727203	-0.0381386
BCL2	-0.0227991	-0.050939	-0.393848	0.279692	0.156747	-0.179944	-0.0351818
BCL2A1	-0.0162691	0.133065	-0.467083	-0.298754	-0.181889	-0.292708	-0.187273
BCL2L1	-0.0289601	-0.0918176	0.0839179	-0.0916422	-0.0919522	0.133193	-0.0145435
BCL2L10	-0.123225	-0.175251	0.414339	-0.013563	0.169965	0.0519516	0.0540361
BCL6	0.0145788	0.269115	0.159727	-0.200147	0.0212013	0.0837529	0.058038
BCL7A	-0.0281366	-0.00529846	0.266426	-0.0359238	0.137523	-0.0114416	0.0538581
BCL7B	0.318387	-0.210463	-0.308128	-0.350806	-0.0529173	-0.0865718	-0.115083
BCL7C	0.463304	0.0883635	-0.189716	-0.0634164	-0.00154198	0.242964	0.0899928
BCL9	-0.312976	-0.0646881	0.395135	0.0546188	0.117974	0.0995727	0.0482727
BCL9L	-0.0458353	0.25503	-0.136045	-0.170821	0.00903086	0.180819	0.015363
BCLAF1	-0.38215	0.0675721	-0.157539	0.255865	0.149022	-0.045155	-0.0187308
BCO2	0.440612	0.258618	0.118798	-0.0894428	0.172305	0.0167473	0.15294
BCORL1	-0.195159	0.0964453	0.168865	0.00989736	0.165201	-0.071408	0.0289736
BDH1	0.132546	0.131791	-0.198597	0.0392229	-0.0333642	0.00586055	0.0129099
BDH2	0.126797	-0.0652917	-0.23219	0.207845	-0.0619398	-0.104635	-0.0215691
BDKRB1	0.129628	0.219955	-0.248922	-0.000733138	-0.129093	0.0589822	0.00496951
BDKRB2	-0.0591656	0.108786	0.006178	0.169721	-0.133142	0.119305	0.0352804
BDNF-AS	0.132191	-0.222837	-0.164103	0.10044	0.0332141	-0.254766	-0.0626435
BECN1	-0.238368	0.0632126	-0.0570178	0.254765	-0.157487	0.0285737	-0.0177202
BEGAIN	0.258777	0.184306	0.382135	0.0326246	0.0902173	0.0339118	0.163662
BEND2	-0.0312389	0.17971	0.139994	-0.199491	0.144054	-0.00205301	0.0384958
BEND3	-0.134124	0.135614	-0.217775	0.222874	0.0851306	-0.0164719	0.0125413
BEND4	-0.250535	0.218292	-0.162687	-0.0524386	0.0876964	-0.111188	-0.0451434
BEND5	0.214753	0.0364856	0.340562	0.192082	0.155983	0.0459812	0.164308
BEND7	0.148323	0.168746	0.150203	0.354472	0.107437	-0.0273344	0.150308
BEST1	0.0234466	0.416264	-0.209537	-0.177786	0.0745275	0.0784553	0.0342284
BEST2	0.107783	0.054378	0.0963706	0.33338	0.190173	-0.119473	0.110435
BEST3	0.158817	0.128783	0.185565	0.22057	-0.00329623	0.0898918	0.130055
BEST4	0.254469	0.328102	0.395778	0.130499	0.13188	0.0573221	0.216342
BET1	-0.0109201	-0.0487592	-0.135787	-0.154692	-0.00435016	0.00410279	-0.0584009
BET1L	0.0132053	0.0165661	0.00630671	0.056085	0.0712112	0.110071	0.0455742
BEX1	0.0643031	0.116098	0.19576	0.18935	0.299274	0.072117	0.15615
BEX2	0.186788	0.130986	0.34674	0.133798	0.122139	-0.0942184	0.137705
BEX4	0.210366	0.126761	0.132827	0.142229	0.292332	0.0939835	0.166416
BEX5	0.0495007	-0.269014	0.414827	0.0549853	0.052036	-0.0371438	0.0441985
BFAR	-0.038555	-0.0655936	-0.118669	0.366935	0.0753404	0.0571353	0.0460989
BFSP1	0.164933	0.00419182	0.268614	0.53739	0.243141	0.0629594	0.213538
BFSP2	0.0423137	-0.053302	0.0569571	-0.0362903	-0.0210439	0.00736318	-0.000667036
BGLAP	0.405131	-0.139571	0.404531	0.26063	0.0779976	-0.0249934	0.163954
BGN	0.155646	0.0989269	-0.149559	0.0216276	-0.126087	0.187234	0.0312981
BHLHA15	-0.118821	0.179747	0.490765	0.0960411	-0.0936609	-0.108152	0.0743199
BHLHB9	-0.347118	-0.0497653	0.566188	0.182918	0.11185	-0.154825	0.0515413
BHLHE22	0.0248274	0.299933	-0.185598	-0.102273	-0.327755	0.037241	-0.0422708
BHLHE40	-0.165887	0.124313	-0.234507	0.00219941	-0.198518	0.130759	-0.0569401
BHLHE41	-0.161206	0.263682	-0.287277	-0.276026	-0.0772817	-0.207412	-0.124253
BICC1	-0.370195	0.147351	-0.121758	0.0142962	-0.0835691	0.0478767	-0.0609997
BICD1	-0.23972	0.290577	0.0649977	-0.125367	0.136357	-0.0106964	0.019358
BICD2	-0.16951	0.18169	0.111719	0.288123	-0.00783061	0.0337417	0.0729889
BID	0.0236663	0.216398	-0.251625	-0.135264	-0.0970227	-0.146101	-0.0649914
BIK	0.314992	-0.0148223	-0.15741	-0.109604	-0.059687	0.192483	0.0276586
BIN1	0.183625	0.137726	0.209022	-0.406525	0.169499	0.015265	0.0514353
BIN3	0.32817	0.102683	-0.268743	0.0241935	0.134161	-0.0436889	0.0461293
BIRC2	-0.202484	0.129879	-0.049424	-0.366935	-0.0681003	-0.12039	-0.112909
BIRC3	-0.170189	0.244936	-0.321514	-0.383065	-0.249033	-0.218809	-0.182946
BIRC5	0.213271	0.214822	0.0402857	-0.201246	-0.096141	-0.0665398	0.0174087
BIRC6	-0.512395	0.167773	-0.342364	0.131965	0.0755539	-0.0412183	-0.0867809
BLCAP	0.287751	-0.137693	0.275565	0.00109971	0.0729963	0.166457	0.111029
BLK	-0.0220396	0.459673	-0.0252268	0.0351906	-0.114228	0.0380846	0.061909
BLM	-0.0251783	0.370087	-0.0238111	0.193915	0.0707472	0.00058727	0.0977245
BLMH	0.148535	-0.0761905	0.215329	0.133431	-0.00332991	-0.165452	0.0420537
BLNK	0.116041	-0.191449	-0.297059	-0.217375	-0.263122	-0.0760333	-0.154833
BLOC1S1	0.44903	-0.136284	-0.423579	0.0241935	-0.00826982	0.077783	-0.00285439
BLOC1S2	0.117158	0.0152247	-0.197696	-0.0593842	-0.0753665	-0.0620198	-0.0436806
BLOC1S3	0.128489	0.280919	0.133985	0.134164	-0.108792	-0.00596586	0.0937999
BLOC1S4	0.288742	0.0534205	0.146213	-0.0923754	0.110498	0.193479	0.116663
BLOC1S6	-0.330585	0.0763581	-0.192419	0.221408	0.0492353	0.00761831	-0.028064
BLVRA	0.249785	-0.0580818	-0.277881	-0.0168622	-0.0408842	0.170256	0.00438859
BLZF1	-0.405928	-0.140677	-0.123431	-0.312317	-0.182614	0.0282011	-0.189461
BMF	0.0771989	0.235748	0.152262	0.0139296	0.07166	-0.00121909	0.0915966
BMP2	-0.095867	-0.197451	-0.168093	0.280792	-0.0732065	0.0332719	-0.0367589
BMP2K	-0.385382	0.1834	-0.224596	-0.239369	-0.268581	-0.191001	-0.187588
BMP3	-0.0824884	0.11439	0.115167	-0.220308	0.1068	0.0946644	0.0213708
BMP4	-0.00392921	0.257009	-0.100907	0.212243	-0.0445459	0.193641	0.0855852
BMP5	-0.134005	-0.0727664	-0.120865	0.227639	0.141443	0.0105684	0.00866899
BMP7	-0.0454639	0.397649	0.471201	-0.107405	0.160572	0.121816	0.166395
BMP8B	-0.107393	0.426291	0.312247	0.288856	0.0297788	0.0423766	0.165359
BMPER	-0.138127	0.119953	0.184439	0.329545	0.102834	0.196448	0.132515
BMPR1B	-0.105404	-0.0717328	0.232962	-0.380865	0.160895	-0.140884	-0.0508382
BMX	-0.0468949	-0.102884	-0.18238	0.142229	0.0895072	0.225062	0.0207732
BNC1	-0.0925687	-0.0667976	-0.0698887	-0.0361402	-0.0122751	0.0754019	-0.0337114
BNC2	-0.189173	-0.0210932	-0.13154	-0.0289589	0.00419214	0.10061	-0.0443272
BNIP1	0.268615	-0.103622	0.0608791	0.0260264	-0.109678	0.0228306	0.0275085
BNIP2	0.156909	0.228135	-0.115709	0.110704	0.0391564	-0.0829995	0.0560326
BNIP3	0.0922752	0.0505366	0.450994	0.00989736	0.0742878	0.149033	0.137837
BNIP3L	-0.258877	0.0179074	-0.120342	-0.174487	0.0100208	0.0232924	-0.0837476
BNIPL	0.0429343	0.340979	0.332969	-0.0542522	-0.0353931	-0.0043701	0.103811
BOC	-0.0145686	0.0743461	-0.0182766	0.138196	0.143464	0.0500476	0.0622014
BOD1	0.268477	-0.151844	0.0559882	-0.115836	0.0869048	-0.143727	-6.22409e-06
BOD1L1	-0.346223	0.205366	0.0611365	0.190982	0.073304	-0.00202912	0.0304227
BOK	0.111982	-0.163112	0.110818	-0.11437	-0.0457399	-0.0452117	-0.0242723
BOLA1	0.422891	-0.0397049	0.233621	-0.278592	-0.0465291	0.176347	0.0780055
BOLA3	0.226781	-0.11727	-0.0581762	0.018695	-0.0835392	0.0112148	-0.000382427
BOLL	0.0354735	-0.118456	0.489764	-0.0835081	0.17708	-0.117222	0.0638553
BORA	-0.050382	0.315962	-0.0920265	-0.143328	-0.0543722	-0.103056	-0.0212004
BPGM	0.0955045	-0.440141	-0.328078	-0.30132	-0.124396	-0.0922582	-0.198448
BPI	-0.119254	0.177995	-0.335564	0.0198311	0.20099	-0.2088	-0.0441336
BPIFB1	-0.0327712	-0.10214	0.217646	0.0113636	0.160446	0.28248	0.089504
BPIFB2	-0.109947	-0.0301114	0.670369	0.212744	0.149479	0.293145	0.197613
BPIFB4	0.0704548	0.0883524	0.442548	0.274526	0.179843	0.252345	0.218012
BPNT1	-0.254973	-0.167572	-0.0319197	-0.118035	-0.149225	-0.106434	-0.138026
BRAF	-0.279764	-0.169551	-0.357037	-0.375	0.0168331	-0.0404488	-0.200828
BRAP	-0.177301	0.254125	0.0736212	0.0751466	0.161142	-0.0582775	0.0547427
BRAT1	0.530612	0.206506	0.0230388	-0.28849	0.211155	0.137668	0.136748
BRCA1	-0.134237	0.379645	-0.0579188	0.0208944	-0.0193167	-0.0358235	0.0255406
BRCA2	-0.218724	0.325822	-0.203359	0.105205	0.0184847	-0.0686134	-0.00686412
BRCC3	-0.468291	-0.203253	-0.356522	0.207845	-0.106895	-0.0535955	-0.163452
BRD7	-0.0179062	0.0223005	-0.0715619	0.192449	0.0792347	0.0791843	0.0472834
BRD8	0.209235	0.393628	0.0964026	0.453812	0.0535477	-0.2145	0.165354
BRD9	0.295929	0.258786	0.0634532	0.0142962	0.0642379	0.0209676	0.119612
BRDT	0.046143	0.238458	0.310795	0.11676	0.0347528	0.144198	0.148518
BRF2	0.248198	-0.0238431	-0.0603642	0.0557185	0.138226	-0.197845	0.0266816
BRI3	0.271109	-0.243796	-0.209795	-0.359238	-0.0761246	-0.126782	-0.124104
BRI3BP	-0.156116	-0.118377	-0.41753	-0.0219941	0.0341261	0.0314088	-0.10808
BRICD5	0.726757	0.427733	0.158183	0.145161	0.16477	0.186343	0.301491
BRINP2	0.0551971	0.19943	0.102465	0.171554	0.158152	-0.0826881	0.100685
BRINP3	-0.18081	0.129658	0.0735616	0.193548	0.0230534	0.11409	0.0588502
BRIP1	-0.275448	0.207679	-0.0933136	-0.107405	-0.0308654	-0.000846479	-0.0500332
BRK1	0.272529	-0.180751	-0.0962739	0.135264	-0.06701	-0.0571515	0.00110109
BRMS1	0.369473	-0.121496	-0.0634532	-0.0139296	-0.112806	0.0853243	0.0238521
BRMS1L	-0.222991	-0.261201	0.325761	0.125	0.131636	-0.164796	-0.0110985
BROX	-0.440815	0.0169014	0.0199498	0.0736803	-0.178187	-0.0849112	-0.098897
BRPF1	0.113718	0.127867	-0.00991055	0.0241935	0.0354221	-0.163848	0.0212403
BRPF3	-0.402721	0.00513079	0.195379	-0.130499	0.110378	0.142553	-0.0132966
BRS3	0.0652868	0.254391	0.253418	0.0831406	0.155629	0.030836	0.14045
BRSK1	0.299693	0.549732	0.295257	-0.0516862	0.167372	0.0577996	0.219695
BRSK2	0.0244114	0.291794	0.187786	0.0245691	0.250414	-0.108186	0.111798
BRWD3	-0.36818	0.143327	-0.0190488	-0.0619501	0.0825924	-0.128426	-0.0586142
BSCL2	0.17368	-0.0160295	0.156381	0.172654	0.0104526	0.115125	0.102044
BSDC1	-0.0160389	0.0327968	0.112877	0.182185	0.0333488	-0.179077	0.027682
BSN	0.113464	0.234842	0.530279	0.120601	0.276911	0.0649926	0.223515
BSPRY	0.111404	-0.252985	-0.0637107	-0.0751466	-0.1302	-0.146676	-0.0928857
BST1	0.0422326	0.00798122	-0.15445	-0.28739	-0.171952	0.0873818	-0.0793661
BTAF1	-0.0108731	0.428203	-0.0611365	0.058651	0.0849576	0.00794233	0.0846241
BTBD10	-0.302955	0.00234742	-0.29693	0.0700147	-0.100837	-0.111027	-0.123231
BTBD11	-0.0980022	0.367438	0.383808	0.204179	0.0100868	0.159142	0.171109
BTBD16	0.318929	0.282611	0.437866	-0.0735038	0.0780891	-0.0260891	0.16965
BTBD17	0.0972411	-0.0508007	-0.0463818	0.00861126	0.237376	0.0407905	0.0478061
BTBD2	0.356105	0.158484	-0.0205933	-0.00879765	0.116705	0.0770539	0.113159
BTBD3	-0.303657	-0.037391	0.578029	0.240836	0.181366	-0.0521456	0.101173
BTBD6	0.343948	-0.385446	-0.113006	0.247801	-0.0325849	0.172637	0.0388916
BTBD7	-0.384622	-0.037827	0.0102967	0.109604	0.0646477	0.030129	-0.0346286
BTBD8	-0.354724	-0.112646	-0.0159598	-0.115836	0.0777244	-0.193797	-0.119206
BTBD9	-0.290144	-0.0534205	0.122917	0.178886	0.0780817	0.110046	0.0243944
BTC	-0.243992	-0.220121	-0.414956	-0.277126	-0.183973	-0.0502825	-0.231742
BTD	-0.343539	-0.313347	0.148015	0.206745	-0.124203	0.00925457	-0.0695124
BTF3L4	-0.144203	-0.102113	0.141837	0.0483871	-0.0375663	-0.23586	-0.0549197
BTG1	0.0914683	0.306875	0.0438896	0.268695	-0.0700803	0.073668	0.119086
BTG2	-0.183322	0.113917	-0.0543149	0.13673	0.125743	0.023665	0.0270697
BTG3	0.0873861	0.0515426	0.146341	0.0194282	-0.0897362	-0.216768	-0.00030098
BTK	-0.0326029	0.0857143	-0.275179	-0.424853	-0.273187	-0.168377	-0.181414
BTLA	-0.103568	0.130651	-0.14454	-0.228372	-0.0156471	-0.0993135	-0.0767983
BTN1A1	-0.000429712	0.157524	-0.0955016	-0.0609623	0.0390906	-0.0427784	-0.000509567
BTN2A1	0.268345	0.230516	-0.0872643	0.0421554	0.0326309	-0.0671878	0.0698659
BTN2A2	0.180077	0.157512	-0.144926	-0.0538856	-0.0646671	-0.203078	-0.0214946
BTN2A3P	0.119685	0.243796	-0.106828	-0.0168622	0.0279208	-0.0175898	0.041687
BTN3A1	-0.00773829	0.0613011	-0.537229	-0.0755132	-0.143523	-0.184909	-0.147935
BTN3A2	-0.0523944	0.0598592	-0.434391	-0.0747801	-0.180447	-0.216986	-0.149857
BTN3A3	-0.147124	-0.0452716	-0.640196	-0.0707478	-0.132474	-0.142715	-0.196421
BTNL2	0.0845934	0.072061	0.233206	0.0584094	0.200891	0.0618624	0.118504
BTNL3	0.0446363	-0.0197284	-0.287663	0.0209611	-0.000511845	0.0180927	-0.0373689
BTNL8	0.0856435	-0.197	-0.162816	0.0476714	0.0497772	-0.116606	-0.0488884
BTNL9	0.28781	-0.154326	0.161272	0.117669	0.0936617	0.0503635	0.0927417
BUB1B	-0.0492622	0.422703	-0.0458202	0.0524194	-0.00299853	0.0233977	0.0667399
BUB3	-0.0799428	0.23283	-0.0519982	0.115103	0.00405155	-0.0337417	0.0310503
BUD13	0.328292	-0.145976	-0.0436321	-0.120235	0.0772597	-0.0394281	0.00938008
BUD31	0.433773	-0.118042	-0.445074	-0.189883	0.034698	0.0485247	-0.0393339
BVES	-0.273679	0.128974	0.0395135	0.00439883	0.0446823	0.0368441	-0.00321104
BYSL	0.0715473	-0.0458417	-0.117768	0.00146628	0.0317438	0.120552	0.0102834
BZW1	-0.305341	-0.117572	0.0288307	-0.0502199	0.116024	0.137085	-0.0318655
BZW2	-0.106405	-0.133099	-0.371839	-0.329179	0.0940001	-0.0364553	-0.147163
C10ORF25	0.0522774	0.0596915	0.0700174	-0.106672	0.369744	-0.03409	0.0684947
C10ORF53	0.0186928	0.152575	0.273096	-0.123249	0.17188	0.0785983	0.0952655
C10ORF55	0.0731599	0.465929	-0.186241	-0.23717	-0.217326	0.203524	0.0169793
C10ORF62	0.144386	0.213153	0.451398	-0.0719452	0.121347	0.09205	0.158398
C10ORF67	0.0936618	-0.0249164	0.217187	-0.181518	0.260739	-0.0286426	0.0560851
C10ORF71	-0.041935	-0.18042	-0.215315	0.197135	0.188469	0.215014	0.027158
C10ORF82	0.00144636	0.196503	0.589527	0.155173	0.262461	-0.00797342	0.199523
C10ORF88	0.0460509	0.153421	0.282386	0.0047654	0.0292479	-0.049432	0.0777399
C10ORF90	0.0134572	0.299872	0.23856	0.364134	-0.0447035	-0.127655	0.123944
C10ORF91	0.0957707	-0.085713	-0.043246	0.0271286	0.123515	0.0685973	0.0310088
C10ORF95	0.298108	0.215265	0.128966	0.129765	0.0953953	0.121265	0.164794
C11ORF1	0.148354	-0.138934	-0.121629	0.103006	0.0541142	0.185031	0.0383236
C11ORF16	-0.0441563	-0.0235532	0.126593	0.177053	0.025718	-0.268045	-0.00106513
C11ORF21	0.151225	0.138867	0.124461	0.00989736	0.0909186	-0.0386667	0.0794504
C11ORF24	0.0827378	0.0814554	0.0567604	0.122067	-0.0474125	0.109107	0.0674525
C11ORF42	0.041388	0.337444	0.0557987	0.409232	0.149053	-0.107653	0.147544
C11ORF45	0.0118111	0.469383	0.275436	0.0421554	0.0168876	-0.0978068	0.119644
C11ORF49	0.433469	0.272468	-0.0761954	0.401393	0.148137	-0.0537089	0.187594
C11ORF52	0.160688	-0.271462	0.0476221	0.0109971	-0.0274103	0.167623	0.0146763
C11ORF53	0.371158	-0.15135	0.205676	0.176424	0.0518435	0.133553	0.131217
C11ORF58	-0.205096	-0.175822	-0.0866208	0.168255	0.0632019	-0.227031	-0.0771854
C11ORF65	0.123158	0.0808518	0.088294	0.0443548	0.104136	0.118114	0.0931515
C11ORF68	0.3807	-0.158115	0.00411867	-0.0428886	0.0191562	0.121962	0.0541555
C11ORF71	0.150131	-0.0477867	0.00489092	-0.0630499	0.131484	0.24132	0.0694981
C11ORF74	0.27796	-0.140309	0.106571	-0.148094	0.0556832	-0.0715781	0.0133722
C11ORF80	0.336691	-0.000301811	0.0478795	-0.139296	-0.118081	0.104206	0.0385163
C11ORF88	0.0367557	0.0604241	0.188169	0.127246	0.172915	0.0890694	0.11243
C12ORF10	0.352904	-0.0454728	0.00810863	0.259531	0.0605069	0.1496	0.130863
C12ORF29	-0.0714454	-0.0768276	-0.260892	-0.0447214	0.0399066	-0.121533	-0.0892521
C12ORF4	-0.129094	0.148357	-0.28097	0.0414223	-0.126113	-0.116381	-0.0771297
C12ORF42	0.0917711	-0.0531597	0.316698	0.3293	0.0956385	-0.048545	0.12195
C12ORF45	0.349153	0.00224681	-0.406719	-0.0846774	-0.0057391	0.0426439	-0.017182
C12ORF49	-0.35534	-0.152482	0.25111	-0.0531525	0.0210175	0.0193556	-0.0449152
C12ORF50	0.114945	0.0562853	0.293105	0.0600845	0.0417999	-0.0637735	0.083741
C12ORF56	-0.0750958	-0.00942889	0.39119	0.104362	-0.00602408	0.0626613	0.0779441
C12ORF57	0.360805	0.00318578	0.14647	0.140029	-0.013858	0.0952391	0.121978
C12ORF60	0.10316	-0.257713	0.168222	0.196848	0.0111593	-0.048711	0.0288275
C12ORF65	0.273252	0.187056	-0.165519	-0.196114	0.058551	0.112452	0.0449464
C12ORF66	-0.352574	-0.0292757	-0.03488	0.127933	0.146531	-0.0581884	-0.033409
C12ORF71	0.176897	0.0815125	0.375829	0.261058	0.0667593	0.0988844	0.176823
C12ORF75	0.104073	-0.238498	-0.0481369	0.102273	-0.0982972	0.00750491	-0.0285135
C14ORF119	0.1571	-0.359457	-0.0433747	0.181085	-0.0296967	0.0399951	-0.00905804
C14ORF178	0.143833	0.100909	-0.003089	0.0850644	0.220555	0.0888439	0.106019
C14ORF180	0.0853308	-0.0988793	0.107589	-0.0152619	-0.0565745	0.0479673	0.0116952
C14ORF28	0.226405	-0.121898	0.0157024	0.13783	0.00721058	0.203799	0.0781748
C14ORF39	0.24693	-0.0222473	0.0965331	-0.085057	0.152142	0.196458	0.0974597
C14ORF93	0.378097	0.069886	0.282772	0.339076	0.105375	0.102327	0.212922
C15ORF39	-0.0711639	0.304728	0.133084	0.282991	0.0614297	0.161564	0.145439
C15ORF40	0.377028	-0.184239	0.0840466	0.28629	0.113828	0.17446	0.141902
C15ORF41	-0.0188201	0.0755533	-0.0985906	-0.0230938	0.0783248	0.152508	0.0276469
C15ORF48	-0.0330988	0.0974178	-0.615226	-0.387097	-0.177077	-0.15199	-0.211178
C15ORF54	0.0719045	0.168511	-0.200529	0.115145	-0.110128	0.0306364	0.01259
C15ORF56	0.00837893	0.083138	0.377759	0.352639	0.134275	0.223645	0.196639
C15ORF61	0.254826	-0.330148	-0.0828882	0.242302	0.0422669	-0.00348717	0.0204786
C15ORF62	0.381748	0.373273	0.241586	0.137097	0.133788	0.175011	0.240417
C16ORF46	0.0826355	0.370054	0.262694	0.303153	0.121597	-0.0488244	0.181885
C16ORF58	0.086302	0.0893696	0.00656413	0.0780792	0.145813	0.392689	0.133136
C16ORF71	0.106361	0.240711	0.295128	0.0465543	0.227845	0.202827	0.186571
C16ORF72	-0.185405	-0.0341382	-0.000643542	-0.42522	0.074656	0.135724	-0.0725044
C16ORF74	0.223843	0.415996	0.445975	0.0197947	0.158133	0.117013	0.230126
C16ORF86	0.382024	0.212341	0.268357	0.193915	0.120306	0.127664	0.217435
C16ORF87	-0.0927255	0.0910127	0.116224	0.135264	0.0888018	-0.00935988	0.0548695
C16ORF89	-0.013813	-0.180651	0.0297316	0.045088	0.0619666	0.0828537	0.00419599
C16ORF90	-0.0241832	-0.149038	0.0819024	-0.108685	0.122872	-0.0401805	-0.0195521
C16ORF91	0.238706	-0.0768276	-0.363086	0.00623167	0.016443	0.2087	0.0050278
C17ORF102	-0.0499653	0.246061	0.206481	0.046485	0.296812	0.092747	0.13977
C17ORF47	0.405149	0.247586	0.243259	0.228739	0.0105913	0.157342	0.215444
C17ORF49	0.324801	0.0650235	-0.00875217	0.0678153	-0.0642731	0.0587797	0.073899
C17ORF53	0.29831	0.478337	0.0438896	-0.068915	-0.0428388	-0.105243	0.10059
C17ORF58	0.0778951	0.112207	0.162301	-0.400293	-0.134535	-0.016723	-0.0331913
C17ORF64	-0.00148025	0.127222	0.269717	-0.16355	-0.129959	-0.0612847	0.00677752
C17ORF75	0.137913	-0.245473	0.0544437	0.116202	0.084406	0.0509872	0.0330798
C17ORF80	-0.0163406	0.0250838	0.340305	0.239736	-0.0118734	-0.0575079	0.0865671
C17ORF82	0.359395	0.135848	0.164382	-0.0795455	0.14495	0.251179	0.162701
C17ORF97	0.1215	0.194366	0.157282	0.482405	0.115967	0.132338	0.200643
C18ORF21	0.313707	-0.163246	-0.0371967	-0.0307918	0.0377591	0.0722829	0.0320857
C18ORF25	-0.247559	-0.0542254	-0.0312761	0.199413	-0.158821	-0.0358235	-0.0547153
C18ORF32	0.0380317	-0.407847	-0.0727203	0.0322581	-0.119532	0.0695045	-0.0767175
C18ORF54	-0.0196657	0.162341	-0.0446618	-0.034824	-0.10906	-0.0412183	-0.0145148
C19ORF12	0.226764	-0.243025	-0.108115	-0.00366569	-0.124958	-0.11016	-0.0605266
C19ORF18	0.519229	0.205265	0.454083	0.0817449	0.17731	-0.00029566	0.239556
C19ORF24	0.391398	-0.0448692	-0.138362	-0.186217	-0.0756054	0.0108989	-0.00712611
C19ORF25	0.363577	-0.0046613	-0.197439	-0.0531525	-0.0871686	0.0999048	0.0201767
C19ORF38	0.159541	0.00207914	-0.228329	-0.292522	-0.0693429	-0.108159	-0.0894555
C19ORF44	0.433228	0.379946	0.221893	0.0806452	0.162344	0.0400923	0.219691
C19ORF47	0.198368	-0.012609	0.00527705	0.170455	-0.0318815	0.0579292	0.0645898
C19ORF48	0.294663	-0.0460765	0.040157	-0.0516862	0.00978028	0.0840526	0.0551484
C19ORF53	0.456958	-0.0515091	-0.167964	0.0788123	-0.0609171	0.0957818	0.058527
C19ORF54	0.353548	0.44118	0.232834	0.0194282	0.1277	0.0459488	0.20344
C19ORF57	0.343884	0.40617	-0.228844	-0.198314	0.159916	-0.0242563	0.076426
C1D	-0.0309283	-0.14611	-0.137847	-0.0223607	-0.0388105	-0.0994188	-0.0792459
C1GALT1	-0.319292	-0.272837	-0.192419	-0.68695	-0.0600852	-0.0848707	-0.269409
C1GALT1C1	-0.259244	-0.32552	-0.0597207	-0.143328	-0.0795632	-0.0477309	-0.152518
C1ORF105	-0.0479159	0.0110981	0.290944	-0.317998	0.147047	0.111008	0.0323639
C1ORF109	-0.046479	0.00439302	0.0347513	0.158358	0.0851849	-0.191754	0.00740905
C1ORF112	-0.0489135	0.268947	0.0588197	-0.130865	0.0200135	0.00778842	0.0292984
C1ORF115	0.0518347	-0.287827	0.14943	0.314883	0.136637	0.12278	0.0812896
C1ORF116	-0.174871	0.0589873	0.0392561	-0.0927419	-0.141151	0.0864098	-0.0373518
C1ORF122	0.297598	-0.0935949	-0.102452	0.0146628	0.0512214	-0.00610356	0.0268886
C1ORF127	0.227296	0.175285	0.145955	0.203446	-0.0316502	-0.042895	0.112906
C1ORF131	-0.00232639	0.257814	0.170281	0.0439883	-0.0177793	0.00543124	0.0762348
C1ORF158	-0.00111984	0.076121	0.456493	0.1367	0.162551	0.00953639	0.140047
C1ORF159	0.686629	0.308317	0.0584336	-0.0953079	0.075072	0.0390069	0.178692
C1ORF162	0.199136	0.107109	-0.197954	-0.396994	-0.210589	-0.0946477	-0.09899
C1ORF174	0.247223	0.11499	-0.0169895	-0.183284	0.013967	-0.173966	0.000323467
C1ORF189	-0.0454941	0.0978724	0.303206	0.0299654	0.118527	-0.00782128	0.0827092
C1ORF194	0.082333	0.182895	0.152559	-0.0879846	0.223179	0.0026528	0.0926057
C1ORF21	0.141837	0.242857	-0.00707896	0.0282258	0.160207	0.237148	0.133866
C1ORF210	-0.0562333	-0.313883	-0.114164	0.0047654	-0.098057	-0.0407971	-0.103061
C1ORF216	0.13042	0.258652	0.137589	-0.0150293	0.0539259	-0.277528	0.048005
C1ORF220	0.519408	0.334641	0.427312	0.112903	0.119217	0.068662	0.263691
C1ORF35	0.550063	0.282327	0.233992	0.0139296	0.0672298	0.108888	0.209405
C1ORF50	0.183326	-0.127498	0.0486518	0.0806452	-0.075008	-0.0226038	0.0145855
C1ORF52	0.544863	0.18169	-0.0951155	-0.305718	0.0792654	-0.18755	0.0362392
C1ORF54	0.20776	0.00902079	-0.163588	-0.183651	-0.179394	-0.0339685	-0.0573035
C1ORF56	0.270439	-0.246311	0.454341	0.0047654	0.0694449	0.138292	0.115162
C1ORF87	-0.113291	0.000935285	0.3015	0.100992	0.101568	0.168761	0.0934108
C1ORF94	0.00608156	0.161949	-0.0358402	-0.000481975	0.178007	0.17229	0.0803343
C1QB	0.0415867	0.187056	-0.330909	-0.400293	-0.239858	-0.11698	-0.143233
C1QL1	0.156996	0.116298	0.297316	-0.166392	0.0481006	0.0134951	0.0776356
C1QL3	-0.262334	-0.0694836	0.114422	-0.0458211	-0.0756681	-0.148224	-0.0811848
C1QL4	0.176623	0.145482	0.598337	0.171039	0.115055	-0.0923149	0.185704
C1QTNF2	0.0793897	0.138531	-0.0487836	0.132331	-0.0186525	0.163411	0.0743711
C1QTNF4	0.322364	0.211802	0.183206	0.0954831	0.272551	-0.0114679	0.17899
C1QTNF6	0.533252	0.474983	-0.0136431	-0.0472874	-0.147591	0.197918	0.166272
C1QTNF7	-0.077061	0.137223	0.0424738	0.0927419	0.157489	0.12039	0.0788762
C1QTNF8	0.162846	0.293209	0.0847088	0.217824	0.199904	0.0550498	0.168924
C1QTNF9	0.0148269	-0.103588	0.0296067	-0.116803	0.147423	0.164236	0.022617
C1R	-0.0583912	0.378974	-0.206963	-0.186584	-0.189692	-0.0965918	-0.0598747
C1RL	-0.0599673	0.293125	0.0189201	0.36107	-0.0496264	-0.0632915	0.0833716
C1S	-0.0958973	0.35617	-0.192548	-0.058651	-0.243485	-0.0892773	-0.0539481
C20ORF141	0.0113417	0.274613	-0.187559	-0.215448	0.211185	0.0824169	0.0294249
C20ORF144	0.182773	0.0803591	0.328549	-0.00115983	0.164248	0.0911377	0.140984
C20ORF173	0.100245	-0.0733749	0.236972	-0.12644	0.165724	-0.0107761	0.048725
C20ORF194	-0.155359	0.0710262	0.436708	0.261364	0.0846275	0.0666856	0.127509
C20ORF197	0.133572	0.182897	0.153257	0.565982	-0.00526761	-0.0497236	0.163453
C20ORF27	0.415725	-0.0266264	-0.0253556	-0.125733	0.0232434	-0.113521	0.024622
C21ORF58	0.574449	0.552515	0.0159609	0.26283	0.203822	-0.028193	0.263564
C21ORF62-AS1	0.0753523	-0.0138162	0.306326	0.0307918	-0.0480935	-0.0145522	0.0560014
C21ORF91	-0.211691	-0.0734071	0.00592059	-0.171554	-0.0580977	-0.221571	-0.121733
C22ORF15	0.14212	0.0717819	-0.183152	0.0546188	0.125202	0.0300608	0.0401052
C22ORF23	-0.00812931	0.436821	0.214686	0.343842	0.14848	-0.0482736	0.181238
C22ORF24	0.0688938	0.0537939	0.152519	0.0590002	0.288467	0.0731004	0.115962
C22ORF31	0.109878	-0.239056	0.202279	0.349982	0.275102	0.0694336	0.127936
C22ORF34	0.0588448	0.100607	0.143639	-0.206031	0.044008	0.00994628	0.025169
C22ORF39	0.18393	-0.130952	-0.165262	0.316716	-0.038436	-0.00200482	0.0273319
C2CD2L	0.107861	0.401979	-0.245962	-0.164223	-0.0326674	0.156275	0.0372104
C2CD3	-0.252667	0.182327	0.23322	0.0659824	0.0300305	-0.109722	0.0248618
C2CD5	-0.0165702	0.0288062	-0.0828882	0.404692	0.0874021	-0.119447	0.0503325
C2ORF15	-0.0954338	0.113514	0.141064	0.0381232	0.236124	-0.0212916	0.0686833
C2ORF16	-0.163615	0.240476	0.137975	-0.288123	0.188856	0.0646038	0.0300288
C2ORF27A	0.388425	0.32723	0.0450479	0.101906	-0.0401862	0.182625	0.167508
C2ORF42	0.105567	-0.0732059	0.223438	-0.0454545	0.151684	-0.0800753	0.0469922
C2ORF48	0.248665	0.210307	0.11134	-0.107048	0.0983554	-0.123546	0.0730123
C2ORF49	-0.269912	-0.0513078	0.0482657	0.0230938	0.0348995	-0.0553047	-0.0450442
C2ORF50	0.113501	0.128341	0.325632	0.0942082	0.252756	-0.0870742	0.137894
C2ORF66	0.11445	0.111086	0.391814	0.0160064	-0.0541485	0.038743	0.102992
C2ORF68	0.432529	0.274447	0.494755	0.0879765	0.0956126	-0.0111662	0.229026
C2ORF69	-0.47136	-0.196848	-0.11159	-0.0656158	0.00688792	-0.0846277	-0.153859
C2ORF70	0.0564886	0.268191	0.465538	0.12154	0.240336	-0.0502669	0.183638
C2ORF72	0.11724	-0.130148	0.119313	0.143695	0.234695	0.117037	0.100305
C2ORF73	-0.00939619	0.144291	0.0788712	0.0319208	0.212872	0.0757772	0.089056
C2ORF74	0.238421	0.221429	0.191003	-0.1261	0.0227378	0.0255685	0.0955099
C2ORF76	0.194894	-0.0862173	0.190875	-0.134531	0.0441796	0.0850246	0.0490375
C2ORF78	0.0027479	0.0266713	0.367971	-0.0436924	0.117243	-0.069593	0.0668913
C2ORF83	0.0953083	-0.181749	0.386766	-0.0704253	0.0585834	0.0722113	0.0601158
C3	-0.118353	0.246512	-0.157668	0.0428886	-0.274857	-0.0478767	-0.051559
C3AR1	-0.0762894	0.0992622	-0.341335	-0.34824	-0.24988	-0.210393	-0.187812
C3ORF14	0.082519	-0.378672	0.334771	0.128299	-0.0903243	0.131067	0.0346099
C3ORF18	0.200976	-0.098558	0.283545	0.240469	0.138329	0.0715457	0.139384
C3ORF20	0.0559103	0.150985	0.127438	-0.0274273	0.160221	0.141525	0.101442
C3ORF33	-0.0204769	-0.471127	0.141965	0.0674487	0.0448548	-0.127073	-0.0607348
C3ORF35	0.548711	0.515459	0.234249	0.160191	0.111152	0.0272291	0.266165
C3ORF36	0.129422	0.0106304	-0.0284446	0.313416	-0.0355208	0.199182	0.0981141
C3ORF38	-0.368691	-0.342186	-0.250467	-0.105938	-0.0166831	-0.00340617	-0.181229
C3ORF52	-0.0724356	-0.241952	-0.265783	-0.0260264	0.00956338	0.0494968	-0.0911895
C3ORF62	0.370714	0.468511	0.125491	0.165323	0.170068	0.026087	0.221032
C3ORF67	0.0149632	0.496814	0.501705	0.0762463	0.269609	0.188481	0.25797
C3ORF70	-0.196668	0.0346076	0.394491	0.118768	0.144277	0.17105	0.111088
C4BPA	-0.0693538	0.270379	0.285089	-0.120235	0.06085	-0.00454032	0.0703648
C4BPB	0.0648317	-0.0123536	0.00566317	-0.266862	0.266424	-0.0962012	-0.00641632
C4ORF19	-0.0685648	-0.314889	0.179033	0.179252	-0.110776	0.0973775	-0.00642788
C4ORF3	-0.0478019	-0.0374581	-0.110174	-0.174487	-0.0993427	-0.0639153	-0.0888632
C4ORF33	-0.0316755	-0.151073	-0.382521	-0.00403226	-0.174771	0.0495616	-0.115752
C4ORF36	-0.128479	-0.149631	-0.172855	0.163856	0.0067127	0.0269173	-0.0422465
C4ORF46	-0.0809682	0.268075	-0.36476	-0.0802786	-0.0588642	-0.0683461	-0.0641904
C4ORF47	0.309705	0.298233	0.322028	-0.299487	0.0499681	-0.0419514	0.106416
C4ORF48	0.350967	0.0415172	0.194865	-0.340176	-0.0156633	0.0915129	0.0538371
C5	0.183989	0.272502	-0.0151876	0.3739	0.0888497	-0.0760495	0.138001
C5AR1	-0.0197413	0.339068	-0.386511	-0.192449	-0.183222	0.0281849	-0.0691117
C5AR2	-0.0407935	0.00224681	0.0628097	0.00366569	0.0327292	0.0969239	0.0262636
C5ORF15	-0.246092	0.069383	-0.17144	0.0300587	-0.171325	-0.0984549	-0.0979784
C5ORF22	-0.408344	-0.21831	0.0364245	0.133065	0.020551	-0.0241105	-0.0767873
C5ORF24	-0.392646	-0.00630449	-0.160499	0.325513	-0.136264	-0.126247	-0.0827412
C5ORF30	-0.0867426	-0.235245	-0.411095	0.526026	-0.0518838	-0.17267	-0.071935
C5ORF34	0.0896734	0.165761	-0.0289594	-0.119868	-0.0773655	-0.0548511	-0.00426826
C5ORF38	0.502109	0.268366	0.323459	0.0296921	-0.0345308	0.193811	0.213818
C5ORF46	0.169607	0.185814	-0.00502092	0.0298781	-0.331936	0.14478	0.0321871
C5ORF47	0.0476537	-0.231977	0.528186	0.140854	0.0406742	-0.141906	0.0639141
C5ORF49	0.372582	0.167069	0.438275	0.0839443	0.191356	-0.0194569	0.205628
C5ORF51	-0.369542	0.0230718	-0.187786	0.112537	0.0116574	-0.0177842	-0.0713077
C6	-0.110331	-0.305332	0.148015	0.162816	0.171261	0.115903	0.0303887
C6ORF118	0.0298982	0.234129	0.146996	0.0496875	0.216267	-0.0530893	0.103981
C6ORF120	-0.391568	-0.290409	-0.127164	-0.321481	0.0306717	0.0497479	-0.175034
C6ORF136	0.455522	-0.100168	-0.0117125	0.133431	-0.0390826	-0.0443207	0.0656115
C6ORF201	0.243575	0.150436	0.416887	0.207478	0.171132	-0.0335028	0.192668
C6ORF203	0.0573274	-0.141247	-0.243388	0.100806	-0.0636685	0.130767	-0.0265672
C6ORF223	-0.0282058	-0.0562374	0.0714332	-0.0696481	-0.0876464	0.07302	-0.0162141
C6ORF226	0.386007	-0.0944668	0.0377116	-0.102273	-0.00675479	0.224552	0.0741293
C6ORF62	0.0397273	0.0393695	-0.0576614	0.0681818	-0.113524	-0.0780422	-0.0169915
C6ORF89	-0.360372	0.0382964	-0.072849	0.0256598	-0.0327039	-0.0174116	-0.0698967
C7	-0.184572	0.0944668	0.00592059	0.0168622	0.354682	0.143064	0.0717373
C7ORF25	-0.0128456	-0.155533	-0.552803	-0.471408	0.0859115	0.11728	-0.1649
C7ORF26	0.432151	-0.0696848	-0.0678293	-0.291422	0.179076	0.0427006	0.0374986
C7ORF31	0.0785107	0.11945	-0.0159598	-0.0795455	0.202238	0.0769891	0.0636138
C7ORF50	0.468053	-0.054326	0.0894523	-0.280059	0.0598118	0.131196	0.0690214
C7ORF57	0.0269888	0.0527543	0.177932	-0.277859	0.174973	-0.0548627	0.0166544
C7ORF61	0.392465	0.341482	0.127679	-0.162023	0.0952986	-0.124327	0.111762
C7ORF65	0.0720233	0.0263395	0.212346	-0.614133	0.0392513	-0.185092	-0.0748775
C8A	0.0768358	0.0595982	0.402417	0.0480191	0.0551129	0.0203319	0.110386
C8B	0.0687849	0.000917148	-0.0248538	-0.00606788	0.165996	0.0718762	0.0461088
C8G	0.539316	0.0199866	-0.164618	-0.0632389	0.135822	0.0301697	0.0829062
C8ORF31	-0.0386371	0.520293	0.302207	-0.313416	0.244008	0.0402628	0.125786
C8ORF33	-0.0349123	-0.0724681	0.128322	-0.152859	0.0356183	-0.00271764	-0.0165028
C8ORF34	-0.0634185	0.279438	-0.0369393	0.135631	0.0257011	-0.032648	0.0512941
C8ORF37	-0.23484	-0.140812	0.331424	-0.14956	0.0380992	-0.112209	-0.0446497
C8ORF44	0.580559	0.516633	0.0553446	-0.0978739	0.20764	-0.0473421	0.202493
C8ORF58	0.294101	0.0787726	0.130253	0.0795455	0.0965822	0.142909	0.137027
C8ORF76	0.26695	0.0207579	0.0998777	-0.126466	-0.0323846	-0.106369	0.0203944
C8ORF86	0.106541	0.0452203	0.0749849	0.147611	0.221101	-0.101468	0.0823318
C9	0.0249251	-0.203286	0.133415	0.0375356	0.0724609	-0.041054	0.00399943
C9ORF116	0.415713	0.233669	0.0890662	0.0674487	0.138305	0.0728013	0.169501
C9ORF129	-0.420351	-0.0451375	0.0952442	0.129765	-0.0295507	-0.13779	-0.06797
C9ORF131	0.137464	0.289676	0.298217	-0.0232133	0.105257	-0.0349122	0.128748
C9ORF135	-0.0909052	0.353685	0.429567	0.208953	0.147695	-0.0438896	0.167518
C9ORF139	0.36331	0.334105	0.052513	-0.124633	-0.0522185	-0.0904039	0.0804454
C9ORF152	-0.212938	0.0378986	0.0536714	0.276026	-0.0680145	0.0365525	0.0205327
C9ORF153	0.144742	0.11266	0.48896	0.345992	0.0539163	-0.0706063	0.179277
C9ORF16	0.432251	-0.021328	0.010168	-0.11327	-0.131193	0.0629837	0.0399353
C9ORF163	0.447928	0.475788	0.24712	0.305352	0.319961	0.288269	0.347403
C9ORF170	0.268116	0.404072	0.407946	-0.112407	0.0603083	0.0661152	0.182358
C9ORF24	0.0913099	0.0973508	0.0863633	0.00733138	0.0983623	0.0727731	0.0755818
C9ORF40	0.287315	-0.0731388	-0.318811	-0.172287	-0.0858991	-0.146384	-0.0848675
C9ORF43	0.207992	-0.0359826	0.282129	0.208211	0.165828	0.124149	0.158721
C9ORF50	0.246672	0.0990937	0.0674432	0.0239038	0.0797935	0.0929048	0.101635
C9ORF57	0.068736	-0.103268	0.169569	0.0127581	0.111629	-0.0635984	0.0326376
C9ORF64	-0.230269	-0.179007	-0.13656	0.0953079	-0.0301703	-0.0878678	-0.094761
C9ORF85	-0.108564	0.0569752	-0.288436	0.203446	-0.0210063	-0.0759766	-0.0389269
CA1	0.0652162	0.104482	-0.175944	0.166782	0.00130706	0.0722007	0.0390073
CA11	0.122802	-0.0912475	0.0521269	-0.0953079	0.157915	-0.0558312	0.0150762
CA14	-0.0822892	0.038833	0.203759	0.178886	0.143711	0.0798323	0.0937887
CA2	-0.0239684	-0.394165	-0.190231	-0.285924	-0.172621	0.029319	-0.172932
CA3	0.0511913	0.332093	0.0888145	-0.105938	0.0792924	0.0336445	0.0798496
CA4	0.0706138	-0.280651	0.23322	0.0652493	0.163162	0.0504683	0.0503437
CA5A	0.0278553	0.0186562	0.222456	0.0904181	0.251006	-0.0443273	0.0943441
CA5B	-0.233373	-0.114655	-0.143381	0.302419	0.245541	0.0621332	0.0197807
CA7	0.00952381	0.023486	0.20832	0.0987883	0.131424	0.0476785	0.0865368
CA8	-0.177591	-0.25892	0.2681	0.239003	0.190747	-0.103971	0.026228
CA9	0.0836745	0.174482	-0.0423451	-0.129032	-0.0242699	0.0557138	0.0197039
CAAP1	-0.0790464	-0.154393	-0.281485	-0.0234604	-0.0567517	-0.057751	-0.108815
CAB39	-0.418776	-0.0501341	-0.361542	-0.0942082	0.0454338	-0.136858	-0.169347
CAB39L	-0.0892011	-0.178538	-0.204904	-0.0791789	0.069593	0.105397	-0.0628054
CABLES1	0.079081	-0.0959088	0.053414	0.375733	0.0888329	-0.0289788	0.0786956
CABLES2	0.262353	0.316734	0.25407	-0.38893	0.197161	0.0913509	0.122123
CABP1	0.17214	0.0580483	-0.0296029	-0.0528344	0.211795	0.22356	0.0971844
CABP4	0.190522	0.223072	0.384219	0.181085	0.0450573	0.274151	0.216351
CABP7	0.463406	0.264621	-0.0462063	0.18585	0.114761	0.110954	0.182231
CACFD1	0.298361	-0.275084	0.317009	0.0942082	0.0917626	0.215642	0.12365
CACHD1	-0.18161	-0.0276995	0.258704	0	0.085136	0.0159292	0.0250766
CACNA1A	0.182151	0.0828974	0.295772	-0.0403226	0.171547	0.0503149	0.123727
CACNA1D	-0.119649	0.00425889	0.61085	0.161657	0.187675	0.095231	0.15667
CACNA1E	0.0397815	0.301653	0.156123	-0.00183285	0.198877	0.0120026	0.117767
CACNA1F	0.177912	0.399779	0.158955	-0.0711144	0.199344	-0.209935	0.109157
CACNA1G	0.0487677	0.299043	0.257417	0.153226	0.0441183	0.124259	0.154472
CACNA1H	-0.00347689	0.359323	0.185083	0.219941	0.20711	0.256216	0.204033
CACNA1I	0.122527	0.124502	0.472648	-0.191349	0.26111	0.212636	0.167012
CACNA1S	-0.0210234	0.0580696	0.465344	0.0692407	0.193385	0.109637	0.145776
CACNA2D1	-0.43065	0.0579142	-0.150846	0.00403226	-0.0682767	0.0549244	-0.088817
CACNA2D2	-0.16397	0.129443	0.528605	0.318915	0.373384	0.221223	0.2346
CACNA2D3	0.0689345	0.0551308	-0.110432	0.407258	0.0455321	-0.00207368	0.0773916
CACNA2D4	0.120269	0.21556	0.0929275	-0.312317	-0.084523	-0.106069	-0.0123588
CACNB1	0.386068	0.57448	0.425124	-0.0362903	0.0590894	-0.0110528	0.232903
CACNB2	0.161617	-0.169081	0.324731	0.412757	0.155179	-0.0696179	0.135931
CACNB3	0.391871	0.202515	0.175172	0.127199	0.136328	0.0907839	0.187311
CACNB4	-0.183733	0.128974	0.172598	0.160557	0.0657523	0.10807	0.0753697
CACNG1	-0.0489494	0.0310929	0.254541	-0.126542	0.0160345	0.00198108	0.0213597
CACNG2	0.0462349	0.179876	0.358447	-0.119596	-0.0318026	0.0584315	0.0819318
CACNG3	0.0645242	-0.0461272	0.281519	0.0324513	0.143075	-0.0952607	0.0633636
CACNG4	-0.0280796	0.217101	0.424379	-0.184018	0.0317886	0.108451	0.094937
CACNG5	-0.110448	0.271872	0.276713	0.149618	0.0868294	0.039163	0.118958
CACNG6	0.0281112	0.143396	0.0241572	0.177378	0.179679	0.180765	0.122248
CACNG8	0.0372625	0.0970774	-0.253701	-0.159431	0.0734821	-0.0972413	-0.0504252
CACTIN	0.515112	0.12438	-0.190488	0.108138	-0.0964819	0.0353861	0.0826744
CACUL1	-0.34309	0.102414	0.071047	-0.0432551	0.0322046	-0.270764	-0.0752406
CACYBP	0.0327685	-0.0498659	-0.0834031	-0.0769795	-0.0171269	0.00532594	-0.0315468
CAD	-0.111501	0.373005	-0.00398996	0.108138	0.215631	-0.0802535	0.0835049
CADM2	0.0215432	0.132248	0.396409	-0.0829968	-0.117561	0.025178	0.0624701
CADM3	0.0273332	0.271093	-0.0046335	0.00659824	-0.0281418	0.16512	0.0728949
CADM4	-0.0516906	0.218679	0.397966	0.25	0.131447	0.0504121	0.166136
CADPS	-0.0137246	0.034232	0.0395135	-0.0725806	0.340268	0.0612503	0.0648264
CADPS2	-0.351662	-0.0633803	-0.0485231	0.08761	-0.142134	0.0210405	-0.0828415
CAGE1	0.0836953	0.226066	0.246991	0.163655	-0.0333061	-0.0864923	0.100101
CALB1	0.0257147	0.230047	0.186897	0.363888	0.139849	0.0163055	0.16045
CALB2	0.147372	0.283013	-0.0311474	-0.122434	-0.0642068	0.0624533	0.0458417
CALCB	0.147863	-0.00730181	0.272806	0.406237	0.0403618	-0.0528254	0.134523
CALCOCO1	0.165598	0.1777	0.0483944	0.0788123	0.0140662	0.0327373	0.086218
CALCOCO2	-0.172969	-0.0625084	-0.354206	0.164589	-0.24999	-0.134663	-0.134958
CALCRL	-0.195164	-0.128437	-0.172341	0.0989736	-0.121541	0.186545	-0.0553273
CALHM2	0.0543599	0.185915	-0.00695025	-0.270528	-0.00520492	-0.0238351	-0.0110406
CALHM3	0.0174944	0.274295	0.286474	0.13928	-0.0250396	0.0847179	0.129537
CALM1	-0.0588521	-0.207445	-0.0890662	0.0252933	-0.0592515	0.231721	-0.0262668
CALM2	-0.053636	-0.0974178	0.0046335	0.018695	0.0776015	0.0838015	0.00561294
CALM3	0.07903	-0.162944	-0.228844	0.189883	-0.0117689	-0.0582127	-0.0321428
CALML3	0.00106067	0.233631	0.232897	0.0265675	0.0753195	0.118824	0.114717
CALML4	0.174358	0.0337693	-0.472746	0.243768	0.155255	-0.0777587	0.00944094
CALML5	0.00764114	0.0381778	0.200503	-0.0131887	-0.0629507	0.0300806	0.0333772
CALML6	0.568938	0.374945	0.223775	-0.143333	0.100177	0.084571	0.201512
CALN1	-0.103009	0.0414612	0.243097	0.12859	0.00688975	-0.0757572	0.040212
CALR	-0.0851481	-0.254728	0.138104	-0.00733138	-0.031964	0.0488244	-0.0320405
CALU	-0.522835	0.0879611	-0.0261278	-0.258065	-0.0156268	-0.101646	-0.13939
CALY	0.250916	0.0696471	0.113344	0.0250708	0.2476	-0.0346186	0.111993
CAMK1	0.292	0.129645	0.0805715	-0.315616	0.0574317	0.0837448	0.0546295
CAMK1G	-0.0899053	0.065493	-0.12858	-0.109238	0.380082	0.13728	0.0425219
CAMK2B	0.29079	0.163952	0.589098	0.42632	0.300442	0.265021	0.33927
CAMK2D	-0.0868892	-0.0963783	-0.38664	-0.056085	-0.0750816	-0.0482736	-0.124891
CAMK2G	-0.0580883	0.272267	0.0102967	-0.098607	-0.0119232	0.123598	0.0395906
CAMK2N1	0.103268	-0.32941	0.0129996	-0.118768	0.20213	0.330196	0.0334026
CAMK2N2	0.212423	0.390966	0.309672	-0.16349	0.113537	0.153399	0.169418
CAMK4	-0.179083	0.0425218	-0.00257417	-0.0568182	-0.0872251	-0.102481	-0.0642766
CAMKK1	0.210076	0.377062	0.234635	0.418622	0.102708	-0.0139122	0.221532
CAMKMT	0.0398444	-0.0690812	-0.03089	0.279326	0.0341468	-0.0565845	0.0327936
CAMKV	0.121071	0.202079	0.228586	-0.124436	0.189698	-0.0563066	0.0934486
CAMLG	0.176181	-0.0769282	-0.264496	0.197214	-0.147876	-0.23232	-0.0580376
CAMP	-0.00614636	0.0587222	0.264693	-0.230656	0.0759031	0.0518941	0.035735
CAMSAP1	-0.182352	0.0799463	0.277624	0.0597507	0.0656443	-0.0911322	0.0349135
CAMSAP2	-0.371034	0.0871898	0.15741	-0.0047654	0.0483863	-0.0704522	-0.0255442
CAMSAP3	0.348265	0.141046	0.100135	-0.11437	0.0942896	0.0896499	0.109836
CAMTA2	0.0189011	0.354225	0.184697	0.145161	0.0157566	0.168952	0.147949
CAND2	-0.096393	-0.0379276	0.32589	0.0120968	0.0584183	-0.0974747	0.027435
CANX	-0.441043	0.108585	0.234893	0.232038	-0.0952742	-0.120188	-0.0134982
CAP1	-0.430362	-0.0715292	-0.335543	-0.157991	-0.16594	0.00255564	-0.193135
CAP2	-0.162197	-0.26556	0.00836605	0.371701	0.0648173	-0.0203925	-0.000544185
CAPG	0.110158	-0.0297116	-0.199884	-0.28629	-0.307021	0.0146899	-0.116343
CAPN1	-0.0550624	-0.0244802	-0.299633	-0.0509531	-0.129176	0.0159373	-0.0905612
CAPN10	0.578413	0.264956	-0.131025	0.554252	0.148593	0.0629189	0.246351
CAPN11	0.196484	0.189504	0.0015445	0.0256834	-0.120263	0.111067	0.0673367
CAPN12	0.280862	0.296814	0.208122	-0.192449	0.0241459	0.0910755	0.118095
CAPN13	-0.0688352	-0.106539	0.0965375	0.241569	0.0956441	0.220073	0.0797416
CAPN14	0.0727192	0.111555	0.367591	0.32588	0.156078	0.17693	0.201792
CAPN15	0.295927	0.365493	-0.437737	-0.0681818	0.118316	0.155303	0.07152
CAPN2	-0.125436	-0.11224	-0.0816011	-0.0538856	0.104588	0.140058	-0.0214195
CAPN7	-0.355086	-0.0233065	0.284832	0.417889	0.0680408	-0.140495	0.041979
CAPNS1	0.299452	-0.0609323	-0.37171	0.00879765	-0.187722	0.0503311	-0.0436306
CAPRIN1	-0.520826	-0.0466465	-0.154193	0.218109	-0.057605	-0.0854134	-0.107762
CAPRIN2	0.419501	0.549598	0.120986	0.524194	0.222509	0.0128997	0.308281
CAPS	0.357237	0.24668	0.2551	-0.168255	0.0126295	0.126733	0.138354
CAPS2	0.0549353	0.0837693	0.0936414	0.434751	0.139323	-0.134453	0.111995
CAPSL	0.0144206	0.234212	0.239971	0.116213	0.115146	-0.0762282	0.107289
CAPZA1	-0.268273	0.104728	-0.343523	-0.470308	-0.127993	-0.259254	-0.227437
CAPZA2	-0.324555	-0.260731	-0.368492	-0.252933	-0.0310699	-0.0945343	-0.222053
CAPZA3	0.0680135	0.0314101	-0.247045	0.162228	0.123419	0.0687045	0.034455
CAPZB	0.135809	0.0614017	-0.33786	-0.181818	-0.173329	0.0167311	-0.0798442
CARD10	0.0960621	0.19326	-0.0870069	0.31085	0.264299	0.198825	0.162715
CARD6	-0.138282	0.0250838	-0.170539	-0.0549853	-0.292915	0.0684757	-0.0938603
CARD9	0.236262	0.214588	0.187271	-0.319648	-0.108277	-0.125542	0.014109
CARHSP1	0.296554	0.259926	-0.0993629	-0.259531	0.0198165	0.0842875	0.0502817
CARM1	0.308493	0.2945	-0.35678	-0.152126	0.158212	-0.00788562	0.0407356
CARS	0.115041	0.273105	-0.414441	-0.023827	-0.0248003	-0.163119	-0.0396736
CARS2	0.274881	-0.0212944	-0.2412	-0.0751466	0.0134295	-0.0014945	-0.00847083
CASC1	0.0692092	0.170825	0.500547	0.190616	0.267545	-0.0389543	0.193298
CASC2	0.00025733	0.292857	0.0495527	0.221408	0.175688	-0.0681274	0.111939
CASC3	-0.15661	0.187995	0.371452	0.275293	0.00253652	-0.113959	0.0944513
CASC4	-0.398152	-0.231623	-0.175043	0.395161	-0.0290812	-0.0732873	-0.0853376
CASKIN1	0.196954	0.393843	-0.0507111	0.192449	0.239823	0.208781	0.196856
CASKIN2	0.0842769	-0.0938296	0.374928	0.112903	-0.0115151	0.271388	0.123025
CASP1	0.0276326	0.152113	-0.636334	-0.325513	-0.286168	-0.160924	-0.204866
CASP10	-0.0784879	0.156707	-0.407748	-0.386364	0.0167507	0.040546	-0.109766
CASP2	-0.0764715	0.400872	-0.314692	-0.299853	0.119424	0.00175371	-0.0281611
CASP3	-0.0680506	0.29554	-0.0836605	-0.13893	-0.0495973	0.0256576	-0.00317346
CASP4	-0.0217406	0.254058	-0.280198	-0.288123	-0.235608	-0.0901764	-0.110298
CASP5	-0.0617979	0.188821	-0.504923	-0.222874	-0.134046	-0.203428	-0.156375
CASP6	-0.1054	0.139034	-0.219319	-0.0241935	-0.0948864	-0.0344869	-0.056542
CASP7	-0.141855	-0.0667337	-0.415728	-0.140762	-0.137624	-0.0632591	-0.160994
CASP9	0.202318	0.131019	0.172083	0.0806452	0.0967307	0.018497	0.116882
CASQ1	-0.0122094	0.183503	-0.00733685	-0.244591	0.132398	-0.0871004	-0.00588944
CASQ2	-0.0626363	-0.140074	0.0136431	0.105572	0.145263	0.139529	0.0335495
CASS4	-0.0883796	0.140644	-0.368621	-0.00329912	-0.10378	-0.0891071	-0.0854238
CAT	-0.312129	-0.409423	0.0804428	0.141862	-0.0276632	0.0194204	-0.0845817
CATIP	0.202561	0.156204	0.554476	0.22434	0.228283	0.0875659	0.242238
CATSPER1	0.0936998	0.184338	0.156262	-0.296188	-0.212946	-0.284235	-0.0598448
CATSPER2	0.548148	0.240543	0.153034	0.422654	0.0914288	-0.0481035	0.234617
CATSPER2P1	-0.0800272	0.0969484	0.124976	0.267962	0.220637	0.172824	0.133887
CATSPER3	0.432825	-0.138129	0.0257417	0.137097	-0.0409713	-0.103347	0.0522027
CATSPERB	0.0166957	0.194904	0.0620375	-0.00623167	-0.138646	0.034228	0.0271646
CATSPERD	0.0540698	0.0779604	0.331274	0.0790681	0.0378489	-0.191815	0.0647344
CAV1	-0.0862273	0.0556338	-0.0366819	-0.139296	-0.052666	0.216241	-0.00716606
CAV2	-0.082292	-0.212072	0.0200785	-0.260264	-0.035921	0.0852028	-0.0808779
CAV3	-0.000238369	0.162027	0.332507	0.119905	0.100339	0.0632739	0.129636
CBFA2T2	0.024295	0.147183	0.354978	0.251466	0.101732	0.0543326	0.155664
CBFA2T3	0.0426247	0.199162	0.107729	0.0883431	-0.0838561	0.0249853	0.0631647
CBFB	-0.044032	0.234608	-0.218547	-0.127933	-0.0674011	-0.0563739	-0.0466132
CBL	-0.294098	0.229879	-0.235408	-0.0956745	0.123932	-0.0708815	-0.0570418
CBLB	-0.166304	0.201174	-0.225497	-0.341642	-0.053865	0.0901197	-0.0826691
CBLC	0.0231385	-0.0968223	-0.131025	-0.0106305	-0.0582923	-0.194294	-0.0779876
CBLL1	-0.165802	-0.167237	-0.0545724	-0.544355	0.0237357	-0.212928	-0.18686
CBLN1	0.0287374	-0.211564	0.125024	0.104916	0.19885	0.254079	0.0833404
CBLN4	0.0208803	0.396948	-0.0322958	-0.098607	-0.160138	0.0221592	0.0248244
CBR1	-0.0259303	-0.1444	-0.0834031	0.174487	-0.122573	0.00497762	-0.032807
CBR3	0.126812	0.0110329	-0.0567604	-0.0172287	-0.191375	0.0511006	-0.0127364
CBR4	-0.000789367	-0.0823273	-0.188172	0.310484	0.0663584	0.134914	0.040078
CBX1	0.0397867	0.0862844	0.214814	0.206745	-0.0258625	0.00991069	0.088613
CBX4	0.102215	0.239403	0.159084	-0.351173	0.128077	0.306924	0.0974216
CBX5	-0.32674	0.40882	-0.143124	0.328812	0.15373	-0.0268727	0.0657709
CBX6	-0.30977	0.190711	0.385997	0.039956	0.177476	0.01034	0.0824517
CBX7	0.0652914	0.0204225	-0.00231675	0.0634164	-0.0674591	0.0213726	0.0167878
CBY1	0.424574	-0.0230382	0.0612652	0.244501	0.0550436	0.165185	0.154588
CC2D1B	0.353543	0.145708	0.119956	0.0109971	-0.0781369	-0.169648	0.0637365
CC2D2A	-0.231077	0.158753	0.250209	0.43695	0.150385	-0.0254065	0.123302
CC2D2B	0.351998	0.286117	0.236952	0.0722141	-0.00240184	0.126252	0.178522
CCAR1	-0.204272	0.25721	0.137589	0.237903	0.107089	0.0356048	0.0951873
CCAR2	0.0560825	0.127096	-0.113778	0.254765	0.175379	-0.0440777	0.0759111
CCBE1	-0.239562	-0.0331219	-0.144687	0.177053	0.144265	0.0274033	-0.0114416
CCDC102A	0.271184	0.221831	0.243645	-0.0711144	0.208261	0.0854377	0.159874
CCDC102B	0.0717657	0.195674	-0.0124855	0.0839443	-0.211606	0.1667	0.0489987
CCDC103	0.0561584	0.233937	-0.00527705	0.105938	0.108187	0.00935988	0.0847172
CCDC106	0.425649	-0.0581154	0.349057	0.255865	-0.0737498	0.0796298	0.163056
CCDC107	0.439765	-0.296781	0.113006	-0.130132	-0.0887782	0.0891962	0.021046
CCDC110	-0.191482	-0.128873	0.274535	-0.0564516	-0.0555509	-0.026168	-0.0306651
CCDC112	-0.0887863	0.239906	-0.35575	0.0362903	-0.135218	-0.131593	-0.0725252
CCDC114	0.320075	0.129443	0.267713	0.0344575	0.24701	0.0219801	0.170113
CCDC115	0.0700829	-0.0415493	0.187914	0.00549853	0.0230522	0.0596788	0.0507795
CCDC116	0.596877	0.35396	0.253427	0.200147	0.152341	-0.0691076	0.247941
CCDC117	-0.172685	-0.0509725	-0.218418	0.126833	-0.0437234	-0.00812863	-0.0611824
CCDC12	0.528212	-0.108115	0.366562	0.2489	0.10807	0.0540167	0.199608
CCDC120	0.202402	0.593293	-0.00386125	0.0461877	0.113754	0.0463458	0.166354
CCDC121	-0.216432	-0.187559	0.0356522	0.307551	0.12892	0.0240376	0.0153616
CCDC122	-0.0517226	0.0134809	0.00450479	-0.0329912	-0.0393372	0.0136611	-0.0154007
CCDC124	0.488042	-0.0373575	-0.190617	0.153959	-0.0388783	0.0794678	0.0757693
CCDC125	-0.105661	0.238701	-0.0158311	0.317449	-0.0123525	-0.041275	0.0635051
CCDC126	-0.257613	-0.41556	-0.419589	0.0245601	0.0633383	-0.0844981	-0.18156
CCDC127	0.127414	-0.219081	0.141451	-0.101906	-0.0109635	0.0721128	0.00150454
CCDC13	0.246847	0.283736	0.00952442	0.090176	0.201766	-0.114566	0.119581
CCDC130	0.707552	0.362877	0.117639	0.135264	0.0547036	0.0504121	0.238075
CCDC134	-0.0955893	-0.1833	0.106828	0.329912	-0.0459222	0.000133655	0.018677
CCDC136	0.176659	0.512844	0.246863	-0.100073	0.160169	-0.00474271	0.165287
CCDC137	0.396252	0.310463	0.220735	-0.177419	-0.0332974	0.0967862	0.135587
CCDC138	-0.254605	-0.065996	0.135659	0.0619501	0.115682	-0.0800105	-0.0145534
CCDC14	0.428151	0.473642	0.165133	0.36327	0.170302	-0.0667747	0.255621
CCDC141	0.0631625	0.0754527	0.265011	0.248167	0.192956	-0.0475527	0.132866
CCDC142	0.223518	0.250034	0.450479	0.0205279	0.20892	0.0791762	0.205443
CCDC144A	-0.0223437	0.152587	0.0864921	0.0408762	-0.00852881	-0.0271411	0.0369903
CCDC144B	-0.0520515	0.162178	0.242615	-0.0696481	0.030804	0.0200159	0.0556522
CCDC144NL	-0.0339717	0.00634623	0.0663926	0.385572	0.0694627	0.164122	0.109654
CCDC146	0.320299	-0.0178068	-0.143124	-0.0216276	0.0183894	-0.151301	0.000804815
CCDC148	0.169526	0.147518	0.220864	-0.0854106	0.119012	0.0853162	0.109471
CCDC149	-0.122206	0.309624	0.364268	0.13783	0.0501717	0.193487	0.155529
CCDC15	-0.0460857	0.0715292	0.179033	-0.146994	0.0559312	0.0970535	0.0350779
CCDC150	0.442026	0.105156	0.292168	0.165323	0.0427571	-0.0242644	0.170528
CCDC151	0.289309	0.0869886	0.55306	-0.0894428	0.270763	0.152668	0.210558
CCDC152	0.230745	-0.0486922	0.141322	-0.0538856	-0.013415	0.0476742	0.0506247
CCDC153	0.286559	0.366566	0.294485	-0.100073	-0.00595269	0.134363	0.162658
CCDC154	0.242785	0.420609	0.074136	0.107038	0.195442	0.0868813	0.187815
CCDC155	0.107553	0.0214125	0.561817	-0.0483913	0.0270612	0.180987	0.14174
CCDC157	0.468662	0.36831	0.140807	0.521628	0.170705	0.132865	0.300496
CCDC167	0.324279	-0.1055	0.173113	0.0359238	-0.0544456	0.00927887	0.0637748
CCDC17	0.508819	0.195272	0.34082	-0.0164956	0.219774	0.104319	0.225418
CCDC170	-0.0386545	0.214252	-0.204646	-0.173387	0.218882	-0.0495697	-0.00552053
CCDC171	-0.172346	0.0480885	-0.118669	0.169355	0.0577017	-0.116324	-0.0220323
CCDC173	-0.134828	0.205198	0.498745	-0.119868	0.270773	-0.00663818	0.118897
CCDC174	0.365438	0.339537	0.090482	0.233504	0.0908672	0.00509103	0.187487
CCDC18	0.210403	0.384809	-0.0779973	-0.166422	0.0740003	-0.267953	0.02614
CCDC181	-0.0367643	0.382425	0.101165	-0.253299	0.31978	0.151539	0.110808
CCDC183	0.512988	0.168478	0.492696	0.344208	0.208779	0.0346492	0.293633
CCDC184	0.0311749	0.201241	-0.00746509	0.267962	0.198016	0.263741	0.159112
CCDC185	0.0885901	0.275661	0.490715	-0.190686	0.0413378	-0.0880811	0.102923
CCDC22	0.218719	0.27505	-0.142995	-0.152859	0.0182201	-0.0532391	0.0271493
CCDC24	0.543406	0.142254	0.290881	0.132331	0.159281	0.196201	0.244059
CCDC25	-0.0616621	-0.190443	-0.326662	0.16349	0.0196066	-0.259934	-0.109267
CCDC27	0.067192	0.0457283	0.307682	-0.139126	0.29842	0.139145	0.11984
CCDC28A	0.139201	-0.199195	-0.078126	0.0502199	-0.0853371	-0.123695	-0.0494888
CCDC28B	0.459633	0.136989	0.216745	-0.110704	-0.00951153	-0.146757	0.0910658
CCDC34	0.0788903	0.166164	-0.24712	0.0597507	0.135295	-0.0626516	0.0217214
CCDC36	0.0861746	0.195875	0.284979	0.185117	0.235871	0.167405	0.19257
CCDC40	0.377006	0.359658	0.225755	0.00366569	0.257333	0.0537332	0.212858
CCDC42	0.106169	0.188968	0.248655	-0.128976	0.124515	-0.00944286	0.0883147
CCDC43	-0.0629356	0.130483	0.277881	0.127199	-0.198552	-0.158502	0.0192622
CCDC47	-0.463781	-0.103722	0.145312	-0.236437	-0.214949	-0.0382131	-0.151965
CCDC51	0.0744695	0.00778001	-0.0791557	0.155792	-0.0450253	0.0808206	0.0324468
CCDC54	-0.0310973	0.108312	-0.199314	-0.305424	0.12704	-0.0422125	-0.057116
CCDC58	0.263975	-0.139504	-0.136817	-0.0652493	-0.0531682	0.0582694	-0.0120824
CCDC59	0.275445	0.147586	-0.259991	-0.100073	0.0517226	-0.021324	0.0155609
CCDC6	-0.402511	0.199095	-0.175043	-0.178152	-0.0625951	0.0655191	-0.0922812
CCDC60	-0.0336687	-0.0875853	0.171612	0.200967	0.169719	0.0797036	0.0834579
CCDC62	0.242713	-0.0289403	0.344552	0.25	0.0639162	0.14084	0.168847
CCDC63	0.0567951	0.25976	0.36673	-0.0339331	0.0737839	0.223525	0.157777
CCDC65	0.106258	0.445305	0.494884	-0.0839443	0.243762	0.154089	0.226726
CCDC66	0.362728	0.173441	0.206706	0.434018	0.174115	-0.0235921	0.221236
CCDC68	-0.0265608	-0.234876	-0.556278	0.210411	0.0895334	0.0594279	-0.0763904
CCDC69	-0.0943968	-0.135848	-0.128837	-0.0359238	0.121407	0.0682165	-0.0342303
CCDC7	0.313225	0.321908	0.370165	0.124633	0.0748163	-0.170799	0.172325
CCDC71	0.16963	-0.18615	0.297059	0.299487	0.100546	0.120836	0.133568
CCDC71L	0.0185133	0.218746	-0.214171	-0.503299	-0.185797	-0.16802	-0.139005
CCDC73	0.174922	0.0577129	-0.317652	0.190616	0.108103	-0.0210891	0.0321021
CCDC74A	0.336587	0.410329	0.0153163	-0.124267	0.246315	0.0382212	0.15375
CCDC74B	0.262097	0.541382	0.228601	0.121334	0.271729	0.0236488	0.241465
CCDC77	0.272919	0.27002	0.123174	0.299853	0.0883386	-0.106134	0.158028
CCDC78	0.526771	0.382763	0.0581762	-0.0205279	0.104254	0.115449	0.194481
CCDC8	-0.0531596	-0.0590208	-0.0720767	0.342375	0.22418	0.052988	0.0725476
CCDC80	-0.135023	0.178639	-0.128837	-0.23827	-0.213201	0.194937	-0.0569591
CCDC81	0.163355	0.240342	0.418045	0.226173	0.215288	0.236492	0.249949
CCDC84	0.719042	0.254158	0.296673	0.164589	0.163747	0.0761791	0.279065
CCDC85A	-0.0822279	-0.11888	0.379046	0.168255	-0.0417157	0.09984	0.0673862
CCDC85B	0.50031	-0.0321261	-0.171053	-0.116935	0.030352	0.0937243	0.050712
CCDC85C	-0.0304651	-0.395775	0.120085	0.290323	-0.0279623	0.0137907	-0.00500061
CCDC86	0.0261285	-0.0647217	-0.0700174	-0.0296921	-0.0541544	0.00027946	-0.0320296
CCDC87	-0.0359963	-0.0770624	0.303881	-0.114736	0.0850957	-0.0256657	0.022586
CCDC88A	-0.188126	0.2611	0.0091383	-0.0439883	0.0175736	-0.0343168	0.00356346
CCDC88C	-0.245435	0.215191	-0.214814	0.077346	0.105822	0.0691886	0.00121643
CCDC89	-0.0684393	0.167203	-0.0946007	-0.0359238	0.197452	-0.0641665	0.0169208
CCDC9	0.302318	0.140677	-0.0491666	0.0538856	-0.0123861	0.118017	0.0922242
CCDC90B	0.0224519	-0.176056	-0.0404144	-0.351906	-0.0386699	0.066159	-0.0864059
CCDC91	-0.229886	0.184943	0.398481	0.409824	-0.141853	-0.162747	0.0764604
CCDC92	0.375011	0.315023	0.0733638	-0.122067	0.042675	0.124692	0.134783
CCDC96	0.248515	0.144903	0.144668	0.0854106	0.247626	0.151998	0.17052
CCDC97	0.0616177	0.218276	0.252783	0.122801	-0.0110626	-0.106482	0.0896555
CCHCR1	0.549506	-0.0536217	0.0979471	0.105938	0.0796926	0.120779	0.15004
CCK	-0.0403725	-0.134324	0.29899	0.545994	0.110771	0.0444609	0.137587
CCKAR	-0.151326	-0.17832	0.360113	0.0928999	0.0729403	0.0492039	0.0409185
CCKBR	0.0875237	0.305746	0.220104	0.130284	0.212186	-0.0121438	0.157283
CCL13	-0.0252857	0.266488	0.0540575	-0.0329912	-0.0837816	-0.0769243	0.0169271
CCL17	0.0108541	0.0359688	0.110046	-0.11327	-0.0760407	-0.132854	-0.0275493
CCL19	-0.0271712	0.197451	-0.107729	-0.206012	-0.245253	0.0127944	-0.0626533
CCL2	-0.0346764	-0.0860832	-0.0918978	-0.232771	-0.206129	-0.122626	-0.129031
CCL20	-0.104797	0.10607	-0.184568	-0.0168622	-0.0206646	-0.103947	-0.0541281
CCL21	-0.0319877	0.164883	0.0307613	-0.0326246	-0.0208571	0.163087	0.0455437
CCL22	-0.13181	0.0751851	-0.270159	0.0912757	-0.18225	-0.0546323	-0.0787318
CCL24	-0.117002	0.248648	-0.00862346	-0.173179	-0.056699	-0.0852646	-0.03202
CCL25	0.223969	0.204971	-0.260651	0.0396258	0.149552	0.0417046	0.0665286
CCL28	-0.0836292	-0.139269	-0.259347	-0.531158	-0.179248	-0.123379	-0.219338
CCL7	-0.0240807	0.272553	-0.0451767	-0.389663	-0.118377	-0.136684	-0.0735715
CCM2	0.424023	0.291482	-0.259991	-0.493035	0.0204659	0.161564	0.0240848
CCM2L	0.186069	-0.0347418	0.0326919	0.212243	0.270017	0.171139	0.13957
CCNA1	-0.0476807	0.29701	0.184194	-0.0725806	-0.0827085	0.0311983	0.0515721
CCNA2	0.120261	0.307243	-0.194092	-0.235337	-0.10627	-0.163946	-0.0453568
CCNB1	-0.0290786	0.2222	-0.107472	-0.0872434	-0.0369512	-0.0579535	-0.0160831
CCNB1IP1	0.376044	-0.298357	0.0939571	0.00843109	0.132147	-0.111342	0.03348
CCNB2	0.0158899	0.282663	-0.101422	-0.082478	-0.0742828	-0.0114335	0.00482276
CCNB3	-0.0637715	0.049497	0.31585	0.00733138	0.130764	-0.0237786	0.0693154
CCNC	-0.317365	-0.442857	-0.192676	0.0190616	-0.0149566	-0.0356534	-0.164074
CCND2	-0.0724416	0.194433	-0.3219	-0.101906	0.150373	0.00870375	-0.0237896
CCND3	0.149937	0.202951	-0.0625523	0.00623167	0.0635382	0.0348758	0.0658302
CCNDBP1	-0.189173	-0.296512	-0.192676	0.401026	-0.0314726	0.108572	-0.0333726
CCNE1	0.207874	0.270087	0.0662848	-0.270894	-0.203114	-0.137903	-0.0112776
CCNE2	0.00194102	0.499095	0.0413154	-0.217375	-0.0364104	-0.0233248	0.0442069
CCNF	0.271989	0.380416	-0.0263852	-0.0956745	0.0454156	0.146846	0.120434
CCNG1	-0.276523	-0.180114	-0.0102967	0.0102639	0.0031383	-0.0352079	-0.0814566
CCNG2	-0.13032	-0.0604628	-0.134372	-0.0432551	-0.0709728	-0.168684	-0.101345
CCNH	0.054186	-0.051006	-0.108244	0.184018	-0.0692877	-0.0712298	-0.0102606
CCNI	-0.408394	-0.199497	-0.204389	0.151393	-0.00134333	-0.20294	-0.144195
CCNJ	-0.104937	0.378001	-0.140163	0.0410557	0.131133	-0.0612422	0.0406413
CCNJL	-0.00506669	-0.0367203	0.372225	-0.0329912	0.0570995	0.178121	0.0887779
CCNK	-0.084082	-0.0353789	-0.252526	-0.116569	-0.00582246	0.069383	-0.0708326
CCNL1	0.34748	0.185111	0.0455628	0.233504	0.0279498	0.0167878	0.142733
CCNT2	-0.136313	0.147183	0.231418	0.119501	0.146307	0.0365282	0.0907707
CCNY	-0.348431	0.0673038	-0.0745222	-0.228739	0.0134154	-0.115733	-0.114451
CCNYL1	-0.303626	-0.108853	0.101937	-0.303886	-0.0399033	0.064701	-0.0982717
CCP110	-0.0903908	0.45721	-0.021623	0.213343	0.177936	-0.0787064	0.109628
CCR1	-0.170396	0.126023	-0.281099	-0.280792	-0.214745	-0.184901	-0.167652
CCR10	0.315307	0.201241	0.100521	-0.159091	0.182933	0.096446	0.122893
CCR3	-0.0734332	0.148911	-0.283416	0.232038	-0.115689	0.0230712	-0.0114197
CCR4	-0.2564	0.0726693	-0.173885	-0.106305	-0.232004	-0.0582536	-0.125696
CCR6	-0.111916	0.284406	-0.190102	0.0377566	-0.020962	-0.112687	-0.0189174
CCR7	-0.0864891	0.24668	-0.160499	-0.0183284	-0.195156	-0.104036	-0.0529714
CCR8	-0.192056	0.217456	-0.0965313	-0.22544	-0.286845	-0.111108	-0.115754
CCS	0.588751	-0.146881	0.395778	0.299487	0.0836015	0.113943	0.222447
CCSAP	0.0427281	0.416231	0.155222	-0.215909	0.00362022	-0.0938377	0.0513424
CCT2	-0.127545	-0.194769	-0.165905	0.274927	0.0449258	-0.0960977	-0.0440773
CCT4	-0.134374	-0.243628	-0.115709	-0.0102639	0.0795955	-0.162666	-0.0978409
CCT5	-0.211256	-0.100436	-0.154965	0.08761	-0.0346901	0.0490918	-0.0607742
CCT6A	-0.110287	-0.196512	-0.111976	-0.107405	0.11344	-0.0013001	-0.0690067
CCT6B	0.166651	0.149631	0.236437	0.13673	0.256634	0.159037	0.184187
CCT7	0.032904	-0.239135	-0.0822447	0.0197947	0.12256	-0.0298536	-0.0293291
CCT8L2	0.192687	0.0357236	-0.0766188	0.227907	0.0236703	-0.041312	0.0603428
CD14	0.0244747	0.182227	-0.301306	-0.368402	-0.205534	-0.0808044	-0.124891
CD151	0.223647	0.0214286	0.0471073	-0.0216276	-0.0185362	0.00569855	0.0429529
CD163	-0.175264	0.268779	-0.119055	-0.295821	-0.178269	-0.167623	-0.111209
CD164	-0.350299	-0.307612	-0.469528	0.140396	-0.0441755	0.0349487	-0.166045
CD164L2	0.401998	0.0118922	-0.0396959	-0.130499	0.0758395	-0.0862863	0.0388748
CD177	-0.199678	0.0963906	-0.369522	0.103739	0.158045	-0.0112237	-0.0370415
CD180	-0.156168	0.0247485	-0.0970461	-0.353006	-0.241628	-0.215455	-0.173092
CD19	-0.00465452	0.425572	-0.105541	-0.079912	0.0588999	-0.00723001	0.0478557
CD1A	-0.0991687	0.184796	-0.060493	-0.0047654	-0.214995	-0.0567602	-0.0418977
CD1B	-0.125199	0.00863423	-0.108014	0.0208944	-0.166839	-0.068795	-0.0732197
CD1C	-0.140062	0.0950034	-0.139262	-0.00953079	-0.148177	-0.0474312	-0.0649099
CD1D	0.0451855	-0.00254862	-0.142609	-0.170088	-0.107563	-0.060983	-0.073101
CD2	-0.0242789	0.102716	-0.260506	-0.313416	-0.305466	-0.151406	-0.158726
CD200R1	-0.116573	0.165493	-0.134243	-0.256232	-0.0628278	-0.149495	-0.0923129
CD200R1L	0.0243551	0.177576	0.330699	-0.0424511	0.0707981	-0.127323	0.0722756
CD207	-0.112037	-0.10057	-0.196666	0.00183285	-0.0329654	-0.0599056	-0.0833852
CD209	-0.156118	0.202783	-0.13154	-0.0656158	0.0920641	0.0679087	0.00158033
CD226	-0.191642	0.220926	-0.260635	-0.35044	-0.154219	-0.180802	-0.152802
CD244	-0.0357587	0.00794769	-0.280327	-0.321481	-0.207978	-0.202568	-0.173361
CD247	0.0479252	0.101006	-0.359997	-0.322214	-0.299036	-0.0855187	-0.152972
CD248	0.0514095	0.194668	-0.0324345	-0.10044	-0.11985	0.232085	0.037573
CD27	0.0343058	0.129242	-0.162945	-0.283358	-0.24504	-0.0422713	-0.0950111
CD274	-0.173056	-0.113917	-0.307999	-0.342009	-0.184043	-0.15881	-0.213306
CD276	-0.0597541	0.422636	0.149173	0.18805	0.103009	0.156817	0.159989
CD27-AS1	0.510223	0.566566	0.21623	0.125	0.13357	0.0371924	0.264797
CD28	-0.0862028	0.213481	-0.256773	-0.221041	-0.0432299	-0.180802	-0.0957613
CD2BP2	0.438848	0.137257	-0.0916404	0.210411	0.175689	0.272951	0.190586
CD300A	0.0491227	0.103018	-0.375571	-0.455645	-0.214767	-0.0739677	-0.161302
CD300E	-0.159438	0.209082	-0.223309	-0.199047	-0.111476	-0.121666	-0.100976
CD300LB	-0.060679	0.296043	-0.112491	-0.216276	-0.211881	-0.0401652	-0.0575749
CD300LF	0.0265553	0.0622736	-0.312717	-0.282991	-0.256305	-0.171722	-0.155818
CD300LG	-0.0179371	-0.414453	0.299157	-0.0069712	0.173255	0.0725855	0.017606
CD320	0.154753	0.025285	-0.0876504	0.335777	0.016691	-0.0335554	0.06855
CD36	-0.0577168	-0.234809	-0.0541862	-0.0626833	-0.116346	0.184285	-0.0569093
CD37	0.0894047	0.132964	-0.266298	-0.331378	-0.251467	-0.132095	-0.126478
CD38	-0.16373	0.193192	-0.253427	-0.0146628	-0.210666	-0.0970211	-0.0910525
CD3D	0.0301995	0.0957076	-0.322286	-0.258431	-0.305695	-0.11634	-0.146141
CD3E	-0.027765	0.133937	-0.272476	-0.262097	-0.292133	-0.109342	-0.138313
CD3EAP	0.0174658	0.372133	0.0038615	0.183284	-0.0746511	-0.0303153	0.0786296
CD3G	-0.218082	0.0950704	-0.3089	0.0252933	-0.227767	-0.13839	-0.128796
CD4	-0.0948857	0.160698	-0.267585	-0.294721	-0.224496	-0.160625	-0.146936
CD40	0.0643587	0.0959088	-0.0187914	-0.507698	-0.0561348	-0.0591523	-0.0802515
CD40LG	-0.155165	0.13994	-0.123303	-0.137097	-0.225565	-0.0888317	-0.098337
CD44	-0.177404	0.227934	-0.0453054	-0.122067	-0.238028	-0.112695	-0.0779276
CD48	-0.0486611	-0.0037894	-0.31289	-0.274927	-0.309275	-0.166327	-0.185978
CD5	-0.0747083	0.18719	0.0402857	-0.154692	-0.238914	-0.0578644	-0.0497838
CD52	0.0374264	0.0551979	-0.352404	-0.326613	-0.169809	-0.0726879	-0.138148
CD53	-0.0742913	0.089336	-0.385868	-0.431085	-0.280829	-0.168368	-0.208518
CD55	-0.0274699	0.110161	-0.0918978	-0.00293255	-0.123092	0.0984792	-0.00612535
CD58	0.0236254	-0.0100939	0.0588197	-0.139663	-0.148095	-0.0896013	-0.0508347
CD6	0.0254423	0.190845	-0.189845	-0.201979	-0.127206	-0.0152488	-0.0529986
CD63	0.203503	-0.0916164	-0.0305039	0.0487537	-0.0745743	0.111569	0.0278552
CD68	-0.0540381	0.261838	-0.190617	-0.392229	-0.260783	-0.11229	-0.124687
CD69	-0.154952	0.131891	-0.517923	-0.326246	-0.283971	-0.149794	-0.216833
CD7	0.110479	0.146546	-0.226913	-0.406158	-0.241669	-0.106579	-0.120716
CD70	0.0207234	0.166333	-0.0160886	-0.0117302	-0.163699	-0.248796	-0.0422096
CD72	0.207239	0.251844	-0.22421	-0.239736	-0.160016	-0.0635427	-0.0380703
CD74	0.0535591	0.0843729	-0.371195	-0.217742	-0.257174	-0.129714	-0.139649
CD79A	-0.0341968	0.224849	-0.131283	-0.235337	-0.18379	0.0324376	-0.0545534
CD79B	0.0717926	-0.0347083	-0.0491666	-0.056085	-0.210317	-0.111075	-0.0649266
CD80	-0.0221048	0.158283	-0.338761	-0.344208	-0.286462	-0.207825	-0.173513
CD81	0.211486	0.124212	-0.148143	0.0920088	-0.0996691	-0.0915858	0.0147181
CD82	-0.0442001	0.0444333	-0.053414	-0.195748	-0.0491038	-0.00876855	-0.0511335
CD83	-0.0297016	-0.21717	-0.244289	-0.210777	-0.0371885	-0.268383	-0.167918
CD84	-0.268156	0.174313	-0.253298	-0.294721	-0.220395	-0.178348	-0.173434
CD86	-0.0735964	0.161704	-0.321514	-0.44978	-0.284912	-0.206415	-0.195752
CD8A	-0.0405844	0.117639	-0.3219	-0.291056	-0.297028	-0.152451	-0.16423
CD9	-0.0614094	-0.196781	-0.212626	-0.077346	-0.0792073	0.183054	-0.0740526
CD96	-0.132781	0.149765	-0.270288	-0.200147	-0.262803	-0.0943561	-0.135102
CD99L2	0.0379871	-0.0289738	-0.305425	0.328812	0.0799476	-0.0015512	0.0184661
CDA	0.154431	-0.0971831	0.0894523	-0.271261	0.227696	0.0550617	0.0263661
CDADC1	-0.0542343	-0.240879	-0.133471	0.330279	0.012802	-0.142796	-0.0380499
CDAN1	0.396711	0.42163	0.0449192	0.335044	0.31537	0.123412	0.272848
CDC123	0.0690207	0.0580148	-0.264882	0.0956745	-0.0674185	-0.211454	-0.0535074
CDC14A	-0.158794	-0.228739	0.0705367	-0.138563	0.205255	-0.0447743	-0.0491798
CDC14B	-0.0607206	-0.165795	-0.226012	0.103372	-0.0492017	-0.120253	-0.086435
CDC16	0.235809	0.00992622	-0.162945	0.122067	0.0673268	-0.0248314	0.0412254
CDC20	0.125903	0.209826	0.152777	-0.203812	-0.0543266	-0.0510034	0.029894
CDC20B	-0.102943	-0.0265504	0.291857	0.141756	0.104356	0.0400512	0.0747545
CDC23	-0.242842	-0.118042	-0.0823734	0.304619	-0.0619228	-0.197748	-0.0663849
CDC25A	0.0542369	0.166901	0.0193063	-0.135264	0.163897	-0.109544	0.0265888
CDC25B	0.390367	0.448122	-0.17337	-0.181452	0.0342351	-0.110435	0.0679112
CDC25C	0.133009	0.323944	-0.0283158	-0.0938416	-0.0960551	-0.184391	0.00905829
CDC26	0.225075	-0.254091	-0.357166	-0.0509531	0.066562	-0.0263138	-0.0661478
CDC27	-0.485991	0.00486251	-0.221121	-0.0564516	-0.204862	-0.143711	-0.184546
CDC34	0.514984	-0.111569	-0.0800566	-0.312317	0.0735976	0.0119034	0.0160904
CDC37	0.569016	0.27106	-0.179291	0.130132	0.0801724	0.068986	0.156679
CDC37L1	0.0302413	-0.359591	-0.081215	0.0131965	-0.15439	-0.119702	-0.11191
CDC40	-0.410299	-0.118243	-0.361501	-0.0249267	-0.0497923	-0.0821328	-0.174482
CDC42	-0.246858	-0.373307	-0.465538	-0.00769795	-0.0920969	-0.138073	-0.220595
CDC42BPB	-0.216693	-0.128538	0.0160886	0.202713	0.0106968	0.025285	-0.0150746
CDC42EP2	0.054591	-0.101241	0.154579	-0.164223	0.0678884	0.116227	0.0213035
CDC42EP3	-0.223436	0.0939302	0.147886	-0.346408	0.201535	0.0696098	-0.00948051
CDC42EP5	0.118097	0.1056	-0.62681	-0.188416	0.0526245	0.122326	-0.0694297
CDC42SE1	-0.0601265	0.17505	0.141708	-0.109971	-0.0409829	0.127292	0.0388282
CDC42SE2	-0.234228	-0.250302	-0.421906	0.00146628	-0.13247	-0.182034	-0.203246
CDC5L	-0.527148	-0.180718	-0.170024	0.218109	-0.0112431	-0.0712622	-0.123714
CDC6	-0.0755903	0.222971	0.100907	-0.0513196	-0.0348207	0.0500233	0.0353618
CDC7	0.0709881	0.380416	-0.229487	0.0329912	0.0951958	-0.132614	0.0362484
CDC73	-0.478131	-0.137961	0.00450479	0.0216276	-0.0662203	-0.0231142	-0.113216
CDCA2	-0.0244224	0.172334	-0.0969174	-0.0894428	-0.0216334	-0.215164	-0.0458743
CDCA3	0.332948	0.371093	0.033979	-0.0817449	0.0454682	-0.000506268	0.116873
CDCA4	0.314532	0.0474849	-0.15947	-0.0648827	0.0334857	0.0661752	0.0395542
CDCA5	0.12138	0.273742	-0.0857198	-0.115103	-0.000356257	-0.161435	0.00541806
CDCA7	-0.0515021	0.546278	-0.259734	-0.22544	0.0828811	-0.10244	-0.00165953
CDCA7L	0.0543242	0.250637	-0.297703	-0.130865	0.0723592	0.0195014	-0.00529103
CDCA8	0.031747	0.247518	-0.142738	-0.219575	0.0283716	-0.176242	-0.0384864
CDCP1	-0.318297	0.239537	-0.440183	-0.0597507	-0.257809	-0.146522	-0.163837
CDCP2	0.155931	0.172675	0.192211	0.205431	0.030453	-0.0570419	0.11661
CDH1	-0.354826	-0.201476	0.108501	-0.147727	-0.0122011	0.186286	-0.0702405
CDH10	-0.112456	0.0833785	0.105433	0.291345	0.150037	0.124381	0.10702
CDH11	-0.150129	0.180282	-0.148529	-0.158724	-0.099023	0.124052	-0.0420119
CDH12	0.291571	0.0448707	0.346664	0.25555	0.0167808	0.0317248	0.164527
CDH13	0.00869836	-0.110563	-0.0777399	0.0168622	-0.151234	0.267103	-0.00781227
CDH15	0.122066	0.309004	0.190758	0.227639	-0.0693538	0.0860054	0.144353
CDH16	-0.0898697	-0.201811	-0.0958878	0.194276	-0.125602	0.203872	-0.0191705
CDH17	-0.06982	0.389904	-0.250467	0.256232	0.0660691	-0.0494014	0.0570861
CDH19	-0.0939164	-0.00702991	0.205343	0.0692879	0.0221289	0.028437	0.0373751
CDH2	-0.0159661	0.035446	0.223824	0.296188	0.174595	0.00263664	0.119454
CDH20	-0.105708	-0.0548173	0.114429	0.110173	0.0700695	0.0277044	0.0269751
CDH22	0.0377699	0.188037	0.273078	-0.0982762	0.168379	0.0284083	0.099566
CDH24	0.398036	0.304628	0.369779	0.125	0.217942	-0.0481065	0.22788
CDH26	-0.092352	0.0135815	0.290366	0.302419	0.110318	0.172475	0.132801
CDH3	-0.145897	0.355667	0.0597207	-0.196114	0.224062	-0.0259817	0.0452428
CDH5	0.0335179	-0.00419182	-0.0108115	0.293988	0.0407965	0.204107	0.092901
CDH6	-0.0964805	0.304225	0.10361	0.334311	-0.137881	0.176209	0.113999
CDH7	-0.129595	0.0357349	0.411909	-0.112218	-0.0110668	-0.069297	0.0209112
CDH8	0.0113054	0.0874588	0.293713	0.235544	0.0478419	0.187561	0.143904
CDIP1	0.140641	-0.156237	0.518309	-0.0857771	-0.0221195	-0.162326	0.0387485
CDIPT	0.420962	-0.00389001	-0.0245833	0.0329912	0.0566317	0.198323	0.113406
CDK10	0.585469	0.318075	0.00695025	0.244501	0.151105	0.118973	0.237512
CDK2	-0.00661613	0.308484	0.117639	0.104472	0.0820557	-0.029967	0.0960113
CDK2AP1	-0.00283769	-0.00741113	0.102452	-0.0282258	-0.0178879	0.0822948	0.0213974
CDK2AP2	0.338042	-0.0713615	0.0184053	0.374633	-0.108893	0.135287	0.114352
CDK3	0.686992	0.433367	0.270545	0.0762463	0.170768	0.0246289	0.277091
CDK5	0.218706	0.0621395	-0.410065	-0.219941	-0.0725471	0.0922177	-0.054915
CDK5R1	-0.0177426	0.0792421	0.355235	0.0894428	0.111373	-0.0838339	0.0889527
CDK5R2	0.154111	0.289872	0.388782	0.0807934	0.193208	0.128212	0.20583
CDK5RAP2	-0.0228533	0.0614353	0.0350087	0.0164956	0.0850572	-0.243952	-0.0114681
CDK5RAP3	0.661636	0.432025	0.180835	0.209677	-0.0799215	0.0821814	0.247739
CDK6	-0.115719	0.0639504	-0.0624236	-0.0630499	0.225775	-0.0730443	-0.00408523
CDK8	-0.344231	0.0645875	-0.330523	-0.172654	0.16128	0.0100079	-0.101922
CDK9	0.486244	0.173172	-0.00630671	0.0300587	0.0934904	0.0142119	0.131812
CDKAL1	-0.0799432	-0.00442656	0.0809576	0.107038	-0.00501746	-0.0112148	0.0145656
CDKL1	-0.177132	-0.304292	-0.266426	0.090176	0.0780403	-0.14201	-0.120274
CDKL2	-0.0721743	-0.121563	0.357166	0.0058651	0.0386587	0.0457902	0.0422904
CDKL3	0.275493	0.163649	-0.275307	-0.0854106	0.0349298	-0.0405541	0.0121334
CDKL4	0.0724483	0.313567	0.0899672	0.0476363	0.0154189	-0.0126427	0.0877325
CDKL5	-0.483892	0.0692494	-0.0577901	0.192449	0.050545	-0.0471153	-0.0460923
CDKN1A	-0.0920594	-0.163649	-0.127679	0.0909091	-0.0146862	0.164877	-0.0237146
CDKN1B	-0.0062945	0.156103	-0.0706609	-0.139296	-0.0105957	-0.137028	-0.0346288
CDKN2A	0.112314	-0.215728	0.366175	-0.17412	-0.179459	-0.203734	-0.049092
CDKN2AIP	-0.2541	-0.343159	-0.281485	0.0513196	0.0137004	-0.0426925	-0.142736
CDKN2AIPNL	0.36928	0.0367539	-0.09666	0.0513196	-0.0541001	0.0766651	0.0638764
CDKN2B	-0.0210801	-0.126727	-0.0709183	0.0659824	-0.295871	-0.08756	-0.0893623
CDKN2B-AS1	0.227227	0.0901744	0.382007	0.0362903	-0.11797	-0.224836	0.0654821
CDKN2D	0.419972	0.224581	-0.122144	0.0377566	-0.0526597	-0.0860938	0.0702353
CDKN3	0.137837	0.210362	-0.00077225	-0.261364	-0.0383713	0.0409348	0.014771
CDON	-0.0100586	0.141818	0.00592059	0.409457	0.311445	0.131188	0.164962
CDPF1	0.538053	0.024279	-0.0214943	0.191349	0.000584362	0.231534	0.160718
CDR2	-0.123009	-0.0132461	-0.0716906	-0.251833	-0.0883552	0.179239	-0.0614825
CDRT1	0.269038	0.144092	-0.255615	0.364769	-0.025743	-0.0664445	0.0716827
CDRT15	0.0366857	0.0279615	-0.0136519	0.0949339	-0.0376467	0.190137	0.0497366
CDRT4	0.467023	0.479779	0.376987	0.333211	0.0973321	-0.198234	0.25935
CDV3	-0.292071	-0.0559356	-0.236051	0.0197947	-0.050533	-0.091764	-0.11776
CDX1	0.0774051	0.0420965	-0.354463	-0.0458211	-0.068482	0.0615095	-0.0479592
CDYL2	-0.344575	-0.0583166	0.338632	0.0421554	0.0199139	0.0834775	0.0135479
CEACAM1	-0.256462	-0.392522	-0.0326919	-0.299487	-0.206882	-0.048468	-0.206085
CEACAM16	0.0963626	0.0393556	-0.0991108	0.313197	0.00994667	0.0141026	0.0623089
CEACAM19	0.548277	0.288531	0.308128	0.000366569	0.0913155	-0.0692453	0.194562
CEACAM3	-0.0477861	0.0777461	-0.379304	0.257698	-0.0997017	-0.0386357	-0.0383306
CEACAM4	0.0895579	0.226425	-0.224081	-0.208211	-0.113785	0.103499	-0.0210991
CEACAM5	-0.241595	0.0835087	-0.388828	0.134164	-0.0753358	0.0966358	-0.0652417
CEACAM6	-0.140865	0.171284	-0.203359	0.0879765	-0.00874515	0.107479	0.00229503
CEACAM7	-0.0475615	-0.100411	-0.247635	0.164956	0.0709046	0.153949	-0.000966392
CEACAM8	0.0106629	0.270121	0.10928	-0.0998539	0.128113	0.0201463	0.0730782
CEBPA	0.213439	0.0436955	-0.0855911	0.034824	-0.084715	0.0188048	0.0234095
CEBPB	0.178957	0.173172	0.167578	-0.35044	-0.169464	-0.0539762	-0.00902887
CEBPD	0.110286	-0.0811536	-0.0566317	-0.356672	-0.110196	-0.0610154	-0.0925638
CEBPE	0.0747881	-0.0193966	-0.130261	-0.144258	-0.0621498	-0.0681119	-0.0582315
CEBPG	0.167813	0.079108	-0.199241	0.066349	-0.0646381	-0.223823	-0.029072
CEBPZ	-0.441051	-0.0984239	-0.0483944	0.101732	0.0988028	-0.14461	-0.0886575
CECR2	-0.19347	0.203691	0.441985	0.0982405	0.283612	0.120362	0.15907
CECR7	-0.0322927	0.0711268	0.14648	-0.321481	0.184142	0.00555274	0.00892131
CEL	0.417655	0.115426	0.296415	0.300953	0.245954	0.0013487	0.229625
CELSR1	-0.182631	0.254192	0.390244	0.306818	-0.0629128	0.100626	0.134389
CELSR2	-0.135947	0.113447	0.330395	0.140396	0.0093191	-0.0774832	0.0633545
CELSR3	0.171069	0.362978	0.132698	-0.0535191	0.165847	0.10811	0.147864
CEMIP	-0.223485	0.25057	-0.027801	0.0568182	-0.13472	0.209534	0.0218194
CEMP1	0.590549	0.388263	0.0817298	0.190249	0.0869363	0.158608	0.249389
CEND1	0.0278781	0.0752515	0.0310207	-0.0825083	0.00748556	0.0566493	0.0192961
CENPA	0.167612	0.218712	-0.0315336	-0.177419	-0.0152096	-0.0836476	0.0130857
CENPB	0.349795	-0.0371227	0.0447905	0.023827	0.114974	0.0441911	0.0900758
CENPBD1P1	-0.0178231	0.237592	0.101422	-0.00623167	0.000897072	-0.152338	0.0272531
CENPC	-0.0955524	0.0674044	0.0647403	0.0652493	-0.165198	-0.191001	-0.0423928
CENPE	0.0184238	0.303286	-0.118798	-0.090176	-0.173386	-0.141743	-0.0337322
CENPH	0.19509	0.312274	-0.438767	-0.104472	0.0371047	-0.0250825	-0.00397547
CENPI	-0.158906	0.251509	0.0159598	-0.0579179	-0.0521156	-0.0617525	-0.0105372
CENPJ	0.168465	0.389906	-0.0746509	0.289223	0.0622497	-0.0443207	0.131812
CENPK	0.0431296	0.402079	-0.188429	-0.0483871	0.0479927	-0.068986	0.0312332
CENPL	-0.213115	-0.0416164	0.033979	-0.206012	-0.0478571	0.0539276	-0.0701156
CENPM	0.250909	0.0146881	-0.142738	-0.021261	-0.0975278	0.0182297	0.00371666
CENPN	0.0110404	0.186821	-0.194607	-0.11217	-0.100614	-0.019631	-0.0381934
CENPO	-0.14711	0.304628	-0.127035	-0.0553519	0.022883	-0.129754	-0.0219567
CENPP	0.2863	0.282495	-0.256258	-0.0817449	-0.119101	-0.073992	0.00628318
CENPQ	-0.0689688	-0.0826962	-0.185469	-0.0366569	-0.0432662	-0.0514084	-0.0780776
CENPT	0.718835	0.565526	0.183667	0.210044	0.123681	0.119856	0.320268
CENPU	0.0931622	0.115459	-0.183667	-0.0436217	-0.0503351	0.0174116	-0.00859851
CENPV	0.325856	-0.107948	-0.188687	0.045088	0.176196	-0.12291	0.0212659
CEP104	-0.299201	0.0217304	-0.15548	0.336877	0.0290833	-0.0843766	-0.0252278
CEP112	0.142473	0.509256	0.166163	-0.146628	0.0744412	0.08918	0.139148
CEP120	-0.23081	0.1166	-0.450351	0.130865	-0.0167835	-0.161848	-0.102055
CEP126	-0.0312593	0.450738	0.213527	0.0619501	0.164059	0.0196634	0.146446
CEP131	0.559621	0.359524	0.253813	-0.0252933	0.0749687	0.0646281	0.214544
CEP162	-0.0796933	0.22381	-0.194362	0.042522	0.0477331	-0.102076	-0.0103443
CEP164	0.469198	0.519718	0.300405	-0.00183285	0.0978256	-0.0650331	0.220047
CEP170	-0.277151	0.381891	0.0879078	0.0249267	-0.0485199	-0.137166	0.00531475
CEP19	0.0164817	0.189772	-0.135916	-0.0982405	0.241478	-0.0741783	0.0232328
CEP192	-0.119091	0.351442	-0.226784	0.131232	0.0263402	-0.206351	-0.0072019
CEP250	0.226329	0.492522	0.20426	0.0993402	0.169245	0.114955	0.217775
CEP290	0.103805	0.442488	-0.1076	0.276393	0.163526	0.024475	0.150515
CEP350	-0.411819	0.166063	0.117897	-0.0322581	-0.0144311	-0.0791762	-0.0422874
CEP41	-0.154034	0.229074	-0.0365532	-0.115469	0.228191	0.128628	0.0466395
CEP44	0.155903	0.124816	-0.149302	0.0531525	-0.0160801	-0.0211134	0.0245627
CEP55	-0.0107544	0.351442	-0.230903	-0.209677	-0.162541	0.0128754	-0.041593
CEP57	-0.19982	-0.0412139	-0.0333355	-0.111437	0.0494978	-0.141249	-0.0795929
CEP57L1	-0.155319	-0.187995	-0.293326	-0.205645	-0.0825617	-0.11809	-0.173823
CEP63	-0.0960848	0.275117	-0.0633245	0.276026	0.00403579	-0.00897106	0.0644664
CEP68	-0.155908	0.00811536	0.0126134	0.224707	0.215474	-0.144108	0.0268156
[truncated: 11,012 more rows]

## Sheet: TGFBR3 corr
Gene	Prostate	Stomach	Kidney	Ovary	Lung Adeno	TNBC	PAN
A1BG-AS1	0.271127	-0.0162162	-0.110966	-0.0915499	-0.0165412	0.125243	0.0268494
A1CF	-0.00864624	-0.0548263	0.557256	-0.0465082	0.0410042	0.107692	0.0993285
A2M	0.667205	0.406692	0.442354	0.0151714	0.672207	0.253438	0.409511
A2M-AS1	0.357148	0.338996	0.0253186	0.105819	0.334487	0.224123	0.230982
A2ML1	0.307947	0.200412	-0.326746	0.0691351	0.125243	-0.149001	0.0378317
A4GNT	0.162017	-0.112877	0.340968	0.0213417	0.259246	0.0419558	0.118775
AAAS	-0.490539	-0.148777	-0.482897	0.0953621	-0.187975	-0.216152	-0.238496
AACS	-0.277067	-0.305792	-0.35218	0.00724376	-0.292321	-0.204974	-0.237515
AADAC	0.078942	-0.31094	0.0182786	-0.00430557	0.373075	-0.0754901	0.01326
AADACL2	0.0610412	0.22753	0.0606028	0.086615	0.216068	-0.0338523	0.103001
AADACL4	0.176868	-0.0817127	-0.115471	0.0906125	0.079306	-0.0148942	0.0224515
AADACP1	0.345335	0.314543	0.332603	0.0690182	0.192078	0.0124963	0.211012
AADAT	-0.165226	-0.164221	-0.0509725	-0.14052	0.143985	-0.0908811	-0.0779725
AAGAB	-0.337277	-0.29009	-0.490074	-0.140021	-0.155597	0.0215589	-0.231917
AAMP	-0.523853	-0.154698	0.0437961	-0.000960526	-0.135519	-0.279982	-0.175203
AANAT	-0.0562367	-0.293069	-0.200066	0.0460003	-0.00392264	-0.133324	-0.10677
AARD	0.34823	0.144153	0.0668064	0.0325144	0.38146	0.216419	0.198264
AARS	-0.0735734	-0.144659	-0.269115	0.0159291	-0.161955	-0.00112999	-0.10575
AARSD1	-0.279749	-0.273102	-0.0259222	-0.105358	-0.311463	-0.191673	-0.197878
AASDH	0.0731067	-0.0033462	0.163414	0.0730626	0.126614	0.191649	0.104083
AASDHPPT	0.127544	-0.0574003	0.0849095	0.172003	-0.117583	0.150442	0.0599862
AASS	0.125747	-0.0508398	0.243192	0.145008	0.338775	0.224463	0.171057
AATF	-0.27069	-0.261519	0.0889671	-0.00653374	-0.19262	-0.189624	-0.13867
ABCA11P	0.0892449	-0.230631	-0.129142	0.0476278	-0.155314	0.25914	-0.0198456
ABCA13	0.0684556	-0.0275418	-0.230562	-0.0550615	0.287395	0.14803	0.0317858
ABCA17P	-0.157234	-0.226512	0.0105634	0.0310313	-0.0623361	-0.0635508	-0.0780064
ABCA2	-0.195896	-0.146203	-0.147384	-0.0402144	0.165957	0.0833964	-0.0467239
ABCA3	-0.35273	0.324582	0.13672	0.0955197	0.323415	0.0379944	0.0942502
ABCA6	0.660865	0.251737	-0.0320926	-0.0245167	0.558414	0.334489	0.291483
ABCA7	-0.0140903	-0.332561	-0.232931	-0.0160818	-0.0420809	-0.126579	-0.127387
ABCA8	0.734341	0.322523	-0.00610329	-0.0192734	0.666959	0.428834	0.354547
ABCA9	0.436878	0.317781	0.0246984	0.0848868	0.512321	0.417574	0.299023
ABCB1	0.709694	0.16731	0.312643	0.142624	0.340582	0.295988	0.32814
ABCB10	0.160776	-0.163707	0.345674	0.169089	-0.0706926	0.221547	0.110448
ABCB4	0.417716	0.0458172	0.155734	-0.0358236	0.0232675	0.029886	0.1061
ABCB5	0.180583	0.297188	-0.105833	0.153985	0.292015	0.217835	0.172629
ABCB6	-0.506014	-0.126641	0.17552	0.0182405	-0.266601	-0.0492538	-0.125792
ABCB7	-0.0694676	-0.299871	0.0753521	0.0928919	0.00330218	0.0265406	-0.028542
ABCB8	-0.341682	-0.233719	-0.556036	0.0284268	-0.164142	-0.1409	-0.234676
ABCB9	-0.0905508	-0.0666667	-0.441113	-0.0345404	-0.10406	-0.10713	-0.140677
ABCC1	-0.0207988	0.0033462	0.0922535	0.0577809	0.0933043	-0.066159	0.0266212
ABCC10	0.186382	0.0841699	-0.102247	0.165518	-0.0412108	0.13553	0.0713571
ABCC12	-0.0610376	-0.378054	-0.152907	0.00507319	0.213787	0.0223739	-0.0584609
ABCC13	-0.031915	-0.231091	0.0905798	0.0281726	0.253334	0.0318746	0.0234925
ABCC2	0.0242564	-0.283912	0.075721	0.0521152	0.0262062	0.0977544	-0.00130988
ABCC3	0.386095	-0.281338	0.131657	-0.215181	0.0662187	-0.0618173	0.00427229
ABCC4	-0.141973	-0.0821107	0.0309859	0.0288946	0.0591768	-0.00665438	-0.0186134
ABCC5	-0.17361	0.103475	-0.339906	0.150952	0.0996796	0.0692615	-0.0150247
ABCC6P1	0.137876	-0.285199	-0.0444683	-0.0522452	0.102764	0.0976171	-0.00727595
ABCC6P2	0.285897	-0.0921493	-0.0809188	-0.162938	0.0716515	0.0591042	0.0134411
ABCC8	0.0832422	-0.187645	0.0814833	-0.0188861	0.200973	0.109484	0.0447753
ABCC9	0.860389	0.515315	0.529779	-0.0119037	0.396069	0.246147	0.422632
ABCD1	0.13466	-0.111197	-0.0426559	-0.0919505	-0.0910669	-0.308722	-0.0851554
ABCD2	0.658922	0.0532819	0.32941	-0.0699769	0.296184	0.184063	0.241981
ABCD3	0.207096	0.0962677	0.238598	0.148372	0.247279	0.296142	0.205626
ABCD4	-0.125265	-0.282111	0.28501	-0.0134507	0.12812	-0.120804	-0.0214167
ABCE1	-0.0449889	-0.143887	0.0983233	0.0167122	-0.260691	-0.0496021	-0.0640222
ABCF1	-0.0919406	-0.256885	0.130718	0.15676	-0.0622418	-0.0926794	-0.0360449
ABCF2	-0.233904	-0.242986	-0.355097	0.0828628	-0.313859	-0.247071	-0.218342
ABCF3	-0.459682	-0.130245	-0.37116	-0.026541	-0.167157	-0.19868	-0.225577
ABCG1	-0.109097	0.116602	0.239135	-0.112546	0.180424	0.160608	0.0791877
ABCG2	0.758747	0.0177606	0.490107	0.300732	0.43405	0.28174	0.380523
ABCG4	0.479342	-0.0370656	-0.10171	0.0236059	0.128445	0.0112473	0.0839774
ABCG5	-0.157336	-0.166806	0.18865	-0.000730772	0.20729	0.0585142	0.0215968
ABHD1	-0.106106	-0.120206	0.391516	0.0720233	-0.0519888	0.168798	0.059006
ABHD10	-0.299704	0.147233	-0.349095	0.00264601	-0.0914779	-0.115417	-0.117636
ABHD11	-0.36326	-0.214157	-0.487357	-0.014322	-0.340236	-0.0857617	-0.250849
ABHD11-AS1	-0.108606	0.0692407	0.0711998	-0.11348	-0.0561768	-0.103428	-0.0402082
ABHD12B	0.328739	0.0482657	0.331856	0.139317	0.241119	0.0209886	0.185048
ABHD13	0.331672	0.176319	0.344165	0.067195	0.239163	0.335866	0.249063
ABHD14A	-0.166264	0.391248	-0.478169	-0.0527672	0.020757	-0.0140337	-0.0498713
ABHD14B	-0.172351	0.421107	-0.37002	-0.0308994	0.13743	0.012114	-0.00043665
ABHD15	0.176836	-0.114028	0.137123	0.00362976	0.131883	0.0750127	0.0684094
ABHD16A	-0.182459	0.0561133	-0.294735	-0.0169349	-0.0257106	-0.0629837	-0.0877851
ABHD16B	-0.356063	0.0555985	-0.164956	-0.00877662	-0.104759	-0.103096	-0.113676
ABHD17A	-0.28028	0.224453	-0.34118	-0.187875	-0.0518169	-0.171122	-0.134637
ABHD17B	-0.101581	0.0316602	0.447284	-0.0564069	0.173908	0.23262	0.121247
ABHD17C	-0.0752765	0.248649	-0.380785	-0.00487106	0.110383	-0.0192017	-0.0201838
ABHD3	-0.0261794	-0.260232	-0.397518	-0.132744	-0.0345653	0.158608	-0.115439
ABHD4	0.152506	0.0864865	-0.0481221	0.00670419	-0.0310411	0.119062	0.0475993
ABHD5	-0.0181867	0.0427284	-0.178035	-0.133699	-0.00307589	0.093943	-0.0327209
ABHD6	0.358028	0.0972973	0.193025	-0.0658155	0.394373	0.0176384	0.165758
ABHD8	-0.0311152	0.173745	-0.380013	-0.0162647	-0.0445491	-0.149811	-0.074668
ABI1	0.20848	0.20695	-0.0947351	-0.028063	-0.0338004	0.316207	0.0958396
ABI2	0.281885	0.180952	0.453957	0.114316	0.142827	0.112096	0.214339
ABI3	0.432023	0.0700129	0.134373	-0.073192	0.208711	-0.10679	0.110856
ABL2	0.21432	0.214929	0.319953	0.0994389	-0.060035	0.234499	0.170518
ABLIM1	0.438107	0.189704	0.284675	0.209794	0.248799	0.199465	0.261757
ABLIM2	0.191799	0.138224	-0.0195506	-0.09312	0.0953719	0.135708	0.0747386
ABLIM3	0.196948	0.407465	0.469484	0.0468518	0.417863	0.22614	0.294125
ABO	0.419429	0.270013	0.406908	0.0023783	0.158479	0.0488849	0.217682
ABR	0.370168	-0.31094	-0.328605	-0.180097	0.223225	0.028517	-0.0329551
ABRA	0.40032	0.389111	-0.0756234	0.0669045	0.168136	-0.0329274	0.152653
ABRACL	-0.157516	-0.288546	-0.41328	-0.170173	-0.227723	-0.190717	-0.241326
ABT1	-0.251477	-0.0525097	-0.189034	-0.0440785	-0.252553	-0.171479	-0.160189
ABTB1	0.0386566	0.501673	-0.170993	-0.0164861	0.265267	0.0988356	0.119492
ABTB2	0.268394	0.0548263	-0.274279	-0.0466498	-0.0559235	0.136915	0.0138804
ACAA1	-0.243181	-0.303732	-0.384474	-0.0185515	0.167609	-0.0811851	-0.143919
ACACA	-0.309601	-0.380952	0.0686117	0.0494891	-0.0144012	-0.0791195	-0.110996
ACACB	0.701619	0.14955	0.0219987	0.101136	0.39497	0.341836	0.285185
ACAD10	-0.261498	0.0123552	-0.120188	0.192908	-0.0136405	0.0445961	-0.0242444
ACAD8	0.116775	-0.362934	-0.134977	0.188728	0.0400933	0.0583828	-0.0156553
ACAD9	-0.453549	-0.265894	-0.366398	-0.0661838	-0.221545	-0.134404	-0.251329
ACADL	0.0698588	0.190488	0.454728	-0.0142343	0.457017	0.137535	0.215899
ACADM	0.0632413	0.102188	0.22894	0.190893	0.0627744	0.256605	0.150774
ACADS	0.0502262	-0.29009	-0.26603	-0.110431	0.0548965	-0.0745509	-0.105996
ACADVL	-0.128224	-0.498584	0.164722	-0.0376206	-0.0849781	-0.0500152	-0.105783
ACAN	0.189996	-0.0718147	0.346948	-0.148323	0.0453563	0.157303	0.0865776
ACAP1	0.275753	-0.172973	0.0462441	-0.168698	0.185055	-0.0302586	0.0225205
ACAP2	0.303	0.205663	0.448893	0.148572	0.30942	0.261125	0.279446
ACAP3	-0.24409	-0.405405	0.0670355	-0.0685043	-0.120742	-0.169033	-0.15679
ACAT1	-0.170675	-0.0821107	-0.143192	0.180001	-0.106838	0.117555	-0.0342101
ACAT2	-0.17148	-0.4713	-0.39668	-0.157343	-0.132332	-0.0743484	-0.233914
ACBD3	0.0786357	-0.0339768	0.282964	0.0425199	-0.0179392	0.230992	0.0971993
ACBD4	-0.103422	-0.0126126	0.206506	0.0237216	-0.060237	-0.0839716	-0.00500267
ACBD5	0.0337016	0.0751609	-0.055835	0.110054	-0.059557	0.254766	0.0597151
ACBD6	-0.312348	-0.0164736	0.0867874	-0.100386	-0.280849	-0.144797	-0.128011
ACBD7	-0.24407	0.227284	-0.347471	0.0646311	-0.0473294	0.134428	-0.035421
ACCS	-0.207429	0.191248	0.0915158	0.137055	0.0909465	-0.0812661	0.0370117
ACCSL	-0.0417849	-0.0660971	0.0884004	-0.0322286	0.0394592	0.111863	0.016602
ACD	-0.0656339	-0.170656	-0.142689	-0.216138	-0.0166651	-0.183281	-0.132511
ACER2	0.192515	0.165508	0.569182	0.136727	0.308867	0.342063	0.28581
ACER3	-0.0460178	-0.0960103	0.125654	-0.00883676	0.131837	-0.0807801	0.00430767
ACIN1	-0.0275819	-0.384299	0.264588	0.232118	-0.0555619	0.0524291	0.0136154
ACKR1	0.515003	0.382754	0.228102	-0.184997	0.614982	0.305296	0.31019
ACKR2	0.139491	0.221107	-0.380704	-0.00248489	0.106356	0.0292056	0.0188284
ACKR3	0.513014	0.001287	0.375587	-0.0301612	0.00105182	0.154655	0.169239
ACKR4	0.33588	0.152896	0.121663	-0.146282	0.416439	0.0291084	0.151617
ACLY	-0.164432	-0.430373	0.486989	-0.138674	-0.237617	-0.0957737	-0.0966468
ACMSD	-0.0467029	-0.331274	0.22688	0.0679877	-0.00344481	0.189069	0.0170859
ACOT11	0.45134	0.0566281	-0.199866	0.0859314	0.0390351	-0.202268	0.0384667
ACOT12	0.0974013	-0.0321675	-0.0304352	-0.0360577	-0.0893299	0.121056	0.00507779
ACOT13	-0.129614	-0.0965251	-0.160899	-0.141289	-0.169298	-0.0486543	-0.12438
ACOT2	-0.0752772	0.135907	-0.126693	-0.0802417	-0.068346	0.0315951	-0.0305093
ACOT4	0.0109339	0.0527671	0.050939	-0.159967	-0.0648844	-0.0980661	-0.0347129
ACOT6	-0.0393791	0.0579188	-0.0162978	0.0407002	-0.133888	-0.106174	-0.0328533
ACOT7	-0.182119	-0.192021	-0.0106304	-0.18277	-0.0708898	-0.234993	-0.14557
ACOT8	-0.521897	0.0455598	-0.618176	-0.200034	-0.279013	-0.171746	-0.290884
ACOT9	0.0217966	0.108366	-0.228706	-0.10564	-0.123113	-0.322622	-0.10832
ACOX1	0.0562481	0.0198198	0.0482897	-0.0179949	0.0764673	0.208886	0.065286
ACOX2	0.629319	0.039897	0.162374	-0.0640484	0.0574634	0.215755	0.17346
ACOX3	-0.0960686	-0.0133848	-0.468947	-0.0669134	0.00170193	0.170215	-0.0788994
ACOXL	-0.0639566	-0.334878	-0.267899	0.170658	0.279114	-0.100976	-0.0529893
ACP1	-0.435486	0.0555985	-0.12562	-0.0867696	-0.346762	-0.12939	-0.178071
ACP5	0.20339	-0.0169884	0.161771	-0.0440726	0.206202	-0.123412	0.0644818
ACPP	0.176564	0.0357786	-0.114051	-0.0134735	-0.0199647	-0.138608	-0.0122925
ACR	0.117177	0.235817	0.430654	0.0703354	0.22791	0.183815	0.210952
ACRBP	-0.0375233	0.0355212	-0.0205231	0.081685	0.11907	0.026411	0.0341068
ACRV1	-0.217129	-0.339768	0.089561	0.12252	-0.194005	0.0917177	-0.0745173
ACSBG1	0.479729	0.173488	-0.237559	0.0524398	0.389135	0.0949069	0.15869
ACSBG2	0.00240134	-0.0723295	0.096059	0.151727	-0.045105	0.269207	0.0669933
ACSF2	0.435932	-0.139511	-0.485278	-0.189046	0.0494315	-0.0614609	-0.0649888
ACSF3	-0.0687852	-0.194337	-0.416097	-0.0327695	0.0625539	-0.0308904	-0.113387
ACSL5	0.16626	-0.0543115	-0.0568075	0.0600578	0.152149	-0.021	0.0410579
ACSL6	0.255439	-0.139511	-0.0755533	0.0395591	0.19747	0.0919106	0.0615524
ACSM1	-0.196606	-0.0509653	-0.0578471	-0.0627866	0.267448	-0.0242322	-0.0208314
ACSM2A	0.0971407	0.0369416	0.373575	0.0181413	0.220354	0.113366	0.143253
ACSM2B	-0.00404271	-0.209575	0.39012	0.144597	0.142287	-0.0320814	0.0718842
ACSM3	-0.124579	-0.0172458	0.0653924	0.11182	0.252742	0.241344	0.0882455
ACSM4	-0.0893239	-0.140577	0.150656	0.034037	-0.0584392	0.068588	-0.0058432
ACSM5	0.366947	0.105019	0.374514	0.0177375	0.379786	0.269681	0.252281
ACSM6	0.134902	-0.191776	0.0505036	0.0663753	0.0309522	0.261283	0.0587068
ACSS2	0.159331	-0.222909	-0.380818	0.120654	0.138853	0.0351512	-0.0249562
ACSS3	0.818741	0.277477	0.0104628	0.0492867	0.38461	0.177838	0.286403
ACTA2	0.666117	0.241184	0.349363	-0.212684	0.232615	0.177173	0.242295
ACTBL2	0.285076	0.0369393	-0.392635	-0.145385	0.207833	-0.0997011	-0.0179788
ACTC1	0.580477	0.289833	-0.0823944	-0.0752142	0.31624	0.195413	0.204059
ACTL10	-0.395555	0.115315	-0.218746	-0.0416908	-0.146194	-0.0876491	-0.129087
ACTL6A	-0.265669	0.0118404	-0.157679	-0.149093	-0.314832	-0.0701039	-0.15759
ACTL6B	-0.0604012	-0.0689749	-0.00158744	0.0259916	-0.0568555	-0.050097	-0.0353207
ACTL7A	-0.00222772	-0.0219267	0.185641	-0.0184841	-0.0150137	0.153515	0.0469171
ACTL7B	-0.119127	-0.291411	0.226818	-0.0423069	0.00789781	-0.142503	-0.0601052
ACTL8	-0.197533	-0.215802	-0.269756	-0.00802062	-0.216021	-0.0512379	-0.159728
ACTL9	0.015976	-0.126704	-0.0592323	-0.0489125	-0.0291462	-0.14408	-0.0653499
ACTN1	0.740836	0.336937	0.196814	-0.0356975	0.107164	0.159798	0.250975
ACTN2	0.344491	0.0714332	-0.187425	0.118886	0.493947	0.103428	0.15746
ACTN3	0.294886	-0.110825	0.228164	0.138841	0.0328735	-0.0640471	0.0866486
ACTR10	-0.114008	0.354183	-0.0407109	0.0461878	-0.0727144	0.19787	0.0618012
ACTR1A	-0.123725	0.350579	-0.354795	-0.121901	0.0331038	-0.159968	-0.0627845
ACTR2	0.190744	-0.0365508	0.390007	0.00922578	0.131642	-0.0044349	0.113439
ACTR3	0.160919	-0.141055	-0.0365862	-0.025804	-0.195302	-0.197481	-0.0725516
ACTR3B	-0.424077	0.0223953	-0.304762	0.0609242	-0.258375	0.0887426	-0.135859
ACTR5	-0.347621	-0.104505	0.152381	0.115666	-0.27619	-0.151674	-0.10199
ACTR6	-0.108442	-0.00900901	-0.0985915	0.0280892	-0.209259	0.0104615	-0.0644584
ACTR8	0.0195314	0.168855	-0.259155	0.0862587	0.109962	0.153853	0.0465507
ACTRT1	-0.0639639	-0.251798	-0.104796	0.017094	-0.0327538	0.0235255	-0.068782
ACTRT2	0.0790955	-0.105763	-0.116989	-0.0312079	0.0529279	0.0423719	-0.0132608
ACTRT3	0.233791	0.130253	-0.139873	0.0257862	0.00123919	-0.0532877	0.0329849
ACVR1B	0.117973	0.0185328	-0.163347	0.155849	0.0438554	0.08611	0.0431621
ACVR1C	0.27146	-0.100386	-0.168343	0.0772672	0.0690247	0.162212	0.0518724
ACVR2A	0.201688	0.193565	0.552985	0.0578871	0.28956	0.240688	0.256062
ACVR2B	-0.0049876	0.404633	0.27173	0.198601	-0.057929	0.240744	0.175465
ACVR2B-AS1	-0.082279	0.514028	0.0278672	0.201685	-0.0462397	0.148174	0.127206
ACVRL1	0.578226	0.201544	0.513045	-0.170643	0.464794	0.164083	0.291842
ACY1	-0.446343	-0.0223938	-0.29165	-0.0533984	-0.220475	-0.171187	-0.200908
ACY3	0.281281	-0.429858	0.261069	-0.185739	-0.0482329	-0.183119	-0.0507666
ACYP1	-0.279946	-0.247876	0.0439973	0.0221925	-0.20173	-0.144221	-0.134597
ADA	0.37133	-0.501416	0.02723	-0.129194	-0.132983	-0.248796	-0.102305
ADAD1	0.0905487	-0.304273	-0.163299	-0.0241372	-0.0423269	0.161517	-0.046995
ADAD2	0.407434	0.309189	0.147409	-0.016893	0.0900011	-0.0577972	0.146557
ADAL	-0.0377182	-0.0821107	-0.264252	0.101883	0.243184	0.01422	-0.00413229
ADAM10	0.19546	0.0574003	0.346546	0.0192425	0.201868	0.145793	0.161052
ADAM11	0.145823	-0.314543	-0.00677398	0.0236768	0.0314243	0.0155323	-0.0174768
ADAM15	-0.299122	0.0033462	0.00902079	0.0192238	-0.161919	-0.179328	-0.101463
ADAM18	-0.15095	-0.376345	0.186993	-0.050318	-0.0628806	0.113029	-0.0567454
ADAM19	0.729562	-0.205405	0.233803	-0.171215	0.172205	-0.13476	0.104032
ADAM2	-0.196108	-0.220532	-0.179131	-0.00165558	-0.222676	0.00325591	-0.136141
ADAM20	0.0271326	-0.162976	0.104016	0.0767723	0.0324398	0.0408911	0.0197126
ADAM21	-0.141013	0.221879	0.202958	0.165148	0.0164817	-0.090655	0.0624665
ADAM21P1	-0.0896202	-0.0914119	0.0956291	0.145655	0.0307885	-0.115542	-0.00408364
ADAM23	0.511047	0.19897	0.0579909	0.0851843	0.371298	0.0790346	0.217254
ADAM29	0.0726379	-0.0314255	0.275193	-0.0106789	0.0639575	0.0224196	0.0653506
ADAM30	-0.0487502	-0.201255	0.0913713	0.0190386	0.010758	-0.132062	-0.0434833
ADAM32	0.202223	-0.0574003	-0.142344	0.0727516	-0.0849669	0.0799862	0.0117082
ADAM3A	-0.04556	-0.190298	-0.0972665	0.117589	-0.029724	0.0338206	-0.0352398
ADAM5	0.0254326	-0.225573	0.134092	0.0174072	-0.0612443	-0.186411	-0.049383
ADAM6	0.229618	-0.105763	-0.0244467	-0.188261	0.113802	-0.00517203	0.00329609
ADAM7	-0.195766	-0.260545	-0.136003	0.0996839	0.0735428	-0.0734071	-0.0820824
ADAM8	0.151616	-0.152124	-0.0364185	-0.0441892	0.0845769	-0.312545	-0.0515139
ADAM9	0.0888025	-0.170142	0.215493	-0.017778	0.0928565	0.0312549	0.0400812
ADAMDEC1	0.20432	-0.129215	-0.14118	-0.0863396	-0.0689158	-0.0529475	-0.0457131
ADAMTS1	0.43505	0.249936	0.392958	0.101209	0.510169	0.188287	0.312935
ADAMTS12	0.574152	-0.0561133	0.115124	-0.141167	0.101327	0.120504	0.118971
ADAMTS14	0.277416	0.00643501	-0.133769	-0.135065	0.0395097	-0.112784	-0.00970963
ADAMTS15	0.540697	-0.0211068	0.221529	0.0632085	0.415475	0.197133	0.236156
ADAMTS16	0.107629	-0.0669284	0.0328985	-0.102285	0.0886167	0.150115	0.0350075
ADAMTS17	0.0389737	-0.0689833	0.188464	0.147353	0.415358	0.182682	0.150641
ADAMTS18	0.272789	0.0149292	0.328672	-0.0469551	-0.00591367	0.282933	0.141076
ADAMTS19	0.326583	-0.178031	-0.0942536	0.027925	0.228186	0.287354	0.0996275
ADAMTS2	0.448562	0.0679537	0.333602	-0.193088	0.169843	-0.0645795	0.127049
ADAMTS20	-0.0640281	-0.273419	0.259558	0.0213473	-0.0782252	0.103962	-0.00513406
ADAMTS4	0.387455	0.0131274	0.437928	-0.176945	-0.0527967	0.0476256	0.109399
ADAMTS5	0.783827	0.0445302	0.590074	-0.0810019	-0.0374409	0.163646	0.243939
ADAMTS8	0.675817	0.427284	0.0331156	0.206528	0.651774	0.191754	0.364379
ADAMTS9	0.581674	0.0676963	0.284172	-0.026891	0.316365	0.225743	0.24146
ADAMTSL1	0.414083	0.34852	-0.0838028	-0.131198	0.376948	0.284373	0.201487
ADAMTSL3	0.643828	0.455341	0.285312	-0.176481	0.561434	0.129843	0.316546
ADAMTSL5	0.464554	0.00617761	-0.284507	-0.0910943	0.0128208	-0.101152	0.0011332
ADAP1	0.0455648	-0.116602	-0.306707	-0.126727	-0.0562862	-0.259116	-0.136646
ADAP2	0.225616	-0.0810811	0.084004	0.0962712	0.110887	-0.0450092	0.0651146
ADARB1	0.10811	0.104247	0.474816	0.17162	0.483975	0.0487515	0.23192
ADAT1	0.24592	-0.0241956	-0.161268	0.00129273	0.133707	0.179085	0.0624237
ADAT2	-0.148982	-0.0797941	0.249229	0.162116	0.0479338	0.0721209	0.0504372
ADAT3	-0.259252	-0.047619	-0.2222	-0.048609	-0.111813	-0.168425	-0.142986
ADCK1	-0.321569	-0.361133	-0.461569	0.023164	-0.0457523	-0.159264	-0.22102
ADCK2	-0.27642	0.137967	-0.343192	0.0333663	-0.102991	-0.0894636	-0.106789
ADCK5	-0.377814	-0.31094	-0.323441	-0.131176	-0.336417	-0.11728	-0.266178
ADCY10	-0.201689	-0.248279	0.174991	0.11124	0.0841298	0.130114	0.00841764
ADCY2	0.294458	0.41184	0.326612	-0.0767805	0.392955	0.201406	0.258415
ADCY4	0.526819	0.182239	0.512072	0.00483664	0.360347	0.302177	0.314748
ADCY5	0.837693	0.379923	0.425822	-0.0573164	0.30811	0.278683	0.362152
ADCY6	-0.298678	-0.166538	0.0384641	-0.0596377	0.128719	0.0135639	-0.057351
ADCY7	0.536806	-0.0810811	0.0981891	0.0605555	0.0845819	-0.0138879	0.114194
ADCY8	0.279275	-0.23317	-0.033151	0.207025	0.273264	-0.00327418	0.0816615
ADCY9	0.472275	0.12278	0.546144	0.0262287	0.371438	0.151957	0.281804
ADCYAP1	0.372559	0.246075	0.147988	-0.204229	0.284345	0.0234246	0.145027
ADCYAP1R1	0.517563	0.164479	0.0580197	0.0995676	0.365274	0.221084	0.237664
ADD1	0.467717	0.189704	0.384038	0.143343	0.376664	0.161848	0.287219
ADD3	0.347573	-0.00849421	0.635949	0.201933	0.250305	0.0635184	0.248464
ADGRA2	0.806286	0.143629	0.42666	-0.0689198	0.413625	0.149333	0.311769
ADGRA3	0.170253	-0.131789	0.0811201	0.254442	0.0166166	0.144999	0.0892735
ADGRB1	0.225992	-0.0221364	-0.084943	-0.186632	-0.0399168	0.0506674	-0.00949487
ADGRB2	0.401048	-0.0918919	-0.0685111	-0.0308787	0.0851933	0.0440615	0.0565035
ADGRB3	0.659776	0.324088	0.413954	-0.120255	0.452001	0.300849	0.338402
ADGRD1	0.692103	0.33565	-0.0203555	0.0209192	0.218242	0.0732549	0.219969
ADGRD2	0.247592	-0.0852138	-0.0258465	-0.0231561	-0.101056	0.0900835	0.0170672
ADGRE1	0.377169	0.0342342	0.0285379	-0.0640096	0.228724	-0.239724	0.060822
ADGRE2	0.560082	-0.101158	0.103655	0.0163576	0.0925359	-0.166319	0.0841922
ADGRE3	0.473376	0.165251	0.253056	0.0753354	0.350834	-0.0831082	0.205791
ADGRE5	0.367869	0.208494	0.0618712	0.0978306	0.319181	-0.141386	0.15231
ADGRF2	-0.0151636	0.0509685	0.395871	-0.112996	0.0354913	-0.0339665	0.0533674
ADGRF3	0.151637	-0.0131274	-0.270892	0.155176	0.0899886	-0.000384763	0.0187329
ADGRF4	0.161529	-0.135135	0.116837	-0.167703	-0.0995477	-0.20272	-0.0544567
ADGRF5	0.314842	0.287001	0.300436	0.0561423	0.373508	0.377145	0.284846
ADGRG1	0.076031	0.0725869	-0.0627431	-0.103181	-0.0446552	0.124708	0.0104578
ADGRG2	0.254706	0.128185	0.320959	-0.0017423	0.503656	0.12713	0.222149
ADGRG3	0.291419	0.0028314	-0.0647552	0.0570186	-0.046584	-0.161702	0.0130379
ADGRG4	0.321284	0.270128	-0.0717704	-0.00502783	0.41668	0.140284	0.178596
ADGRG5	0.419047	-0.234749	0.0221999	-0.0500318	0.203834	0.0338875	0.0656979
ADGRG7	0.00116199	-0.335135	-0.230926	-0.0319655	0.0265633	-0.121447	-0.115291
ADGRL2	0.593648	0.276705	0.401408	0.169374	0.459088	0.0511654	0.325232
ADGRL3	0.797439	0.192535	0.440711	-0.0233695	0.331117	0.154602	0.315506
ADGRL4	0.667672	0.350837	0.656204	-0.066363	0.375018	0.378733	0.393683
ADH1A	0.248337	0.486229	-0.0614487	0.0215882	0.5773	0.283161	0.259195
ADH1B	0.435713	0.347233	0.0788397	-0.0953643	0.638555	0.285648	0.281771
ADH1C	0.17232	-0.0216216	-0.29437	-0.0129155	0.242326	0.175464	0.0435336
ADH4	0.103661	0.0738786	-0.20148	-0.0420019	0.21486	0.199415	0.0580555
ADH6	0.169344	-0.0326898	0.267438	0.0884753	0.280119	0.287096	0.17663
ADH7	0.0443514	0.0614909	-0.353299	-0.0355404	0.165023	-0.173141	-0.0485193
ADHFE1	0.00217526	0.21879	-0.0930584	0.206115	0.275568	0.250076	0.143278
ADI1	-0.324552	-0.0864865	-0.285815	-0.117158	-0.0269871	-0.0633564	-0.150726
ADIG	-0.0794074	0.00335974	-0.106746	0.0776564	-0.0765224	0.0418629	-0.0232995
ADIPOR1	-0.274283	0.392535	-0.158317	-0.0771266	-0.0360022	0.0766408	-0.0127587
ADIPOR2	-0.0341567	-0.113771	-0.124514	0.106429	-0.0437916	0.0541706	-0.0259388
ADIRF	0.194206	0.354698	0.185915	-0.0153502	0.358158	0.00513153	0.18046
ADK	-0.247951	-0.0574003	-0.296345	-0.0359691	-0.141267	-0.0918288	-0.145127
ADM	0.0409181	-0.354698	0.26613	-0.132084	-0.0919385	-0.303222	-0.0958156
ADM2	-0.284041	-0.0738739	0.319081	-0.153218	-0.145273	0.00929507	-0.0546717
ADM5	0.233934	0.169112	0.0245473	0.0356386	0.121219	0.0388773	0.103888
ADNP2	0.124486	-0.370656	0.225922	0.0299978	-0.0955001	0.0691562	-0.00276565
ADO	-0.0483721	0.369369	-0.00781355	0.0569929	-0.0364129	0.034973	0.0614561
ADORA1	0.258268	0.0545689	-0.0977532	-0.0917767	0.130181	0.137231	0.0651199
ADORA2A	0.171444	0.0465894	0.454393	-0.105929	0.268982	-0.0806748	0.125801
ADORA2A-AS1	0.240197	-0.277367	0.505064	0.0955605	0.130797	0.200324	0.149096
ADORA2B	0.436271	0.030888	0.167773	-0.188034	-0.0149187	-0.26626	0.0276199
ADORA3	0.257024	-0.190476	-0.007277	0.0712249	0.202864	0.0127458	0.0576843
ADPRH	0.273221	0.299356	0.457109	0.166309	0.441094	0.0268484	0.277323
ADPRHL1	-0.0416174	0.377606	-0.146948	-0.0130617	-0.0537548	0.104838	0.0378436
ADPRHL2	-0.297478	-0.221622	0.0667673	0.0498387	-0.0686976	-0.221522	-0.115452
ADPRM	-0.112845	-0.209524	-0.300939	-0.0550909	0.164943	0.126053	-0.0645671
ADRA1A	0.810602	0.0666667	0.370011	-0.112931	0.399612	0.221042	0.292501
ADRA1B	0.444089	-0.187387	0.374447	-0.0236986	0.207628	0.0449768	0.143342
ADRA1D	0.629958	0.344144	0.163209	-0.0536696	0.461182	0.152936	0.28296
ADRA2B	0.372209	0.0419562	0.444534	0.0216591	0.196433	-0.031587	0.174201
ADRA2C	0.229547	0.0532819	0.432529	0.0113413	0.331917	-0.00952188	0.174849
ADRB1	-0.279591	-0.01287	-0.284004	-0.0730473	0.323881	0.0640697	-0.0435936
ADRB2	-0.190701	0.162677	0.0321261	0.000323493	0.513102	0.0768433	0.0990618
ADRM1	-0.431897	-0.0501931	-0.461435	-0.255516	-0.36217	-0.298896	-0.310018
ADSL	-0.461174	-0.237323	-0.0176056	-0.119322	-0.230254	-0.0997509	-0.194238
ADSS	0.0750953	0.135393	-0.0904427	0.0278721	-0.0966294	0.0589822	0.0183783
ADSSL1	0.0997575	-0.0882883	0.523608	-0.153102	-0.21166	-0.104449	0.0109779
ADTRP	-0.0288057	-0.190991	-0.419685	-0.0724447	0.292511	-0.225313	-0.107455
AEBP1	0.530611	0.00746461	0.25664	-0.190687	0.231197	-0.00257184	0.138776
AEBP2	0.457762	-0.259202	0.189101	0.0457212	0.0282618	0.09144	0.0921807
AEN	-0.0681643	-0.286229	0.154091	-0.0573985	-0.0863459	-0.137782	-0.0803047
AFAP1	0.542029	0.139254	0.493997	-0.0722742	0.123571	0.10581	0.222064
AFAP1-AS1	0.365776	0.0906049	0.110589	0.144268	0.000262253	-0.0819548	0.104924
AFAP1L1	0.626364	0.306564	0.584574	0.13269	0.489606	0.238217	0.396336
AFAP1L2	0.676687	0.226512	0.496211	0.0339564	0.267724	-0.0427654	0.276388
AFF2	0.676129	-0.0705322	0.218377	-0.127082	0.406466	0.103242	0.2011
AFF3	0.209007	0.205161	0.63672	0.0704033	0.48436	0.262712	0.311394
AFF4	0.299648	-0.189961	0.24829	0.183196	0.253596	0.327288	0.187009
AFM	0.0836598	-0.0634217	0.206884	-0.0934845	-0.112988	0.0121793	0.00547139
AFMID	-0.331445	-0.145689	0.0167337	-0.121949	-0.241355	0.0277435	-0.13266
AFP	-0.236221	-0.493073	-0.0836347	-0.108029	-0.00467324	0.081222	-0.140735
AFTPH	-0.0188622	0.156242	0.355399	0.0351981	0.0750654	0.104085	0.117854
AGA	-0.0337645	0.29601	-0.169182	-0.0991586	-0.0490241	0.214945	0.0266377
AGAP1	-0.0883474	0.041184	0.579108	0.124241	-0.0392011	-0.115133	0.0836419
AGAP11	0.30294	0.280566	0.36831	0.176232	0.351166	0.200632	0.279974
AGAP2-AS1	0.0988985	0.293694	0.238431	-0.0873361	0.0534821	-0.232037	0.0608554
AGAP4	-0.214699	-0.140541	0.0552985	0.123419	-0.0669067	0.0962516	-0.0245295
AGAP6	-0.234087	-0.105792	0.0942991	0.0865432	-0.0893804	0.0928657	-0.0259251
AGAP7P	-0.00955522	-0.276279	0.01556	0.0674591	-0.0419326	-0.00229643	-0.0411741
AGBL2	0.244087	0.103475	-0.0359826	0.212507	0.235857	-0.0938582	0.111014
AGBL4	-0.0091956	0.0298738	-0.00241449	-0.0133746	0.124583	0.247271	0.0627905
AGBL5	-0.302021	0.362162	-0.158652	0.0830283	-0.176335	-0.07383	-0.0442745
AGER	-0.121069	-0.176319	0.159759	0.139487	0.440747	-0.0323323	0.0683786
AGFG1	0.236882	-0.176062	-0.0227029	0.0459825	-0.11411	-0.203345	-0.0388926
AGK	-0.267163	-0.396654	-0.445372	0.191834	-0.255278	-0.030939	-0.200595
AGL	0.409854	0.137967	0.121965	0.337021	0.190558	0.369693	0.261176
AGMO	0.0332245	-0.011455	0.433822	-0.0959205	0.21413	0.228505	0.133718
AGPAT2	-0.326713	-0.0584299	-0.45228	-0.265377	-0.117131	-0.24264	-0.243762
AGPAT3	-0.354745	-0.1287	0.38605	0.136676	0.148059	-0.110929	0.012735
AGPAT4	0.711934	0.0741313	0.192488	0.0788171	0.338909	0.0760414	0.245387
AGPAT4-IT1	0.346248	-0.227284	0.173291	0.0902447	0.318078	0.0373304	0.122985
AGPAT5	0.106086	-0.124582	0.146445	0.0626793	-0.018819	0.138252	0.0516769
AGPS	0.482548	-0.144916	0.543897	0.147914	-0.0519403	0.00468601	0.163698
AGR2	-0.145367	-0.011583	-0.204496	-0.100169	-0.0671287	-0.0348517	-0.0939327
AGR3	-0.134699	0.0679537	-0.3368	0.0241877	0.244542	0.0819057	-0.00881827
AGRP	0.0229337	-0.036036	-0.366987	-0.0326164	0.254675	-0.0164327	-0.0290772
AGT	0.110818	0.38816	0.14165	0.0565968	-0.0357226	0.0937972	0.125883
AGTPBP1	-0.0215679	-0.178893	0.551476	0.191154	0.208678	0.120966	0.145302
AGTR2	0.05769	0.115414	0.0372849	-0.084707	0.388372	0.0416635	0.0926194
AGTRAP	-0.254287	0.129472	0.0361167	-0.121557	-0.0524969	-0.19369	-0.0760737
AGXT	0.0341392	-0.0891753	0.0425343	-0.0278833	0.0317479	-0.171429	-0.030011
AGXT2	0.0149707	-0.548621	0.471478	-0.0292735	0.0207178	0.0509572	-0.00329506
AHCTF1	0.18551	-0.0247104	0.340476	0.149335	-0.0943194	0.0946963	0.108498
AHCY	-0.378696	-0.0592021	-0.199128	-0.0643043	-0.312095	-0.253883	-0.211218
AHCYL2	0.200352	-0.01287	-0.19004	0.255626	0.13985	0.232879	0.1043
AHDC1	0.558014	-0.00746461	0.36613	0.242012	0.175804	0.252239	0.264456
AHI1	0.119228	0.0574003	0.110966	0.138007	0.158428	0.224422	0.134742
AHNAK2	0.75309	0.197169	0.158249	0.0425174	-0.0591213	0.00338187	0.182548
AHR	0.698645	0.12278	0.3278	0.0161008	0.241249	0.0618173	0.244732
AHSA1	-0.37472	-0.222651	-0.36613	-0.000656526	-0.292153	-0.296588	-0.258816
AHSG	-0.00270462	-0.0648528	-0.157908	0.124312	-0.0197985	0.0929859	-0.00466104
AHSP	-0.0172453	-0.0652333	0.0542059	0.00674883	0.0567356	-0.142405	-0.0178655
AICDA	0.164315	-0.0566645	-0.0588551	-0.0970088	0.183455	-0.0634823	0.01196
AIF1L	-0.215338	0.0815959	-0.0861502	0.02649	0.0229048	0.157879	-0.00210319
AIM2	0.308526	-0.171171	0.0334678	-0.0427817	-0.0771426	-0.156485	-0.0175978
AIMP1	-0.282582	-0.269498	-0.315258	-0.110594	-0.273632	-0.0557421	-0.217884
AIMP2	-0.524061	-0.131274	-0.505869	-0.0828035	-0.4155	-0.27739	-0.322816
AIP	-0.146277	0.191506	-0.215828	-0.12964	-0.218346	-0.232839	-0.125237
AIPL1	0.0912219	-0.42067	0.127732	-0.0362666	0.0139101	-0.0868054	-0.051813
AIRE	0.157174	-0.17535	0.118984	0.0280707	0.146624	-0.0308938	0.0407681
AJAP1	0.565891	0.175301	0.355399	0.0162918	0.41171	0.15958	0.280695
AJUBA	0.559109	-0.38018	0.345339	0.160979	-0.0110361	0.0608048	0.122503
AK1	-0.0754174	0.0563707	-0.378739	-0.279158	0.20079	-0.298913	-0.129178
AK2	-0.452047	-0.343372	-0.130013	-0.0183483	-0.159935	-0.0986088	-0.200387
AK3	0.24869	-0.14749	-0.138464	-0.00242454	0.0483141	0.159944	0.0280949
AK4	0.0481513	-0.119176	0.564453	-0.00946094	-0.111939	-0.105632	0.0443994
AK5	-0.113979	-0.211983	-0.105299	-0.0582807	0.151308	-0.0044511	-0.0571141
AK7	0.197047	0.0839125	0.392522	-0.013138	0.286888	0.0558355	0.167178
AK8	-0.223487	0.109395	0.0254863	-0.103771	0.194784	0.00909257	0.00191667
AK9	-0.0360943	0.242358	0.340275	0.00425933	0.233124	0.36463	0.191425
AKAP10	0.270077	-0.166023	0.101576	0.165101	0.141789	0.17028	0.1138
AKAP11	0.437598	0.182754	0.41841	0.0484398	0.362223	0.163751	0.268863
AKAP14	-0.0948497	-0.12732	-0.234825	0.0912572	0.275887	-0.0919952	-0.0303076
AKAP3	0.186528	0.180952	0.0484574	0.158302	0.25973	0.0638181	0.149631
AKAP4	0.0733477	0.331739	-0.124825	-0.025308	0.0468906	0.159108	0.0768252
AKAP5	0.114906	-0.0496782	0.0731053	-0.0620056	0.108484	0.0195338	0.0340576
AKAP6	0.650825	0.49112	0.256237	0.303007	0.232701	0.318953	0.375474
AKAP8	0.00907825	-0.112484	0.278571	0.182715	0.0547946	-0.0851137	0.0545936
AKAP8L	-0.26565	-0.221107	-0.169081	0.137429	-0.0841135	-0.200551	-0.133846
AKIP1	0.083018	-0.103475	-0.511234	-0.248546	-0.183666	-0.292181	-0.209347
AKIRIN1	0.165912	-0.164736	-0.0197183	0.0478812	0.00264289	-0.024394	0.00126468
AKIRIN2	0.174335	0.0229086	-0.410999	-0.0465698	-0.0214267	0.0451307	-0.039437
AKNAD1	0.35265	0.0759331	-0.284105	0.0621134	0.0202513	0.110746	0.0562647
AKR1A1	-0.526462	-0.184299	0.00472837	-0.0923851	-0.0793727	-0.256143	-0.188989
AKR1B1	0.499281	-0.0610039	-0.218679	-0.0892282	0.0609777	0.0308013	0.0370248
AKR1B15	0.182319	0.0993693	-0.220483	0.0537124	-0.0974345	-0.10948	-0.0153327
AKR1C4	-0.0411631	0.130245	0.150355	-0.0180567	-0.0644816	-0.091018	0.01098
AKR1C6P	-0.018215	-0.17368	-0.19337	-0.0258085	-0.0113523	0.0491717	-0.0622091
AKR1C8P	-0.0108966	0.136589	0.0971151	0.0809495	-0.117742	0.00900475	0.0325032
AKR1D1	-0.044446	-0.235998	-0.152798	0.00444488	0.00375619	0.0928393	-0.055367
AKR1E2	0.0179119	0.0880309	0.102884	0.019671	-0.189902	-0.0767299	-0.00635575
AKR7A2P1	-0.0466751	-0.277992	0.215426	0.169298	-0.0229434	0.0355223	0.0121059
AKR7A3	-0.228243	-0.152638	0.0333669	0.0306103	-0.196941	0.0919746	-0.0703117
AKR7L	-0.295837	-0.239125	0.120054	0.0882005	-0.145981	0.0718292	-0.06681
AKT1	-0.311542	-0.347233	-0.0707243	-0.10951	-0.0141773	-0.173625	-0.171135
AKT1S1	-0.491609	0.0419562	-0.24326	-0.120899	-0.137371	-0.185995	-0.189529
AKT2	-0.323283	-0.0203346	-0.466264	0.00502908	-0.0433197	-0.0290355	-0.146201
AKT3	0.394793	0.44556	0.657914	-0.059947	0.312705	0.0580102	0.301506
AKTIP	0.0295911	0.407465	-0.120121	-0.143863	-0.017728	0.137741	0.0488476
ALAD	0.395985	0.363707	0.419349	-0.00788038	0.184911	0.0910269	0.241183
ALAS1	-0.0244712	-0.37426	-0.377465	-0.080233	0.0678469	-0.0689455	-0.142921
ALB	-0.221349	-0.376319	0.0436955	-0.0600897	0.0155417	0.0879767	-0.0850907
ALCAM	-0.224571	-0.123037	0.321093	0.0904259	0.00639119	0.0192908	0.0149321
ALDH16A1	-0.168912	-0.258172	-0.361972	-0.197109	0.111414	-0.185565	-0.176719
ALDH1A1	0.329003	-0.0465894	-0.0871227	-0.0596198	0.321904	0.120504	0.0963465
ALDH1A2	0.710494	0.16243	-0.0446345	-0.0968684	0.296405	0.179466	0.201215
ALDH1B1	0.467401	-0.0440154	0.04222	-0.173757	-0.261541	-0.0470505	-0.00279042
ALDH1L1	0.022788	-0.0221364	-0.137626	-0.0109546	0.184686	0.274871	0.0519381
ALDH1L2	0.776631	0.228571	-0.125352	0.0106351	-0.00607488	0.0717239	0.159356
ALDH2	0.287655	-0.219305	-0.203689	-0.0282808	0.191123	-0.0996132	-0.0120181
ALDH3A1	0.423171	0.0728443	-0.0915158	0.12101	0.227703	-0.0500478	0.117194
ALDH3A2	0.302731	-0.0635779	0.391885	0.114216	0.0502257	0.121168	0.152775
ALDH3B2	-0.144336	0.046332	-0.0746604	-0.137595	-0.208578	-0.109155	-0.104666
ALDH4A1	-0.0605767	-0.249421	0.100302	0.158023	0.129556	0.0493024	0.0211977
ALDH5A1	0.0677852	-0.016731	0.119349	0.142325	0.221551	0.0852838	0.103261
ALDH8A1	0.0132734	-0.142352	0.129846	0.01427	0.103554	0.148255	0.0444746
ALDH9A1	0.0699378	-0.0120978	0.295205	-0.0874149	0.179765	0.282833	0.121371
ALDOC	0.0389329	-0.338224	0.324715	-0.0417136	-0.0453198	0.0784472	0.00280629
ALG1	-0.276653	0.297297	-0.479846	-0.143358	0.0649075	-0.182447	-0.120016
ALG10	0.107489	0.102445	0.182059	0.0188505	-0.101199	0.0293028	0.0564913
ALG10B	0.0435328	0.298069	0.296848	0.105014	0.0332291	0.1409	0.152932
ALG12	-0.322172	-0.268726	-0.325184	-0.253171	0.0418181	0.0609992	-0.177739
ALG1L	-0.149593	0.172201	-0.288131	0.00351891	-0.21267	-0.0237541	-0.0830714
ALG1L2	0.0436645	0.0265122	0.254967	-0.0818078	-0.190529	-0.13155	-0.0131239
ALG2	-0.198865	0.0453024	0.00697518	-0.137515	-0.0633176	-0.126628	-0.0790078
ALG5	-0.206666	0.0422136	-0.227096	-0.187148	-0.0544788	0.0296673	-0.100585
ALG8	-0.317811	0.00875161	-0.461167	-0.00902754	-0.347569	0.00105709	-0.187628
ALG9	-0.20526	0.296525	0.0871898	0.109077	-0.093207	0.264405	0.0764551
ALK	0.120932	0.144678	0.0193343	0.115643	0.22118	0.118147	0.123319
ALKBH1	0.0225863	-0.342857	-0.00623742	-0.0731788	-0.145071	0.0653571	-0.0799001
ALKBH2	-0.413319	0.23166	-0.170825	-0.0202946	-0.392379	-0.0316762	-0.132805
ALKBH4	-0.303326	-0.193308	-0.283937	0.0448071	-0.357701	-0.172078	-0.210924
ALKBH5	0.0810931	-0.337452	0.30057	0.0305921	0.0384771	-0.101792	0.00191475
ALKBH6	-0.33357	-0.0731017	-0.509289	-0.123255	-0.240033	-0.344963	-0.270702
ALKBH7	-0.363329	0.266667	-0.558987	-0.127782	-0.119663	-0.211721	-0.185803
ALKBH8	0.399535	0.262033	0.39668	0.207897	0.169156	0.201563	0.272811
ALLC	-0.00187422	-0.061862	0.0610406	0.171511	-0.103042	0.0175747	0.0138912
ALOX12	-0.060057	0.0738739	0.0955399	0.0691305	0.107185	0.195922	0.0802657
ALOX12B	0.0248243	-0.313019	0.214334	-0.139372	0.017176	-0.17361	-0.0616111
ALOX12P2	0.243518	0.0423478	-0.440424	-0.0262003	-0.00700889	0.0386634	-0.0248506
ALOX15	-0.0988729	-0.0741313	0.0415085	-0.0232479	0.255649	0.0741879	0.0291822
ALOX15B	0.124336	-0.163449	-0.0249832	-0.0469911	0.183757	0.0454952	0.0196942
ALOX5	0.242793	0.048906	-0.201408	-0.100831	0.320039	-0.18141	0.0213481
ALOX5AP	0.453955	0.0522523	-0.36167	-0.027348	0.232796	-0.187226	0.0271266
ALOXE3	0.097232	-0.246589	-0.247676	-0.0417811	-0.0226536	-0.0749167	-0.0893975
ALPI	0.0272521	-0.461321	0.204281	-0.0758989	0.0627134	-0.208557	-0.075255
ALPK2	0.155498	-0.235264	0.333266	-0.23241	-0.0263423	-0.340912	-0.0576941
ALPK3	0.152388	0.115315	-0.104963	0.103574	-0.091702	0.137085	0.0519496
ALPL	0.350924	0.0540541	0.639571	0.15762	0.374081	-0.238015	0.223039
ALS2CL	0.268263	0.0684685	-0.448491	0.049891	0.143564	-0.147907	-0.0110353
ALX1	0.0142984	0.285178	-0.0118302	-0.00616758	-0.0529368	-0.0982924	0.0217082
ALYREF	-0.382368	-0.377606	-0.329007	-0.236856	-0.4543	-0.246147	-0.337714
AMACR	-0.17988	0.033462	0.241315	-0.0736934	-0.0270271	-0.0606671	-0.0110818
AMBP	-0.052387	0	0.181657	0.0226097	0.0126932	-0.0505695	0.0190005
AMBRA1	0.11637	0.0790219	-0.155801	0.144332	0.135889	0.0675766	0.0645647
AMDHD1	0.276622	0.370914	0.411133	0.0199381	0.136307	0.16994	0.230809
AMDHD2	-0.355063	-0.193565	-0.0717639	-0.116893	-0.0569024	-0.299642	-0.182305
AMELX	0.0605498	0.009795	0.112852	-0.04957	0.0527776	-0.0370946	0.024885
AMER1	0.341742	0.0473616	0.370758	0.132021	0.124446	0.0614933	0.179637
AMER2	0.296689	-0.0807265	0.0287558	-0.0823415	0.131529	0.204014	0.0829868
AMER3	0.0500083	-0.175398	-0.318506	0.0979461	0.138705	0.0679009	-0.0232241
AMFR	0.21177	0.111969	-0.253957	-0.0613887	0.0112182	0.169357	0.0314947
AMH	-0.298952	-0.0208494	-0.0504376	-0.0825195	-0.0432193	-0.0846178	-0.096766
AMHR2	-0.290174	0.29693	0.112267	0.0700802	0.0904384	0.169923	0.0749109
AMIGO1	0.286323	0.213127	0.33937	0.179749	0.358908	0.249857	0.271222
AMIGO2	0.411388	-0.240927	-0.2277	-0.174778	-0.0223199	0.125801	-0.0214224
AMIGO3	-0.289887	-0.259202	-0.0907109	0.0163862	-0.0691333	-0.0602296	-0.125463
AMMECR1L	0.116226	0.0849421	0.479108	0.132569	-0.11758	0.101995	0.132877
AMN	0.0625666	-0.110167	0.304292	0.00448329	0.0450996	-0.132039	0.0290393
AMN1	-0.109168	0.00643501	-0.317706	0.12817	-0.0118587	0.208197	-0.0159884
AMPD1	0.362306	0.012356	0.0881446	-0.0686734	0.23762	0.127088	0.126474
AMPD2	0.129489	-0.010296	0.0536553	0.204679	0.0631625	-0.138462	0.0503713
AMPD3	0.00906348	0.0658945	-0.478236	0.0442273	0.184699	-0.0191693	-0.0322535
AMPH	0.684156	0.244788	0.246445	-0.14773	0.0578041	0.0192503	0.184119
AMT	0.198959	0.208237	-0.356539	0.115371	0.0614267	0.0500881	0.046257
AMTN	0.134738	0.00353708	-0.198292	-0.0923383	0.223147	-0.186133	-0.0192237
AMY2B	-0.0610742	-0.101158	0.203253	0.0905889	0.202676	0.314425	0.108118
AMZ1	0.163945	-0.329215	0.0616365	-0.185451	0.103123	0.0961949	-0.014961
AMZ2	-0.238455	0.011583	-0.42723	-0.21137	-0.315053	0.0695045	-0.18517
AMZ2P1	0.0267712	0.140283	-0.274111	0.00686013	0.0628224	0.229315	0.0319901
ANAPC10	0.0131815	-0.140541	-0.319182	-0.161471	-0.129006	-0.0854134	-0.137072
ANAPC11	-0.480071	-0.285457	-0.604427	-0.271875	-0.462977	-0.253397	-0.393034
ANAPC13	-0.148543	0.325611	-0.329074	-0.00747104	-0.0873981	0.0403273	-0.0344247
ANAPC15	-0.30823	-0.0954955	-0.547753	-0.0502659	-0.218618	-0.250214	-0.245096
ANAPC16	-0.109687	0.481596	0.0479879	-0.108227	0.0966451	0.0288816	0.0728661
ANAPC2	-0.399662	-0.331017	0.235748	-0.0804366	-0.00627752	-0.29598	-0.146271
ANAPC4	0.126142	-0.282883	0.0537559	0.132739	-0.0425417	-0.0343087	-0.00784942
ANAPC7	-0.285588	-0.0504505	-0.602247	0.0994618	-0.396779	0.00388408	-0.205286
ANG	0.188461	0.118147	0.289302	0.000448329	0.102789	0.145777	0.140821
ANGEL1	-0.0226026	-0.124324	0.034507	0.0137729	0.0596278	0.0961058	0.00951444
ANGEL2	0.0361573	-0.10991	0.17951	0.135332	0.0602913	0.302971	0.100725
ANGPT1	0.831774	0.197426	0.129812	0.015239	0.614137	0.0632915	0.308613
ANGPT2	0.236292	-0.281596	0.585681	0.0604796	-0.0367211	0.0926389	0.109462
ANGPT4	0.413213	-0.0912143	0.40658	0.104329	0.363519	0.103429	0.216642
ANGPTL1	0.745479	0.438353	-0.310563	-0.070607	0.557685	0.416788	0.296189
ANGPTL2	0.570117	0.365251	0.443092	-0.194745	0.161338	0.120091	0.244191
ANGPTL5	0.146116	0.00774999	0.210034	0.058638	0.447871	0.354124	0.204089
ANGPTL6	-0.0149228	-0.104762	-0.261771	-0.0441776	0.14854	-0.134469	-0.0685937
ANK3	-0.115627	0.305792	0.333434	0.23259	0.32941	0.156825	0.207071
ANKAR	0.175188	0.449421	0.344903	0.241822	0.216399	0.120561	0.258049
ANKDD1A	0.364328	-0.0378378	0.226693	0.057598	0.141071	0.20955	0.160234
ANKEF1	-0.0818773	-0.0504505	-0.219987	0.144282	-0.0385109	-0.021324	-0.0446446
ANKFN1	0.289294	0.0565357	-0.192784	0.0255745	0.373249	-0.00689303	0.0908295
ANKFY1	0.314217	-0.389704	0.15228	0.18647	0.360534	0.0998967	0.120616
ANKH	0.0527348	0.120463	0.242153	0.099801	0.148263	0.0241105	0.114588
ANKHD1-EIF4EBP3	0.0972029	-0.212355	0.239906	-0.042967	0.267679	0.20358	0.0921744
ANKIB1	0.0822547	0.0823681	0.316331	0.168304	-0.232364	0.0802454	0.0828567
ANKK1	-0.15755	0.0543254	0.165493	0.124186	0.161297	-0.00316722	0.0574307
ANKLE1	-0.165538	-0.0530245	0.193327	0.20567	-0.181392	0.045074	0.00735271
ANKLE2	-0.212607	-0.213642	0.013548	-0.0339539	-0.163018	-0.0899334	-0.116601
ANKMY1	-0.229166	-0.193565	0.127331	0.0917369	0.135292	-0.0167554	-0.0141878
ANKRA2	0.121755	0.1287	0.076727	-0.0135224	0.0173937	0.026897	0.0596585
ANKRD1	0.342304	-0.0803089	-0.205667	-0.0939769	0.33129	-0.148943	0.0241163
ANKRD10	-0.170385	0.0893179	0.150939	0.00126079	0.13941	0.169114	0.0632762
ANKRD13A	0.339129	0.0393822	0.230282	0.280159	0.135029	0.125785	0.191628
ANKRD13B	-0.187263	0.0888031	0.1666	0.0304673	-0.136228	0.0671311	0.00491828
ANKRD13C	0.126034	0.0736165	0.486318	0.178763	0.181289	0.326842	0.22881
ANKRD13D	-0.307759	-0.0728443	-0.191885	0.0472798	-0.23869	-0.270877	-0.172463
ANKRD16	-0.365895	0.15547	-0.0559356	0.100415	-0.272057	-0.0371114	-0.0791857
ANKRD18DP	-0.0220505	-0.24963	0.287015	0.0679325	0.0356748	0.0524909	0.0285722
ANKRD19P	-0.250103	-0.0666667	-0.236922	-0.0887686	-0.189991	-0.164618	-0.166178
ANKRD2	0.28779	0.0768884	-0.194894	0.0137374	0.0317295	0.120557	0.0559682
ANKRD22	0.0341947	0.249163	-0.348424	-0.168219	0.0716762	-0.137166	-0.0497958
ANKRD23	-0.120321	-0.192793	0.166868	0.102213	-0.11508	0.000765477	-0.0263911
ANKRD24	-0.177582	-0.14955	0.258786	-0.0311499	0.156675	-0.0625625	-0.000897153
ANKRD26P1	0.0121974	-0.184638	-0.0789338	0.119253	0.0207385	-0.119758	-0.0385236
ANKRD26P3	0.0412641	-0.13196	0.148369	-0.0973854	-0.00657504	0.0478472	0.000259829
ANKRD27	0.238843	-0.0172458	0.187961	0.154604	-0.135398	0.0179705	0.0744557
ANKRD28	0.059356	0.162934	-0.125922	0.172048	0.0509015	0.140439	0.076626
ANKRD29	0.121515	0.133333	-0.190007	-0.078258	0.219585	0.265215	0.0785641
ANKRD30A	-0.0273298	-0.336116	-0.329394	0.0180365	0.0323403	0.223729	-0.069789
ANKRD30B	-0.028192	-0.284774	-0.00916926	0.0694898	-0.0220424	0.0269839	-0.041284
ANKRD30BL	0.0882927	0.030847	0.124909	0.139197	-0.0678015	0.0670193	0.0637441
ANKRD30BP2	0.0689578	-0.329218	-0.0496702	0.0701074	-0.0519212	0.18177	-0.018329
ANKRD31	0.327147	0.294466	0.365588	0.0905412	0.0793041	0.177434	0.222413
ANKRD34A	0.101575	-0.0841699	0.136754	-0.0059249	0.0708009	0.186165	0.0675333
ANKRD34B	-0.179146	-0.0793082	-0.0610025	-0.040201	-0.00941995	-0.223279	-0.098726
ANKRD34C	0.248392	0.503972	0.0161636	0.0968945	0.329952	0.170156	0.227588
ANKRD36	0.0053197	0.036036	0.341516	0.24232	-0.0288696	0.213422	0.134957
ANKRD36B	0.0469633	0.0988417	0.334708	0.142474	-0.0725815	0.221701	0.128684
ANKRD36BP1	0.392092	-0.00540541	0.467907	0.173122	0.129418	0.247103	0.23404
ANKRD36BP2	0.0897949	-0.142342	0.0036888	0.0641494	0.0659559	0.112233	0.0322467
ANKRD37	-0.149203	0.0344916	0.104863	-0.145604	0.0124457	-0.278783	-0.0702984
ANKRD39	-0.382478	-0.289833	-0.168008	-0.143572	-0.343905	-0.256508	-0.26405
ANKRD40	0.473048	-0.0671815	0.445205	-0.055368	0.0569491	0.31666	0.194885
ANKRD44	0.478	0.0396396	0.131087	0.111231	0.45413	0.0838096	0.216316
ANKRD45	0.530836	0.162044	-0.308551	0.0706111	0.214449	0.144659	0.135675
ANKRD46	0.0364134	0.0118404	0.250537	0.0355225	-0.044878	0.249566	0.0898334
ANKRD49	-0.0375946	-0.0131274	-0.104762	0.103293	-0.17452	0.0963002	-0.0217351
ANKRD50	0.350848	0.0504505	0.434306	0.0175354	0.133191	0.193544	0.196646
ANKRD53	0.57445	0.142085	0.12666	-0.0332622	0.125465	0.20294	0.189723
ANKRD54	-0.32482	-0.280309	-0.22116	-0.147899	-0.0790045	-0.0584476	-0.185273
ANKRD55	0.328846	-0.029601	0.018847	0.0627707	0.330744	0.227551	0.156526
ANKRD6	0.23533	-0.151094	0.496915	0.186424	0.223541	0.231445	0.20376
ANKRD65	0.301401	0.350322	0.289235	0.134812	0.0291711	0.146004	0.208491
ANKRD7	0.253861	0.508353	-0.33949	0.0876541	-0.112887	0.0371468	0.0724397
ANKRD9	-0.268026	-0.0494208	-0.552314	-0.122369	-0.233473	-0.235633	-0.243539
ANKS1A	0.367795	0.0872587	0.362643	0.239697	0.203083	0.231607	0.248681
ANKS1B	0.241635	-0.13668	0.406405	0.204844	0.182522	0.176619	0.179224
ANKS3	-0.440984	-0.0288288	-0.11784	0.0720975	-0.0479198	-0.180292	-0.123961
ANKS4B	0.00783473	-0.141313	0.37213	-0.0841734	0.0874402	-0.0649554	0.029494
ANKS6	-0.168434	0.0175032	0.278638	0.0541067	0.142792	-0.106871	0.0362893
ANKUB1	0.112768	-0.256929	0.0597812	0.110552	0.295302	-0.0789294	0.0404241
ANKZF1	-0.398808	-0.280309	0.112441	0.123529	-0.159513	-0.0975314	-0.116698
ANLN	-0.102183	-0.18816	0.0616365	0.0609557	-0.323305	-0.0963164	-0.0978953
ANO1	0.668907	0.0126126	0.424514	0.115823	0.307999	0.20064	0.288416
ANO10	-0.166931	0.119176	-0.0796445	-0.0720652	-0.0390661	0.041518	-0.0328354
ANO3	0.0307488	-0.221779	0.51647	0.0540182	0.163298	0.124147	0.11115
ANO4	0.609524	-0.101036	0.194735	0.150779	0.406127	0.027459	0.214598
ANO6	0.849652	0.275161	0.457176	0.0593494	0.315833	0.168182	0.354226
ANO8	-0.130142	-0.0427284	0.15835	0.0422009	-0.0938672	0.0734574	0.00121188
ANO9	0.126944	-0.219048	0.248156	0.0849921	-0.235342	-0.231761	-0.0376765
ANOS1	0.262685	-0.028314	0.116801	-0.234856	0.418965	0.0101213	0.0909004
ANP32A	-0.349432	-0.204633	0.00492958	-0.00197455	-0.0413257	0.0149896	-0.0962411
ANP32A-IT1	0.0653711	-0.241699	0.202448	0.167294	0.132329	0.366043	0.115298
ANP32AP1	-0.162935	-0.193873	0.07334	0.0170473	0.0348867	-0.0296349	-0.0435282
ANP32B	-0.255194	-0.233205	0.0963447	-0.0797457	-0.219173	-0.185841	-0.146135
ANP32C	-0.15602	-0.17093	0.0198953	0.0303734	0.00447434	0.0234391	-0.0414613
ANP32D	0.00155789	0.412114	0.168455	0.0676997	0.0194741	0.0184351	0.114623
ANP32E	0.623282	-0.428057	0.350872	-0.00484245	-0.226016	0.104174	0.0699021
ANPEP	0.152217	-0.135393	0.188665	-0.0812483	0.208776	-0.178154	0.0258106
ANTXR2	0.45978	0.125611	0.537357	-0.138353	0.261797	0.190012	0.239368
ANTXRL	0.00482686	0.119805	-0.0249857	-0.0275586	0.00429157	0.0220475	0.0164044
ANXA1	0.420838	0.373745	-0.087894	-0.00219022	0.135165	-0.0652923	0.129062
ANXA11	0.0244173	0.188932	-0.574313	-0.0264049	0.0726099	-0.238233	-0.0921653
ANXA13	0.292661	0.101158	0.385801	-0.0702158	0.14796	0.238201	0.182594
ANXA3	-0.0252304	-0.0100386	-0.5	0.0439059	0.127372	-0.0832506	-0.0745404
ANXA4	0.407001	-0.466409	0.189403	-0.0260296	0.187672	-0.215706	0.0126551
ANXA5	-0.0779772	0.127671	-0.133233	-0.165039	0.127377	-0.0131751	-0.022396
ANXA6	0.695324	0.19408	-0.047049	-0.00906652	0.427394	-0.0876896	0.195499
ANXA7	0.00107437	0.281081	-0.205969	-0.165062	-0.102605	-0.0469209	-0.0397337
ANXA9	0.191251	0.202574	-0.280483	-0.0778109	0.0757652	0.205144	0.05274
AOAH	0.482486	0.109395	0.126056	0.0495911	0.266379	0.121824	0.192622
AOC1	0.278012	0.106821	0.319383	-0.169856	0.114781	-0.0887021	0.0934065
AOC2	-0.0314557	-0.0545689	0.150939	0.102756	0.115397	0.00113809	0.0473675
AOC3	0.803711	0.467954	0.377431	-0.191659	0.614057	0.344258	0.402625
AOC4P	0.484772	0.350602	0.311359	0.0216042	0.333293	0.163536	0.277528
AOX1	0.762858	0.107079	0.447921	0.0664858	0.333523	0.144011	0.310313
AOX2P	0.0587367	-0.136977	-0.0565141	0.0401179	-0.231503	0.00429283	-0.0536411
AP1AR	-0.082098	-0.111712	0.324078	-0.0597368	-0.0684663	0.165614	0.0279466
AP1B1	-0.023894	-0.421879	-0.334775	-0.11828	0.14051	-0.162407	-0.153454
AP1G1	0.198299	-0.262291	0.121261	0.083728	0.152999	0.115052	0.0681746
AP1G2	-0.35655	-0.241699	-0.0225687	0.101247	-0.096326	-0.0669043	-0.1138
AP1M1	-0.0472405	-0.0481338	-0.174111	0.0598069	0.125939	-0.256151	-0.0566485
AP1M2	-0.635056	-0.25148	-0.383903	-0.0787159	-0.157841	-0.159166	-0.277694
AP1S3	-0.0347665	0.205148	0.0574447	-0.0782779	0.0404769	-0.0986007	0.0152374
AP2A1	0.0756062	0.0195624	-0.146211	-0.0749546	-0.0291917	-0.239116	-0.0657174
AP2A2	-0.232246	-0.196654	0.462039	0.0653747	0.125547	-0.162488	0.0102621
AP2B1	0.205747	-0.0015444	0.101744	0.0891689	0.0724974	0.113578	0.0968651
AP2M1	-0.163767	0.0846847	-0.218645	-0.133612	-0.0314363	-0.248375	-0.118525
AP2S1	-0.337219	-0.106306	-0.513313	-0.264121	-0.166945	-0.267824	-0.275955
AP3B1	0.273167	0.102188	0.0577465	-0.0332004	0.242647	0.110289	0.125473
AP3B2	0.150888	0.300019	-0.353466	0.144697	0.24576	0.0421741	0.0883454
AP3D1	-0.285062	-0.507851	-0.0681757	0.0846673	-0.0896692	-0.212653	-0.179791
AP3M1	0.0568724	0.262033	0.0802146	0.149507	0.0471121	0.103744	0.116581
AP3M2	0.0458942	0.0326898	0.399229	0.106883	0.141257	0.00946518	0.12257
AP3S1	0.164994	0.016731	0.255634	-0.0302043	-0.0805118	-0.0170227	0.0516034
AP4B1	-0.192248	-0.298584	0.13008	0.0762594	0.125268	0.0951338	-0.0106818
AP4E1	0.450902	-0.194852	0.26063	0.0808567	0.322122	0.124765	0.174071
AP4M1	-0.452641	-0.03861	-0.264789	-0.078387	-0.29971	-0.203524	-0.222944
AP4S1	0.426176	0.240927	0.146881	0.00230427	-0.120624	0.0499423	0.124268
AP5B1	0.0251922	-0.0419562	-0.164889	0.0433734	0.015883	-0.135084	-0.0429136
AP5M1	0.0643826	-0.115058	-0.14611	0.157633	-0.0227129	0.212774	0.0251515
AP5S1	-0.2862	-0.0100386	-0.396311	-0.0791696	-0.0970472	-0.0596383	-0.154734
AP5Z1	-0.238965	-0.234749	-0.279343	0.00610614	-0.14756	-0.186894	-0.180234
APAF1	0.260591	-0.256113	0.35503	0.209833	0.0660565	0.0965432	0.12199
APBA1	0.0735254	0.150837	0.374145	0.0677947	0.119475	0.353314	0.189848
APBA2	-0.230258	0.0787645	-0.0493964	-0.144781	0.00249339	-0.205346	-0.0914206
APBA3	-0.224936	0.15547	-0.273977	-0.114428	-0.138413	-0.30515	-0.150239
APBB1	0.410955	0.183269	0.093226	-0.0531421	0.318725	0.124789	0.179637
APBB1IP	0.427634	-0.0795367	0.0091214	0.0200935	0.368072	0.0297969	0.129197
APBB2	0.505136	0.027027	0.367237	0.138626	0.47625	0.275341	0.298269
APBB3	-0.208409	-0.211068	0.154058	0.143614	-0.00244857	0.0309471	-0.0155513
APC	0.32143	-0.0046332	0.544299	0.155091	0.423256	0.260566	0.283335
APC2	-0.223885	-0.364479	0.0698524	0.0706091	-0.0276252	-0.0719994	-0.0912545
APCDD1L	0.447079	0.230373	-0.0273162	-0.245272	-0.171253	0.0934651	0.0545128
APCS	-0.0291852	-0.0406782	0.0307129	-0.0184821	-0.105111	-0.00607179	-0.0281358
APEX1	-0.439073	-0.196911	0.0644534	-0.0965702	-0.335968	-0.0667342	-0.178467
APEX2	-0.29449	-0.359588	-0.419383	-0.0860281	-0.17518	-0.186805	-0.253579
APH1A	-0.399559	0.120463	-0.278203	-0.0546343	-0.275696	0.0354995	-0.142021
APH1B	-0.0160022	0.239897	-0.172871	0.13594	0.393879	0.132387	0.118872
APIP	-0.224501	0.0241956	-0.197518	-0.171042	0.0871024	0.0104777	-0.0785475
APLF	0.511598	0.312999	0.491616	0.11451	0.0445878	-0.00129199	0.24567
APLN	-0.304205	-0.00849421	0.394601	-0.0357207	0.0346421	-0.069707	0.00185271
APLNR	0.168852	0.398198	0.459624	-0.131852	0.382953	0.255819	0.255599
APLP1	0.100805	-0.010296	0.107277	-0.13445	0.0471375	0.0043701	0.0191406
APLP2	-0.0594991	0.131017	-0.274648	-0.0298074	0.228351	0.130224	0.0209396
APMAP	-0.338689	0.132304	-0.339973	-0.0161651	-0.16122	0.169794	-0.0923249
APOA1	0.0713386	-0.0993565	-0.157471	0.215742	0.162196	-0.00941393	0.0305059
APOA2	-0.0121837	-0.285567	-0.00368575	-0.039078	-0.286776	-0.0903094	-0.1196
APOA4	0.125922	-0.247681	-0.254224	-0.0187995	-0.0171778	0.0690467	-0.0571522
APOA5	-0.013459	0.0454695	-0.224392	0.050838	-0.014463	0.145185	-0.00180361
APOB	0.633168	-0.218275	0.175017	-0.0579731	0.275879	0.200846	0.16811
APOBEC1	-0.0694629	-0.0474934	0.0043637	-0.0483541	-0.0493224	-0.190462	-0.0667885
APOBEC2	0.284039	0.0867439	0.33489	0.223538	0.214957	0.348153	0.24872
APOBEC3B	-0.130951	-0.0803089	-0.297116	-0.131061	-0.126704	-0.0924526	-0.143099
APOBEC3C	0.706311	0.0947233	0.203789	-0.0158441	0.357084	-0.0519431	0.215687
APOBEC3D	0.526747	-0.12381	0.109893	0.00836811	0.19732	-0.060497	0.10967
APOBEC3F	0.203762	0.00797941	0.19554	-0.0303242	0.210231	-0.206877	0.0633852
APOBEC3H	0.213549	-0.0473616	0.1056	-0.112604	0.17156	-0.0921448	0.0397663
APOBEC4	-0.0166248	0.487617	-0.088943	0.0800573	0.329568	-0.0655158	0.121026
APOC1	-0.0854927	0.0030888	-0.383535	-0.127664	0.0883943	-0.222405	-0.121269
APOC1P1	-0.0330222	0.0342342	-0.219198	-0.094479	-0.00637652	-0.0757763	-0.0657697
APOC3	-0.0152697	-0.127185	-0.144805	0.0774615	-0.0541642	0.0230841	-0.0401465
APOC4	-0.0398993	-0.137194	-0.341446	0.0454558	0.0653235	-0.0507857	-0.0764243
APOD	0.183173	0.10991	0.271965	-0.0119328	0.268284	0.238727	0.176688
APOF	-0.0955828	-0.136568	-0.173161	-0.0877733	-0.141327	0.0614377	-0.0954958
APOH	-0.058278	-0.378107	-0.256386	0.0957245	0.172053	0.00109345	-0.07065
APOL2	-0.0493408	-0.369369	-0.216767	-0.0505657	0.0538089	-0.102011	-0.122374
APOL4	0.139687	0.0501931	0.028672	-0.0280149	0.160936	0.0399789	0.065242
APOL5	-0.0163387	0.111806	0.333573	0.0384172	-0.0840404	-0.00151041	0.0636511
APOL6	0.395099	-0.127413	0.163481	0.0104754	0.140775	0.0703307	0.108791
APOLD1	0.516088	0.160618	0.638263	0.114356	0.24709	0.366153	0.340428
APOO	-0.511066	-0.0792793	-0.518813	-0.214006	-0.224193	-0.201061	-0.291403
APOOL	0.200413	-0.0576577	0.051945	0.0875174	0.107401	0.129098	0.0864528
APP	0.256222	0.0615187	0.338364	-0.0070393	0.144465	0.0489865	0.140419
APPBP2	0.181765	0.0306306	0.332897	0.0380573	0.129132	0.210085	0.153761
APPL1	0.218587	0.514543	0.300101	0.152921	0.198478	0.231761	0.269399
APPL2	-0.087007	0.144144	0.238632	0.0905628	0.112126	0.0962192	0.0991128
AQP10	0.303209	-0.372681	0.276388	-0.0128673	0.378128	0.0495754	0.103625
AQP11	-0.195303	-0.244273	-0.0804158	0.0279963	-0.228259	0.226966	-0.0822147
AQP2	0.363943	0.267842	-0.2088	-0.0760925	0.22169	0.265375	0.138993
AQP4-AS1	-0.0765213	-0.331857	0.323702	-0.115052	0.321194	-0.0394886	0.013663
AQP6	0.136257	0.147233	-0.471914	-0.0531931	0.11855	0.286935	0.0273113
AQP7P1	0.252667	-0.0991119	0.178489	-0.0237647	0.179329	0.323204	0.135135
AQP7P3	0.137569	-0.163212	-0.0966632	-0.0548036	0.0419801	0.241137	0.017668
AQP8	-0.0527684	0.0692726	0.0914174	0.0137895	0.165271	-0.0370007	0.0416635
AQP9	0.416037	0.195109	-0.133669	0.0829516	0.0812942	-0.181669	0.0766757
AQR	0.16876	-0.0319176	0.354896	0.126042	0.172021	0.136696	0.154416
AR	0.138602	0.172458	0.468578	0.262517	0.416102	0.20662	0.277479
ARAF	-0.0547578	-0.333333	-0.239101	-0.0763204	0.122779	-0.149916	-0.121775
ARAP1	0.227704	-0.104247	-0.217404	0.18491	0.200343	-0.13007	0.0268725
ARAP2	0.329764	0.0144144	0.339604	0.0548997	0.321165	0.151001	0.201808
ARAP3	0.45525	-0.244788	0.580718	-0.015932	0.406656	0.206837	0.231457
ARC	0.234557	0.0185328	0.40218	-0.0734023	0.431126	0.112898	0.187649
ARCN1	0.0100109	0.0440154	0.137793	0.0831063	-0.131283	0.158162	0.0503009
AREL1	-0.111833	-0.161647	-0.113481	0.190413	-0.0340234	-0.0171037	-0.0412793
ARF1	-0.408504	-0.195109	-0.388833	-0.200505	-0.29269	-0.0667909	-0.258739
ARF4	-0.190325	0.309395	-0.371462	-0.0661482	-0.105784	-0.107794	-0.0886864
ARF5	-0.419327	0.0368082	-0.502616	-0.0562559	-0.354069	-0.261886	-0.259558
ARFGAP1	-0.35336	-0.128443	-0.365091	-0.046834	-0.269945	-0.10513	-0.211467
ARFGAP2	-0.260437	0.168082	-0.171294	0.0315543	0.0591	-0.103493	-0.0460813
ARFGAP3	-0.112344	-0.157786	0.102146	-0.135634	-0.0188319	0.218104	-0.017391
ARFGEF2	0.233875	-0.17426	0.0183434	0.184183	0.0238314	0.345546	0.105253
ARFIP2	-0.467934	-0.294208	-0.146311	-0.0843762	-0.253639	-0.189656	-0.239354
ARG1	0.0724327	0.0656371	0.0287694	0.130391	0.179214	0.0179994	0.0824072
ARG2	-0.00142517	-0.18018	0.0996311	0.0564724	-0.112982	-0.0418663	-0.0300583
ARGFX	-0.0568276	-0.311184	0.0376025	0.000138289	0.0638392	0.0504625	-0.0359949
ARGFXP2	0.103071	-0.351094	0.276323	0.182068	0.0870712	0.138367	0.0726343
ARGLU1	-0.10323	-0.225225	0.379142	0.184069	0.154166	0.214653	0.100596
ARHGAP1	0.398114	0.367825	-0.0216968	-0.00772444	0.174666	-0.00249084	0.151449
ARHGAP10	0.658134	0.188674	0.267941	0.128394	0.169541	-0.0295053	0.23053
ARHGAP11A	-0.123382	-0.341828	-0.0301476	0.0456018	-0.276278	-0.0499261	-0.129327
ARHGAP11B	0.0243586	-0.176319	0.149701	0.120415	-0.208844	0.0721938	-0.0030826
ARHGAP15	0.454745	0.177606	0.161066	-0.0477713	0.325438	0.0938701	0.194159
ARHGAP18	0.107213	-0.0653797	0.165292	0.0010414	0.395018	0.0403111	0.107249
ARHGAP19	0.103806	-0.220077	0.468075	0.147622	0.166522	0.258905	0.154142
ARHGAP20	0.798186	0.190476	0.383501	0.0649417	0.263748	0.260841	0.326949
ARHGAP21	0.285601	0.22471	0.00757881	0.226192	0.112474	0.344234	0.200132
ARHGAP23	0.786644	0.27027	0.46338	-0.0309413	0.383801	0.0559122	0.321511
ARHGAP24	0.612781	0.377864	0.203152	-0.0448096	0.528729	0.205354	0.313845
ARHGAP25	0.528112	-0.003861	0.326895	0.120863	0.401953	0.0641421	0.239684
ARHGAP26	0.361879	-0.00566281	0.434775	0.217471	0.122063	-0.0389097	0.181936
ARHGAP29	0.142331	0.275676	0.493997	0.219612	0.304416	0.230352	0.277731
ARHGAP30	0.392331	0.023166	0.117371	0.0361247	0.357939	0.0404164	0.161225
ARHGAP31	0.733058	0.262291	0.603253	0.00516013	0.586169	0.303246	0.41553
ARHGAP36	-0.0203861	0.0216455	-0.0442137	-0.0145284	-0.0126438	0.160977	0.0151417
ARHGAP39	-0.393252	-0.0185328	-0.0932596	-0.00368824	-0.21125	0.03328	-0.11445
ARHGAP4	0.113462	-0.021879	-0.226727	0.0451692	-0.0486763	-0.156113	-0.0491273
ARHGAP5-AS1	0.215898	0.549035	0.321093	0.0967382	-0.0735132	0.127648	0.20615
ARHGAP6	0.0837659	0.318404	0.0438967	0.264054	0.628344	0.32698	0.277574
ARHGAP9	0.321026	-0.142857	0.0334339	-0.0337457	0.197472	-0.0561471	0.0531969
ARHGDIA	-0.485786	-0.0870013	-0.322066	-0.21851	-0.0756009	-0.289484	-0.246408
ARHGDIB	0.206799	0.125097	0.247586	-0.0956217	0.25761	-0.0141471	0.12122
ARHGDIG	-0.32464	-0.0277992	-0.300652	-0.200651	0.037722	0.0765999	-0.123237
ARHGEF1	-0.0382485	-0.0563707	0.156841	0.00697626	0.147856	-0.0849193	0.0220225
ARHGEF10	0.394254	0.0633205	0.526459	-0.00609329	0.138044	0.264997	0.230163
ARHGEF10L	0.309127	-0.0862291	0.323139	-0.117163	0.0795252	0.0102914	0.0864485
ARHGEF11	0.19007	-0.152381	-0.0622736	0.126371	0.0663932	-0.0300723	0.0230178
ARHGEF15	0.528589	0.355727	0.647586	0.00714941	0.559211	0.337016	0.40588
ARHGEF16	-0.475064	-0.161905	0.500101	-0.071186	-0.118552	-0.160616	-0.0812037
ARHGEF17	0.667269	0.0131274	0.510563	0.140149	0.359341	0.110516	0.300161
ARHGEF18	0.160785	-0.307079	-0.20161	-0.0362989	0.205741	-0.163047	-0.0569178
ARHGEF19	0.149898	-0.0738739	0.11271	-0.0359828	-0.0364098	-0.077702	0.00643978
ARHGEF2	0.669452	0.0664093	0.013548	0.159575	0.279271	-0.0273425	0.193485
ARHGEF25	0.617858	0.212355	-0.0426895	0.10896	0.118375	0.100707	0.185928
ARHGEF26	-0.401729	0.0028314	0.206304	-0.00548404	0.285886	0.415937	0.0839577
ARHGEF28	0.481784	0.396396	0.297552	0.212344	0.29034	0.247233	0.320942
ARHGEF3	0.139736	0.323295	-0.0924547	-0.0525851	0.352852	0.137053	0.134649
ARHGEF33	0.165679	0.0913771	0.302951	0.13002	0.0718303	0.0904923	0.142058
ARHGEF35	0.0751979	-0.0136422	-0.198659	0.157441	-0.065344	0.0387963	-0.00103488
ARHGEF37	0.145264	0.0298584	0.596412	0.232997	0.345993	0.0588121	0.234889
ARHGEF38	-0.186269	0.028314	-0.161605	-0.0219403	-0.0602239	0.0962879	-0.0509062
ARHGEF39	-0.225046	-0.352638	-0.0257881	-0.10613	-0.406914	-0.127656	-0.207362
ARHGEF4	0.358947	0.166795	-0.113071	0.0589932	-0.0286495	-0.00343047	0.0732641
ARHGEF40	0.679544	0.0602317	0.453689	0.0769935	0.45801	0.139013	0.311247
ARHGEF5	-0.0558425	-0.298327	-0.298357	0.206366	-0.100638	0.0298212	-0.0861629
ARHGEF6	0.715529	0.116345	0.317203	0.0460186	0.478968	0.438667	0.352122
ARHGEF7	0.160956	-0.0169884	0.499162	0.151299	0.258032	0.274433	0.221149
ARHGEF9	0.469586	0.0527671	0.276727	0.0599276	0.262559	0.19629	0.219643
ARID1A	0.0839605	-0.204633	0.33112	0.244408	0.186393	0.256208	0.149576
ARID2	0.18491	0.210296	0.455533	0.203451	0.180576	0.257058	0.248637
ARID3A	-0.180353	-0.336937	0.110765	-0.0660806	-0.156861	-0.196428	-0.137649
ARID3B	0.041	-0.239897	0.454292	0.0830839	0.199378	0.0872279	0.104181
ARID3C	-0.0154459	-0.0539636	-0.0726006	0.0767471	-0.100129	0.0390722	-0.0210533
ARID4A	0.419541	0.116088	0.65721	0.315987	0.314043	0.369053	0.36532
ARID4B	0.205142	0.032175	0.359323	0.172897	0.15662	0.36932	0.215913
ARID5A	0.457404	0.144411	0.0522803	-0.0859028	0.104141	-0.13847	0.0889772
ARID5B	0.293824	0.254826	0.356875	0.0194913	0.3489	0.315753	0.264945
ARIH2	-0.191759	-0.356242	-0.280382	0.132762	-0.0272147	-0.0227415	-0.124263
ARIH2OS	-0.320282	0.292297	-0.305298	-0.0208444	-0.0775854	0.00607926	-0.0709391
ARL1	-0.0317127	0.264607	-0.237492	0.075561	-0.174556	0.189518	0.014321
ARL11	0.442503	-0.106306	-0.0239437	-0.0530627	0.10229	-0.160365	0.0335192
ARL13A	0.068415	0.0447876	0.0248705	0.035309	0.123014	0.10053	0.0661543
ARL13B	0.178697	-0.0818533	0.202649	0.0809297	0.247499	0.106928	0.122475
ARL14	0.1629	0.324582	-0.449776	0.0301717	0.148291	-0.159589	0.00942993
ARL14EP	0.0822656	0.0967825	0.0507378	-0.0098342	0.0666749	0.137174	0.0706335
ARL15	0.334927	0.297812	0.330617	0.0499374	0.405839	0.242437	0.276928
ARL16	-0.348409	-0.200257	-0.263447	-0.142787	-0.340986	-0.0961382	-0.232004
ARL17A	-0.10698	-0.15547	0.261938	0.0466573	-0.0277545	0.0285089	0.00781674
ARL17B	0.0384821	0.273874	0.189321	0.183062	0.0627918	0.0730901	0.13677
ARL2	-0.0923937	0.462033	-0.412374	-0.05537	-0.091339	-0.156161	-0.0576008
ARL2BP	0.307693	0.223938	-0.289604	-0.1725	0.0835122	0.069383	0.0370703
ARL3	-0.113343	0.314286	0.0408786	-0.165176	0.0847917	-0.0485571	0.0188134
ARL4A	0.453402	-0.0666667	0.116667	0.0880922	-0.0183542	-0.000886981	0.0953755
ARL4C	0.561789	0.0640927	0.125151	0.105569	0.0254592	-0.198064	0.113999
ARL4D	0.523962	0.171429	-0.43548	-0.0353752	-0.0168932	-0.114161	0.0155802
ARL5A	0.105593	-0.0648649	0.108182	0.113612	-0.102027	0.162974	0.0539115
ARL5B	0.13755	-0.106306	0.290443	0.0519568	-0.0863138	0.147275	0.072434
ARL6IP4	-0.235657	0.0738739	-0.429343	-0.0978468	-0.246428	-0.270586	-0.200998
ARL6IP5	0.101391	0.204118	-0.378907	-0.0866112	0.105149	-0.0134748	-0.011389
ARL6IP6	0.134368	-0.0288288	0.290979	-0.0305262	-0.181782	-0.0465645	0.0229409
ARL8A	-0.306641	0.150837	-0.325386	-0.165388	-0.163409	-0.0600109	-0.145
ARL8B	0.206428	0.363192	-0.307076	0.0176246	0.111282	0.0524372	0.0739812
ARL9	0.291083	-0.0339768	-0.378171	-0.140422	-0.239414	-0.0896175	-0.0984198
ARMC1	0.178878	-0.106049	-0.0374245	-0.0102817	-0.263265	0.0889694	-0.0248621
ARMC10	-0.250016	0.0864865	0.0212274	0.106163	-0.232668	0.0941536	-0.0291089
ARMC12	-0.341314	-0.168082	-0.0503353	0.0848073	-0.0245284	-0.174224	-0.112279
ARMC2	-0.0475772	0.164994	0.226828	0.043767	0.29237	0.177886	0.143045
ARMC3	-0.133433	0.0601068	0.083929	0.0666243	0.20825	0.02669	0.0520278
ARMC4	0.470932	0.411326	-0.16579	0.0911303	0.32294	0.0766316	0.201195
ARMC5	-0.323768	0.00540541	-0.250335	-0.0110581	0.0645256	-0.175934	-0.115194
ARMC6	-0.563351	-0.0828829	-0.455198	-0.00486526	-0.178681	-0.171082	-0.242677
ARMC7	-0.152004	-0.30888	-0.302549	-0.0793301	0.0128121	-0.0716834	-0.150272
ARMC9	0.19478	0.21879	0.0617706	0.042055	0.130856	0.0963812	0.124106
ARMCX1	0.480528	0.318919	0.0890677	0.132385	0.320583	0.208157	0.258273
ARMCX2	0.244048	0.252252	-0.182864	0.0769105	0.0814326	0.058642	0.0884035
ARMCX3	0.00777847	-0.030888	0.191113	-0.0244967	0.0885494	0.235163	0.07787
ARMCX5	-0.00590607	-0.0419562	0.0216968	-0.0117295	0.00765365	0.111812	0.0135951
ARMS2	0.151358	-0.0122541	-0.0193324	0.0490972	0.0530853	0.140479	0.0604055
ARMT1	0.223242	-0.367053	0.217371	0.0654112	0.161856	0.0687268	0.0615923
ARNT	0.407494	0.185328	0.33662	0.100212	0.0633278	0.180932	0.212319
ARNT2	0.133701	0.101158	-0.0831321	0.0494256	0.306027	0.0760009	0.0971968
ARNTL	0.381294	-0.298584	0.17059	-0.0753109	0.105014	-0.0234706	0.0432554
ARNTL2	0.479324	0.159073	0.146848	-0.0441954	-0.0226842	-0.205703	0.0854438
ARPC1A	-0.342197	-0.144659	-0.248927	-0.020636	-0.346231	-0.220291	-0.22049
ARPC1B	0.103633	0.138739	-0.323977	-0.127857	-0.176212	-0.408477	-0.132359
ARPC3	-0.415174	0.0772201	-0.556304	-0.17872	-0.319484	-0.178259	-0.261787
ARPC5	0.110009	0.217503	-0.260127	-0.106426	-0.0119987	-0.099111	-0.0250252
ARPC5L	-0.503896	-0.276705	-0.421529	-0.192175	-0.270807	-0.402483	-0.344599
ARPP19	0.332356	0.227027	-0.0947015	-0.0294387	0.0306486	0.261627	0.121253
ARR3	-0.111128	-0.151094	0.257522	0.0295346	-0.0423309	0.201372	0.0306461
ARRB1	0.215278	0.156242	0.31452	-0.142926	0.041645	-0.0792248	0.0842558
ARRB2	0.121514	-0.240412	-0.390744	-0.102492	0.212661	-0.169219	-0.0947821
ARRDC1	-0.405665	-0.153668	-0.543595	-0.158934	-0.108704	-0.29786	-0.278071
ARRDC2	0.32523	0.140541	0.248893	-0.0108308	0.117865	-0.201094	0.103434
ARRDC3	0.471334	0.359588	0.356271	0.231986	0.150576	0.189405	0.293193
ARRDC3-AS1	-0.123252	-0.0221364	-0.289302	0.0334853	0.174184	0.00127579	-0.0376243
ARRDC4	0.116369	0.304505	0.141985	0.00919716	0.374461	0.0429031	0.164903
ARRDC5	0.171803	-0.122144	0.0927573	-0.102571	0.105367	0.0400518	0.0308773
ARSB	0.547182	0.0579151	0.496948	-0.116	0.262282	-0.0274883	0.203473
ARSD	-0.0733383	-0.00592021	-0.07666	-0.0620431	0.114661	0.14909	0.00763159
ARSE	0.294059	-0.141313	0.161905	-0.17891	0.0450116	0.0106316	0.0318974
ARSF	0.234956	0.0390083	0.516217	-0.0891174	0.116274	-0.00168105	0.135943
ARSG	0.0256793	0.369369	-0.124111	-0.0104617	0.174255	0.186975	0.103618
ARSH	-0.0968738	-0.165508	-0.216464	-0.158453	-0.11293	0.095274	-0.109159
ARSK	0.359721	0.185586	0.370993	0.124802	0.207232	0.163063	0.235233
ART1	0.239288	-0.0949374	0.0251851	0.0942009	0.121932	0.164761	0.0917383
ART3	0.284514	0.00875217	0.0244919	0.132166	0.0769175	0.0823046	0.101524
ART5	0.341526	-0.186241	-0.498575	0.142102	0.142724	0.181613	0.0205248
ARTN	-0.15273	-0.0702703	-0.312609	-0.100018	-0.237033	-0.0862963	-0.159826
ARV1	-0.336767	0.195882	-0.348021	-0.0311864	0.0121561	0.0307446	-0.0795321
ARVCF	-0.494218	-0.148263	0.320557	0.102965	0.0420155	0.0956198	-0.0135539
ARX	-0.0852638	0.0630631	-0.187413	0.146369	0.0719469	-0.0460057	-0.00621722
ASAH1	0.0787162	0.039897	0.288229	-0.0150959	0.178511	0.12274	0.115499
ASAH2	0.072539	-0.110889	0.0369215	0.120226	-0.0463703	0.0652033	0.0229384
ASAP1	0.698651	-0.0303732	0.474547	-0.08114	0.0829095	0.134258	0.213142
ASAP1-IT1	0.0356507	-0.0399519	0.0271343	-0.0658257	-0.0777838	0.0199407	-0.0168059
ASAP2	0.0803192	0.257143	0.271898	-0.0627548	0.297391	0.176785	0.17013
ASB1	0.492787	-0.145174	0.13008	0.0310143	0.0307342	-0.0751666	0.0773793
ASB10	0.11533	-0.146689	-0.0318652	0.0498718	-0.106044	0.0910315	-0.0047276
ASB11	0.0553337	-0.0650199	-0.186549	-0.0271922	-0.0552354	0.0209403	-0.0429537
ASB13	-0.161799	0.333848	0.0376258	0.0234678	-0.100082	0.12517	0.0430384
ASB14	0.0180773	0.397169	-0.00177733	0.18804	0.149787	0.190847	0.157024
ASB15	0.0798358	-0.367326	-0.0449599	0.166794	0.0633188	0.0576277	-0.00745158
ASB16-AS1	-0.0773148	-0.0808237	-0.063112	-0.133292	-0.0414646	-0.0701444	-0.0776919
ASB17	-0.139395	-0.256314	0.467562	0.0808881	-0.0507478	-0.11137	-0.00156277
ASB18	0.121087	-0.240059	0.0199172	-0.051095	-0.0693549	0.0849444	-0.0224268
ASB2	0.707792	0.232319	0.0143863	0.0552187	0.229319	-0.0868391	0.192033
ASB4	0.121553	0.0596688	0.0662466	0.071146	0.189808	0.0971674	0.100932
ASB5	0.558484	0.366548	-0.492225	0.0685468	0.189481	0.0985178	0.131559
ASCC1	0.182296	0.424453	0.234138	-0.0568034	-0.0428063	-0.0217047	0.119929
ASCC2	-0.17154	-0.39408	-0.335513	-0.061611	0.0212546	-0.204439	-0.190988
ASCC3	0.308396	-0.276448	0.26271	0.0794226	0.094604	0.149009	0.102949
ASCL1	-0.0650298	0.0460865	-0.123025	-0.0139969	0.012344	-0.0571004	-0.0334536
ASCL2	0.260811	-0.108366	0.0248156	0.02479	-0.0950563	-0.138405	-0.00523516
ASCL3	0.17354	-0.316222	-0.014934	-0.0796006	0.147332	0.137856	0.00799504
ASCL4	0.121017	0.431798	-0.224027	-0.0157702	0.237211	0.157935	0.118027
ASF1A	0.0128627	-0.0813385	-0.263078	-0.0723609	-0.0173078	0.200348	-0.0368124
ASF1B	-0.320504	-0.257658	-0.10835	-0.0627262	-0.384361	-0.366266	-0.249977
ASGR1	0.0593042	-0.21184	-0.0430248	-0.151115	-0.0111221	-0.173237	-0.0885058
ASGR2	0.31255	0.0666667	-0.0427066	-0.0537333	0.124028	-0.0310281	0.0626295
ASH1L	0.320633	0.0015444	0.461268	0.220755	0.137019	0.265183	0.2344
ASH2L	0.197084	0.178121	0.281791	0.0185507	0.0247781	-0.0368765	0.110575
ASIC1	-0.0592286	0.0558559	-0.61271	-0.13653	0.0424134	0.0504445	-0.109959
ASIC3	-0.227348	-0.189704	-0.0524816	0.0563214	-0.0188051	-0.0772321	-0.0848749
ASIC4	-0.0394115	-0.208438	0.0986909	0.0635472	0.10247	-0.00317162	0.00228114
ASIC5	0.0196371	0.0123035	-0.0751311	-0.0893213	-0.0717646	-0.202376	-0.0677754
ASIP	0.196395	-0.23515	-0.130529	0.159067	0.0629921	-0.19603	-0.0238759
ASMTL	-0.0784924	0.0821107	0.0733065	-0.0621348	0.124944	-0.134137	0.000932827
ASNA1	-0.454401	0.0409266	-0.549698	-0.0217686	-0.129029	-0.275932	-0.23165
ASNS	-0.463699	-0.0602317	-0.443863	-0.000543718	-0.421963	-0.0014216	-0.231954
ASNSD1	0.0260262	0.226512	0.282596	0.112444	-0.0838074	-0.0287195	0.0891751
ASPA	0.763198	0.191248	0.578035	-0.101549	0.573756	0.364679	0.394894
ASPDH	0.0377731	-0.172598	0.146886	0.0749609	0.041255	-0.0665852	0.010282
ASPHD1	-0.292987	-0.179923	0.139973	-0.163004	0.033998	-0.253105	-0.119175
ASPHD2	0.155189	0.132304	-0.265225	-0.149667	0.133103	0.000344262	0.00100798
ASPN	0.0987131	0.330245	0.233803	-0.19164	0.124113	0.0576133	0.108808
ASPRV1	0.154516	0.204376	0.386955	0.1688	0.421653	0.0625463	0.233141
ASRGL1	-0.211404	-0.277735	0.24886	0.0301815	0.102364	0.0256981	-0.0136725
ASS1	0.177454	0.0355212	0.112609	-0.229952	0.0436012	-0.317981	-0.0297912
ASTE1	0.105644	-0.0597169	0.214554	0.0860102	0.116956	0.127835	0.098547
ASTL	0.0997041	0.133985	-0.0670271	0.0377418	0.0759372	0.224914	0.0842093
ASTN1	0.473542	0.259347	0.136925	0.0827131	0.470385	0.0941967	0.252852
ASXL1	0.108486	-0.0401544	0.0809188	0.271797	-0.0286324	0.13054	0.0871592
ASXL2	0.331973	0.205405	0.307378	0.202858	0.240549	0.190223	0.246398
ASXL3	0.775702	0.345174	0.54611	0.043486	0.35013	0.177207	0.372968
ATAD1	0.246446	0.266409	-0.100537	0.0777458	0.0106564	0.0728985	0.0956033
ATAD2B	0.104381	-0.123037	0.419085	0.157609	0.0769876	0.258654	0.148946
ATAD3A	-0.508682	-0.222909	-0.23947	0.0230506	-0.271496	-0.299099	-0.253101
ATAD3B	-0.357422	-0.26332	-0.0599262	0.130469	-0.253704	-0.218817	-0.170453
ATAD3C	0.271434	-0.0357786	0.00244802	0.0240617	-0.00432089	0.0205383	0.0463971
ATAD5	0.108341	-0.493694	0.254963	0.17229	-0.233951	0.00384358	-0.0313678
ATAT1	-0.389465	-0.128958	0.0724681	0.0411749	-0.155509	0.0614933	-0.0831325
ATCAY	0.634233	-0.023431	0.134989	0.0335175	0.0952705	-0.0964109	0.129695
ATE1	0.29405	0.127156	0.40114	0.238802	0.187172	0.219125	0.244574
ATF1	0.25447	0.0594595	-0.00160966	0.04356	-0.0496279	0.0489946	0.0592077
ATF2	0.293119	-0.119949	0.385714	0.170883	0.0143839	0.0923473	0.139417
ATF3	0.24457	-0.0965251	-0.0425218	0.164384	0.133033	0.0907434	0.0822805
ATF4	-0.327436	-0.175032	-0.180919	-0.18991	-0.235663	-0.0581965	-0.194526
ATF5	-0.288637	-0.25843	-0.446043	-0.00317231	-0.168908	-0.289006	-0.242366
ATF6	0.314243	0.223938	0.261469	0.00793844	0.0247052	0.0308904	0.143864
ATF7	0.291435	0.323295	0.482663	0.183077	0.277359	0.29308	0.308485
ATF7IP	0.347516	0.204376	0.4	0.175084	0.179155	0.204447	0.251763
ATF7IP2	0.248805	-0.139768	-0.12277	0.187684	0.198711	0.178397	0.091843
ATG10	-0.174802	0.110425	-0.120255	-0.0342318	-0.0629313	-0.00655718	-0.0480588
ATG101	-0.285494	0.0136422	-0.380986	-0.10906	-0.372837	-0.190442	-0.220863
ATG12	0.230733	-0.151351	0.21452	0.051771	-0.0169303	0.0311091	0.0599753
ATG13	-0.150592	0.299356	-0.220288	0.141074	0.0581453	-0.0461109	0.0135973
ATG14	0.292541	0.107336	0.223005	0.261319	-0.0435435	0.262923	0.18393
ATG16L2	-0.016053	-0.142342	0.255768	0.138225	0.0360469	0.0262733	0.0496529
ATG2A	-0.15249	0.17529	-0.208551	0.161822	0.0121782	-0.164326	-0.0293462
ATG2B	0.141612	0.041184	0.390309	0.151596	0.232457	0.23407	0.198538
ATG3	-0.138948	0.0159588	-0.381388	0.0144631	-0.0556375	-0.130273	-0.112638
ATG4A	-0.19699	-0.430631	-0.237793	-0.169117	-0.0695848	-0.0217695	-0.187648
ATG4C	0.155496	0.0378378	0.488934	0.137457	0.111207	0.0524615	0.163899
ATG4D	-0.539339	-0.417503	-0.540879	-0.11583	-0.209139	-0.158972	-0.330277
ATG5	0.257158	-0.0952381	-0.202817	-0.132055	0.00265709	0.0795002	-0.0151324
ATG7	-0.144556	0.296782	-0.54051	-0.0635399	0.0854515	-0.206027	-0.0953997
ATG9A	-0.147937	0.242214	-0.108618	0.102024	-0.0200142	-0.108313	-0.00677411
ATG9B	-0.234671	-0.180438	0.0654594	-0.0167453	-0.124683	0.0454628	-0.0742691
ATIC	-0.227011	-0.146203	-0.204427	-0.0370611	-0.299749	-0.214832	-0.188214
ATL1	0.155895	0.50399	0.284172	0.199704	0.0291159	0.288212	0.243515
ATL2	0.374373	0.120721	0.085446	0.141212	-0.258771	0.072291	0.0892121
ATL3	0.139765	0.268983	0.210362	0.0440407	-0.0770076	-0.00786132	0.0963803
ATM	0.316158	0.150579	0.536754	0.249568	0.277643	0.303473	0.305696
ATMIN	0.135936	0.149807	0.162274	0.0144548	0.00643135	0.26029	0.121532
ATN1	0.149336	0.167568	0.00798122	0.160575	0.091504	0.0405217	0.102914
ATOH1	-0.1139	0.0208763	0.0180171	-0.0944049	0.170611	-0.0162201	-0.00250339
ATOH7	-0.293068	-0.0118404	0.270814	0.011455	-0.220166	-0.0208047	-0.0439349
ATOH8	0.431184	0.503475	0.305466	0.157399	0.179153	0.173739	0.291736
ATOX1	-0.222144	-0.436036	-0.427565	-0.262353	-0.139572	-0.264721	-0.292065
ATP10D	0.640669	-0.0939511	0.116465	0.0550884	0.369523	0.145323	0.20552
ATP11AUN	-0.0085527	-0.163811	0.34386	0.038849	-0.00690472	0.0665606	0.0450001
ATP11B	-0.0693588	-0.0651223	0.393025	-0.00193889	0.230826	-0.0184646	0.0781611
ATP11C	0.445763	-0.0954955	0.582663	-0.0070675	0.0805515	-0.00404609	0.167061
ATP12A	0.0152876	-0.0647158	-0.00284203	-0.041859	0.139718	-0.0566469	-0.00184305
ATP13A1	-0.448746	-0.0859717	-0.486955	0.0988517	-0.0362497	-0.0232033	-0.163712
ATP13A2	-0.449816	-0.208237	0.152549	-0.0135208	0.105266	-0.119313	-0.0888453
ATP13A3	0.0825971	-0.0525097	0.11774	0.00512654	-0.103483	0.151293	0.0334607
ATP13A4	0.19187	-0.160875	0.480785	0.0551784	0.386422	0.10713	0.176752
ATP13A5	0.0994192	-0.238844	-0.279203	-0.0266865	0.190289	-0.0295632	-0.0474314
ATP1A1-AS1	-0.0391673	-0.111454	-0.0421194	0.131772	0.104276	0.116616	0.0266539
ATP1B2	0.753172	0.210039	0.465426	0.042259	0.541648	0.451732	0.410713
ATP1B3	-0.0124309	-0.0671815	-0.282495	-0.0118734	0.00741062	-0.0323647	-0.0664891
ATP1B4	0.227638	-0.0861463	-0.254174	0.161882	-0.00184777	0.0274007	0.0124587
ATP2A1	0.0817686	-0.101673	0.0766264	0.0588169	-0.208593	-0.131982	-0.037506
ATP2A3	0.199621	0.122265	0.328437	-0.143906	0.070404	0.216063	0.132147
ATP2B1	0.179071	-0.0519949	0.0140174	0.153838	0.0907069	0.0924121	0.0796751
ATP2B2	0.148512	0.00038615	0.29886	0.0927899	0.227718	0.0902412	0.143084
ATP2C2	0.193867	-0.137709	-0.129142	-0.10513	0.0879789	-0.100642	-0.0317961
ATP4A	0.160362	0.0348276	-0.182712	0.0750223	-0.0915144	0.122197	0.019697
ATP4B	0.104831	-0.130155	-0.218768	0.0411387	-0.0190056	0.295327	0.012228
ATP6AP1	-0.407001	-0.218018	-0.381522	-0.214156	-0.0326804	-0.000206557	-0.208931
ATP6AP1L	-0.12416	-0.0350064	-0.14004	0.134362	-0.00790314	0.074397	-0.0163919
ATP6V0A1	-0.101705	-0.104505	0.282931	-0.00321129	0.29476	0.0918774	0.0766912
ATP6V0B	-0.449969	-0.329987	-0.600201	-0.13961	-0.208788	-0.187574	-0.319355
ATP6V0C	-0.437043	-0.12278	-0.536888	-0.221996	0.00362224	-0.264535	-0.26327
ATP6V0E1	-0.223164	0.0929215	-0.539168	-0.154495	0.0490679	-0.232782	-0.167937
ATP6V0E2	-0.385238	-0.179408	-0.470858	-0.0432133	-0.185289	0.134291	-0.188286
ATP6V0E2-AS1	-0.221785	-0.102445	-0.413112	0.103859	-0.0210776	0.211916	-0.0737743
ATP6V1A	-0.0629304	-0.0718147	-0.157277	0.0540922	0.0626812	0.0779531	-0.0162159
ATP6V1B2	0.11113	-0.151351	0.189772	-0.0915013	0.255754	-0.0407728	0.0455051
ATP6V1C1	-0.0199162	-0.0584299	0.194534	-0.0823365	-0.221775	0.186894	-0.00017168
ATP6V1C2	-0.033186	-0.189704	-0.371496	0.0563915	-0.197699	0.0451145	-0.115096
ATP6V1D	-0.0966824	0.00720721	-0.203253	-0.105774	-0.0977985	0.00879286	-0.0812514
ATP6V1E1	-0.163266	0.00875161	-0.388632	-0.191478	0.00895053	0.103437	-0.103706
ATP6V1E2	-0.297674	0.126126	-0.321965	0.119283	-0.220248	-0.089018	-0.113916
ATP6V1G1	-0.413945	0.0996139	-0.278169	-0.155959	-0.170768	-0.177214	-0.18274
ATP6V1G2	0.226481	0.306306	0.0294433	-0.0703805	0.0468623	0.248383	0.131183
ATP6V1G3	0.309104	-0.164833	-0.276687	-0.103487	0.157638	0.0327286	-0.00758963
ATP6V1H	-0.122753	-0.125869	-0.309926	-0.0068705	-0.156188	0.0774184	-0.107365
ATP7A	0.139304	-0.00514801	0.342186	0.125017	0.222254	0.328924	0.192089
ATP7B	-0.0238241	-0.227542	0.485681	0.0425012	0.0694983	0.22733	0.0956074
ATP8A1	-0.138751	0.192793	0.0985915	-0.012807	0.243222	0.171738	0.0924644
ATP8A2	-0.0887974	0.0433747	-0.0714795	-0.128443	0.204009	0.11894	0.0129341
ATP8B1	0.3008	-0.29704	0.243327	-0.0576498	-0.0207543	0.136478	0.05086
ATP8B2	0.331076	0.159073	0.293025	0.0808281	0.23534	0.322687	0.237005
ATP8B3	0.306402	-0.474389	-0.0448021	-0.172032	-0.0496207	-0.0674065	-0.0836414
ATP8B4	0.358392	0.281853	-0.114655	0.106612	0.318981	0.125153	0.179389
ATP8B5P	-0.222387	-0.0630631	-0.490711	0.129392	0.0146178	0.00687309	-0.104213
ATP9B	0.283817	-0.158044	0.168176	0.0873084	0.203348	0.126441	0.118508
ATPAF1	-0.465718	-0.338996	-0.301174	0.0859041	0.0115266	0.0163504	-0.165351
ATPAF2	-0.441704	-0.568597	-0.367103	-0.143437	-0.140471	-0.0563901	-0.286284
ATR	0.00340629	-0.126384	-0.128035	0.142425	0.0213819	0.148377	0.0101952
ATRAID	-0.195594	0.338224	-0.505466	-0.090029	-0.210303	-0.103137	-0.127717
ATRIP	-0.481467	-0.282368	-0.472233	-0.00331249	-0.140772	-0.0997347	-0.246648
ATRNL1	0.684111	0.335907	-0.0423577	0.0942499	0.396498	0.0429567	0.251894
ATXN1	0.342177	0.342085	0.432696	0.148779	0.27669	0.144489	0.281153
ATXN2L	-0.206869	-0.209781	-0.117941	0.0520397	-0.136793	-0.127527	-0.124478
ATXN3	0.0786588	0.13565	0.535748	0.101716	0.144941	0.11127	0.184664
ATXN3L	-0.0673139	0.00813564	-0.150548	-0.11326	0.0494932	-0.132286	-0.0676298
ATXN7	0.0742744	-0.232432	0.0377264	0.165418	0.257541	0.260185	0.0937854
ATXN7L2	-0.069496	-0.164479	-0.218913	0.0953069	-0.0359657	-0.10355	-0.0828495
ATXN7L3	-0.181795	-0.476736	0.0179745	-0.0324717	-0.293574	-0.23812	-0.200787
ATXN7L3B	-0.012766	0.0960103	0.257378	0.127677	-0.0197939	0.187129	0.105939
ATXN8OS	0.048779	-0.125821	0.126212	-0.0818195	-0.0539701	-0.128342	-0.035827
AUH	-0.076975	-0.162162	-0.0390677	6.17955e-05	0.101844	0.0463134	-0.0216642
AUNIP	-0.214865	-0.43166	-0.283937	0.0584308	-0.360983	-0.227355	-0.243395
AUP1	-0.384406	-0.24556	-0.360966	-0.148777	-0.350114	-0.227517	-0.286223
AURKA	-0.338911	-0.290605	-0.64886	-0.111846	-0.4258	-0.19578	-0.3353
AURKAIP1	-0.388234	-0.230631	-0.439571	-0.0657985	-0.310059	-0.279934	-0.285704
AURKB	-0.405485	-0.443243	-0.196211	-0.153462	-0.449308	-0.366477	-0.335698
AURKC	-0.0759199	-0.271557	-0.249329	0.0396756	0.00378304	-0.217124	-0.128412
AUTS2	0.332946	0.0352638	0.500905	0.17371	0.23203	0.312464	0.264553
AVEN	-0.173492	0.160875	-0.223843	-0.00322	-0.146076	-0.17126	-0.0928361
AVL9	0.0646866	-0.223423	-0.0491616	0.0726931	-0.186131	0.00534214	-0.0526657
AVP	-0.0514654	-0.227781	-0.0232815	0.0155304	-0.179697	-0.0472449	-0.0856567
AVPI1	0.40847	0.018018	-0.261301	-0.0315514	0.16097	-0.119467	0.0291897
AVPR1A	0.638575	0.326641	0.130449	-0.0707057	0.108738	0.309581	0.240546
AVPR1B	-0.00999873	-0.0963175	0.607629	0.0584813	0.116442	0.0980206	0.129043
AVPR2	0.403454	0.377502	0.410698	0.0993266	0.361882	0.132427	0.297548
AWAT1	-0.00897352	-0.067604	0.215212	0.130072	-0.150686	-0.000608744	0.0195687
AWAT2	0.0352774	-0.159314	0.118381	-0.00176394	0.00438238	-0.0960156	-0.0165089
AXDND1	-0.113516	0.03488	0.144418	0.12163	0.1491	0.0722969	0.0681347
AXIN1	-0.422639	-0.00592021	-0.291247	0.0623832	-0.154739	-0.261092	-0.178876
AXIN2	0.484352	0.135907	-0.0191482	0.112283	0.354377	0.0600271	0.187966
AXL	0.776194	-0.0352638	0.01556	-0.0176764	0.360508	0.0874304	0.197792
AZIN1	-0.051962	0.0924067	-0.179209	-0.0924863	-0.157556	0.225411	-0.0272326
AZIN2	0.00124173	0.036036	0.250302	0.0481113	0.0447449	0.149487	0.0883204
AZU1	-0.0366231	0.416414	-0.0141276	0.047365	0.331504	0.00507417	0.124934
B2M	0.278999	0.113771	-0.254125	-0.0703951	0.221493	-0.0875195	0.0337039
B3GALNT2	0.134322	-0.00952381	-0.00325285	0.0615629	-0.184912	0.180252	0.0297413
B3GALT1	0.279663	-0.131616	0.333232	0.131682	0.141207	0.223396	0.162927
B3GALT2	0.72458	0.209266	0.121294	0.0762478	0.375394	0.308771	0.302592
B3GALT4	0.0599699	0.21982	-0.365258	-0.151287	0.0169353	-0.0441344	-0.0439924
B3GALT5	0.2557	-0.0671815	-0.166717	0.0946009	0.163201	0.0952229	0.0624709
B3GALT6	-0.502921	-0.0728443	0.218846	-0.0431362	-0.0871164	-0.184998	-0.112028
B3GAT2	0.121817	-0.0110682	0.201543	0.0684728	0.155597	0.219449	0.125968
B3GAT3	-0.425805	-0.0357786	-0.606506	-0.131447	-0.240995	-0.230838	-0.278562
B3GNT3	0.401223	-0.0332046	-0.0423206	-0.0801467	-0.0806988	-0.113683	0.00852823
B3GNT4	-0.198019	-0.174003	0.204225	-0.0891962	-0.341067	-0.276831	-0.145815
B3GNT5	0.200118	-0.06577	0.312743	-0.00545086	-0.120465	0.057994	0.0631949
B3GNT7	0.399591	0.0818533	-0.13216	-0.074289	0.074914	0.117199	0.0778515
B3GNT8	0.492939	0.136937	-0.478303	-0.0604145	0.140714	0.0322837	0.044026
B3GNT9	0.554257	-0.0368082	0.405701	-0.0766563	0.207945	-0.0431867	0.168542
B4GALNT1	0.509811	-0.268211	-0.0488598	-0.133996	0.0198057	-0.0932626	-0.00245213
B4GALNT2	-0.0214037	-0.225992	-0.296009	0.0862972	0.0166679	-0.058768	-0.0832012
B4GALNT3	0.282709	0.267439	-0.284943	-0.0483237	0.102115	0.10999	0.0714976
B4GALNT4	-0.365801	0.00592021	-0.148395	0.0800488	-0.274623	-0.186894	-0.14829
B4GALT1	0.345947	-0.161905	0.00855131	-0.0668789	-0.231033	-0.0221988	-0.0212529
B4GALT2	-0.294998	0.126384	-0.438062	-0.0894671	-0.280906	-0.202244	-0.196549
B4GALT3	-0.549223	-0.323295	-0.251811	-0.180326	-0.438071	-0.0817116	-0.304073
B4GALT4	-0.0715974	-0.10991	-0.117103	0.0661486	-0.0181884	-0.114785	-0.0609058
B4GALT5	0.538553	-0.0890605	0.157277	-0.0961634	-0.0570306	0.0192584	0.0788056
B4GALT6	0.5116	-0.16834	0.0637492	0.033883	0.0771935	0.185549	0.117272
B4GAT1	-0.0661898	-0.257658	0.32173	0.101608	0.286765	0.135036	0.086882
B9D1	-0.412152	0.178893	-0.117237	-0.0940329	-0.052334	-0.146676	-0.107256
B9D2	-0.202985	-0.0226512	0.0131791	-0.124997	0.133969	-0.182933	-0.0644029
BAALC	0.420805	0.203089	-0.00972502	-0.0476978	0.157454	0.211794	0.155953
BAALC-AS2	0.0408828	0.085405	-0.242369	0.105109	-0.0147696	0.0216936	-0.000674833
BAAT	-0.114297	-0.0416988	-0.0836086	-0.034129	0.288591	-0.0283452	-0.00224798
BABAM1	-0.286925	0	-0.56271	0.0134922	-0.19358	-0.189348	-0.203178
BACE1	0.454516	0.289575	0.182529	0.0733973	0.33282	0.224382	0.259536
BACE2	0.220731	0.131532	-0.524648	0.0499478	0.062214	-0.11741	-0.0296056
BACH1	0.257215	0.219305	0.164252	0.130666	0.173733	0.0616391	0.167802
BACH2	0.645667	0.184556	-0.100604	0.0222153	0.39031	0.39819	0.256722
BAD	-0.406704	0.201287	-0.441382	-0.193476	-0.145761	-0.326753	-0.218798
BAG1	-0.0442227	0.18018	-0.286955	-0.0192839	-0.0662946	0.0112067	-0.0375616
BAG3	0.33724	0.215701	-0.0637827	-0.185824	-0.0872935	0.017209	0.038875
BAG6	-0.372642	-0.0406692	-0.0403085	0.00685391	-0.0844197	-0.135821	-0.111168
BAGE	-0.0357489	-0.276295	0.199774	0.0203337	-0.0302768	-0.0955491	-0.0362937
BAHD1	0.168096	-0.0679537	-0.148323	-0.00706543	0.127477	-0.0397521	0.00541313
BAIAP2	-0.256411	0.365766	0.060664	-0.0639783	0.200522	-0.0332638	0.0455499
BAIAP2L2	-0.172768	-0.388932	0.208786	-0.0952912	-0.0472156	-0.116705	-0.102021
BAIAP3	-0.307496	-0.157014	0.111368	0.00224911	0.0509211	0.196704	-0.0172114
BAK1	-0.226563	-0.169884	-0.52837	-0.125899	-0.055048	-0.313031	-0.236466
BAMBI	-0.259306	-0.0316602	0.223575	-0.070507	0.101979	0.0834775	0.00792635
BANF1	-0.349059	0.15547	-0.646144	-0.150902	-0.414563	-0.256192	-0.276898
BANF2	0.0137226	0.0247904	0.292299	0.103618	-0.139754	0.0575988	0.0587124
BANK1	-0.0727478	0.166538	0.375419	0.000502866	0.369979	0.190336	0.171671
BANP	-0.0738371	0.0499356	0.00519785	0.09868	-0.187997	-0.103809	-0.035305
BAP1	-0.465093	0.0136422	-0.340744	0.0743807	0.0895119	-0.228464	-0.142795
BARD1	0.249492	-0.336937	0.482596	0.0861529	-0.0244982	0.0265973	0.0805671
BARHL1	-0.0571626	0.00919868	0.22091	-0.0275921	0.0228576	-0.202597	-0.00573092
BARHL2	-0.0817238	-0.354459	-0.0740151	0.072847	-0.00622695	0.173274	-0.0450505
BARX1	-0.174009	0.193565	-0.129424	-0.230972	-0.131015	-0.234613	-0.117745
BARX2	0.0934535	0.0676963	0.41385	0.00282891	0.0308811	0.0879326	0.116107
BASP1	-0.0514153	0.0918919	-0.0211603	-0.17415	-0.112718	-0.0830886	-0.0584401
BATF	0.212369	-0.144916	-0.0501006	-0.195686	-0.0538015	-0.225362	-0.0762496
BATF3	0.223433	-0.106821	0.0694165	-0.10995	-0.16902	-0.259893	-0.0588059
BAX	-0.4065	-0.116602	-0.210865	-0.295256	-0.130963	-0.244689	-0.234146
BAZ1A	0.0138521	-0.290347	0.304829	0.0985676	-0.204915	0.0524615	-0.00425877
BAZ1B	0.269802	-0.268983	0.457545	0.196101	-0.0448415	0.0621251	0.111958
BAZ2A	0.0740644	-0.0123552	0.391482	0.124043	-0.00201683	-0.00269334	0.0954207
BAZ2B	0.304551	0.120206	0.270791	0.353993	0.185591	0.350576	0.264285
BBC3	-0.202472	-0.157272	-0.374547	-0.133954	-0.136446	-0.183678	-0.198061
BBIP1	-0.0397243	0.298327	-0.0795439	-0.199921	0.037492	-0.0611207	-0.00741523
BBOX1	0.259183	0.184031	0.429343	0.0402554	0.202042	-0.00974059	0.184186
BBS10	0.160307	0.483398	0.0795104	0.164646	0.152085	0.275454	0.219233
BBS12	0.201565	0.319434	0.0671362	0.0451883	0.236094	0.0815091	0.158488
BBS2	0.289294	0.187645	-0.0555332	0.0660196	0.253277	0.136486	0.146198
BBS4	-0.144654	-0.0337194	-0.0966801	0.0452439	0.217737	0.318151	0.0510131
BBS7	0.243814	0.131789	0.558384	-0.0828931	0.0135484	0.00260424	0.144541
BBS9	0.311108	0.343372	0.422535	0.198028	0.152571	0.281635	0.284875
BBX	0.470322	0.201287	0.090275	0.236403	0.225935	0.194937	0.236527
BCAP29	0.0337953	0.174003	0.383501	0.0665807	-0.0507096	0.101039	0.118035
BCAP31	-0.297124	0.0149292	-0.515962	-0.211972	-0.148982	-0.268447	-0.237926
BCAR3	0.394738	0.110167	0.296915	0.0858605	0.0947204	-0.0551589	0.15454
BCAR4	-0.177914	-0.142193	-0.203	0.022246	-0.164495	0.0620213	-0.100556
BCAS1	0.190052	0.265637	-0.204791	-0.0332658	0.0975065	0.160519	0.0792763
BCAS2	-0.171325	-0.125869	0.0763246	-0.105241	-0.0909565	-0.0307041	-0.0746285
BCAS3	0.213527	0.323295	0.084004	-0.0927252	0.255993	0.189259	0.162225
BCAS4	-0.0255116	0.195367	-0.471529	-0.0343181	0.0233074	-0.0544298	-0.0611858
BCAT1	0.407531	0.0833977	-0.0120054	-0.120719	0.189319	-0.233908	0.0522693
BCAT2	-0.326357	-0.314286	-0.49507	-0.124735	-0.0824024	-0.221782	-0.260772
BCCIP	-0.467987	-0.0893179	-0.170423	-0.0248356	-0.387677	-0.163387	-0.217271
BCDIN3D	-0.236088	0.18018	-0.229913	-0.0117026	-0.0367891	0.200113	-0.0223664
BCDIN3D-AS1	0.247579	0.248134	-0.236854	0.134004	-0.0165651	0.227257	0.100593
BCHE	0.454633	0.33462	0.101996	-0.14187	0.566569	0.205502	0.253575
BCKDK	-0.325386	-0.222394	-0.0289068	-0.227716	-0.277051	-0.143889	-0.204224
BCL10	0.20204	-0.150064	0.209691	0.0521845	0.0777897	0.0954497	0.0811819
BCL11B	0.506582	-0.0458172	0.199665	-0.0285914	0.33931	-0.0774589	0.148948
BCL2	0.557304	0.369112	0.483132	0.233205	0.334967	0.313096	0.381803
BCL2A1	0.328165	0.0949807	-0.18937	-0.204873	0.080633	-0.224649	-0.0191854
BCL2L1	-0.110186	0.0018018	-0.394333	-0.0393376	0.0922712	-0.120314	-0.0950161
BCL2L10	-0.198061	-0.0428599	-0.196173	-0.0806094	-0.102734	0.00676784	-0.102278
BCL6	0.413998	0.107593	0.171663	0.00366833	0.102934	0.122618	0.153746
BCL7A	-0.0440267	0.0898327	-0.0652247	0.036955	0.0363222	0.144424	0.0330471
BCL7B	-0.00847123	-0.0604891	-0.384742	-0.0681144	-0.162183	-0.216338	-0.150056
BCL7C	-0.153223	0.36731	-0.26053	-0.17512	-0.240774	-0.151884	-0.10237
BCL9	-0.0465311	0.106564	0.185681	0.143643	-0.114641	0.191584	0.0777165
BCL9L	0.262572	0.1861	0.193863	0.100981	-0.0525632	-0.039744	0.108535
BCLAF1	0.16582	-0.12175	0.435915	0.119819	0.33356	0.265888	0.199875
BCO2	0.165599	0.136937	-0.447384	0.16692	0.351846	0.180333	0.0923749
BCORL1	0.280109	0.020592	0.489873	0.0931155	0.0380718	0.0945181	0.16938
BDH1	-0.456172	-0.225997	-0.585412	0.0184267	-0.110662	0.134679	-0.20419
BDH2	0.498588	0.0558559	0.0162307	-0.0875999	0.200687	0.143492	0.137876
BDKRB1	0.162538	0.432432	-0.361533	-0.169568	-0.126447	-0.0915291	-0.0256846
BDKRB2	0.58013	0.191248	-0.161335	-0.143139	-0.026797	0.0124056	0.075419
BDNF-AS	-0.109066	0.205663	-0.138062	0.13718	0.28095	0.235933	0.1021
BECN1	-0.0130202	-0.133076	-0.102683	-0.00607919	0.0383598	-0.023584	-0.0400137
BEGAIN	0.403279	0.0355212	0.135111	-0.15168	0.183718	-0.0690265	0.0894871
BEND2	0.255312	-0.27027	0.227263	0.0465951	0.207509	-0.00241103	0.077333
BEND3	-0.294003	-0.318147	-0.0417505	0.145447	-0.0931381	0.14687	-0.0757868
BEND4	-0.150159	-0.135907	0.197142	0.0162926	0.297716	0.0829301	0.0513357
BEND5	0.488185	0.202317	0.25285	-0.0181604	0.242063	0.122974	0.215038
BEND7	0.0964346	-0.0350064	0.0210597	0.246337	0.304586	0.0998319	0.122207
BEST1	0.587302	-0.0311454	0.0711268	-0.0110689	0.134948	-0.0225228	0.12144
BEST2	-0.171984	0.0325521	-0.0483472	0.149613	-0.0276996	0.0329976	-0.00547803
BEST3	0.0101371	-0.306096	0.127039	0.145844	0.0339457	-0.174638	-0.0272945
BEST4	0.257367	0.0797941	-0.189973	0.0965001	-0.0683069	-0.0873339	0.0146746
BET1	-0.16889	-0.115315	-0.342086	0.0045484	-0.180026	-0.0123327	-0.135684
BET1L	-0.287148	-0.134878	0.0892019	0.166673	-0.0531966	-0.0847816	-0.0506881
BET1P1	0.0894074	0.0182754	0.0459001	-0.0742302	0.0194814	-0.0131421	0.014282
BEX1	0.368024	0.543557	-0.0505202	-0.0300811	0.338277	0.0801848	0.20824
BEX2	0.0112664	0.177606	-0.208987	-0.0985145	0.140136	-0.00795043	0.00225943
BEX4	0.0555718	0.240669	0.00496311	-0.0528754	0.285117	0.0661428	0.0999315
BEX5	0.0545155	-0.189189	0.0923206	-0.178155	0.114236	0.0993297	-0.001157
BFAR	-0.0751793	0.148005	-0.323608	-0.0231016	0.0731769	-0.0403516	-0.0401764
BFSP1	0.0077141	0.39408	0.148826	-0.0935427	-0.080565	0.0560985	0.0721018
BFSP2	0.0877328	-0.364502	-0.452827	0.0347495	0.0120881	-0.0519074	-0.122444
BGLAP	-0.146382	-0.0561133	-0.331489	-0.0454977	-0.160217	-0.0921772	-0.138646
BGN	0.258914	0.17323	0.384641	-0.224625	0.233925	-0.021081	0.134167
BHLHA15	-0.00605065	-0.119691	0.0870396	-0.0296225	-0.225616	0.00322799	-0.0484521
BHLHB9	0.362145	0.107593	0.261033	0.0407656	0.0908891	0.265199	0.187938
BHLHE22	0.362108	0.311197	0.226425	-0.215318	0.34834	0.195707	0.204743
BHLHE23	-0.00369824	-0.0609368	0.207435	0.0150299	0.0252163	-0.0321999	0.0251411
BHLHE40	0.3008	-0.0532819	0.0718981	-0.107534	0.0960491	-0.0944938	0.0355729
BHLHE41	0.250102	0.407465	0.404863	0.0392775	0.313761	-0.147826	0.211274
BICC1	0.175222	0.0749035	0.185547	-0.173153	0.415736	0.189534	0.144632
BICD1	-0.132349	0.0229086	0.362274	0.192237	0.130492	0.136899	0.118744
BICD2	0.392126	0.0620335	0.268042	0.0270677	0.255635	0.0401328	0.174173
BID	-0.10758	-0.100901	-0.281489	-0.26359	-0.0792997	-0.237828	-0.178448
BIK	-0.489309	0.133076	-0.490711	-0.0184171	-0.167699	-0.149811	-0.197145
BIN1	0.172551	-0.247362	0.152146	0.0926547	-0.103339	-0.209234	-0.0237638
BIN3	0.159747	0.126384	-0.31063	-0.0997944	0.076816	-0.127924	-0.0292336
BIN3-IT1	0.186847	-0.0983269	0.212843	0.0368301	0.162989	0.168741	0.111654
BIRC2	0.15463	0.308366	0.232126	0.0688166	0.0587548	0.178073	0.166794
BIRC3	0.488064	-0.227542	0.141482	0.0291136	0.189683	0.0215589	0.10706
BIRC5	-0.426349	-0.442471	-0.181824	-0.166968	-0.434761	-0.295033	-0.324568
BIRC6	0.238442	-0.0020592	0.469282	0.193265	0.210575	0.206772	0.219379
BIRC8	-0.0404615	0.0971756	-0.155751	-0.0722457	0.0399223	0.133455	0.000349128
BLCAP	-0.098799	0.0602317	-0.443226	0.210842	0.152337	-0.0340414	-0.0254426
BLK	0.29681	0.0960103	0.120077	-0.0652961	0.29153	0.0531629	0.132049
BLM	-0.212707	-0.285457	-0.105466	0.0675674	-0.279399	-0.0990867	-0.152425
BLMH	0.0789805	-0.251995	0.57116	-0.0368206	0.0784406	0.0464025	0.0810281
BLNK	-0.105922	0.0213642	-0.335446	0.0499125	0.314074	-0.00240983	-0.0097378
BLOC1S1	-0.191192	0.030888	-0.598625	-0.199378	-0.120768	-0.223475	-0.217092
BLOC1S2	-0.188287	-0.205148	-0.436754	-0.0971994	-0.00563555	-0.106507	-0.173255
BLOC1S3	-0.339647	-0.0561133	-0.37334	-0.0943149	6.46813e-05	0.0527288	-0.135104
BLOC1S4	-0.429806	-0.189447	-0.175486	-0.0519974	-0.385959	-0.158462	-0.231859
BLOC1S6	0.0844146	0.014157	0.120087	0.0512845	0.225151	0.171698	0.111132
BLVRA	-0.1091	0.159846	0.0187458	0.0406059	-0.114854	-0.119305	-0.020677
BLZF1	0.191349	-0.00746461	0.108753	-0.0270627	-0.147939	0.189615	0.0512084
BMF	-0.0788942	-0.047619	-0.028605	0.0248327	-0.00310931	0.123226	-0.00169489
BMP10	0.0847294	-0.10981	0.0197926	0.0940344	-0.0473983	-0.0586371	-0.00288156
BMP15	-0.00136534	0.202883	-0.0194241	0.0633766	0.193427	0.112596	0.0919153
BMP2	0.392325	-0.114028	0.395439	-0.154474	0.277665	0.0882728	0.147533
BMP2K	0.320642	0.0149292	0.272871	0.274416	0.297444	0.174654	0.225826
BMP3	0.416114	0.0884455	0.182367	0.0120589	0.175366	0.148591	0.170491
BMP4	0.667358	0.551351	0.309323	-0.167569	0.26844	0.0404893	0.278232
BMP5	0.388558	0.0310187	0.268949	-0.0368967	0.206507	-0.0405703	0.136261
BMP7	0.320777	0.0519949	-0.406653	0.119889	0.412607	0.0169579	0.0859289
BMP8B	0.0942795	-0.0906049	0.286553	0.0232202	-0.0800258	0.121605	0.0591712
BMPER	0.651756	0.229086	0.316063	0.0410546	0.416632	0.295957	0.325091
BMPR1B	-0.249792	0.166538	-0.354002	0.13633	0.0305871	0.293591	0.00387519
BMX	0.281633	0.399743	0.473206	-0.0114961	0.545447	0.332204	0.336789
BNC1	0.357366	0.0293436	-0.15425	-0.14973	0.359809	-0.0859902	0.0594248
BNC2	0.819608	0.287773	0.299497	0.149174	0.375209	0.175853	0.351186
BNIP1	-0.408927	-0.38121	-0.375486	-0.178886	-0.261954	-0.259983	-0.311074
BNIP2	0.508836	0.227284	0.345573	0.178207	0.298495	0.174662	0.288843
BNIP3	-0.344699	-0.0949807	0.415091	-0.0893787	-0.325594	-0.246253	-0.114302
BNIP3L	0.396902	0.00772201	0.458954	-0.0885368	0.083762	-0.0596545	0.133191
BNIPL	0.299979	-0.0754183	-0.256003	-0.000620858	0.150595	0.222648	0.0568635
BOC	0.735119	0.278764	0.555567	0.136243	0.372956	0.433102	0.418625
BOD1	-0.199924	-0.24556	0.0380617	-0.0417335	-0.178477	-0.0984873	-0.12102
BOD1L1	0.386595	0.0151866	0.347854	0.190365	0.283498	0.195893	0.236565
BOK	-0.0340036	0.0826255	-0.198893	-0.146896	0.0495841	-0.0892449	-0.0561381
BOLA1	-0.361526	0.173242	-0.249162	-0.215825	-0.3496	-0.102886	-0.184293
BOLA3	-0.462361	-0.27825	-0.6166	-0.155679	-0.438396	-0.216662	-0.361325
BOLL	0.0181712	0.0545864	-0.222592	0.156735	-0.0775905	0.0710414	5.86018e-05
BORA	0.0927889	-0.257658	0.0282361	0.0588729	-0.273384	-0.108848	-0.0766652
BPESC1	-0.133252	-0.365971	0.103546	-0.071888	-0.00932177	-0.185952	-0.110473
BPGM	-0.0893265	-0.0702703	-0.0536553	0.0219117	0.0298542	-0.0852757	-0.041127
BPI	0.423592	0.132698	0.0167311	0.0151378	0.189212	0.187272	0.160774
BPIFA1	0.0504833	-0.0930087	-0.0232818	-0.0237664	-0.0838857	-0.00307572	-0.0294225
BPIFA2	0.0894371	-0.024084	-0.31012	0.0189847	-0.127029	-0.228256	-0.0968445
BPIFA3	-0.024023	-0.22855	-0.0174964	0.00753603	-0.0645093	0.144363	-0.0304467
BPIFB1	0.292798	0.0046332	-0.282246	-0.0614976	0.1635	0.0439636	0.0268587
BPIFB2	0.0107716	-0.0493867	0.155678	-0.0642933	-0.0586593	0.12718	0.020215
BPIFB4	0.0300641	-0.17769	-0.219576	0.0456142	-0.118533	-0.00997309	-0.0750156
BPIFB6	-0.093948	-0.197047	-0.198292	0.0281975	-0.181821	0.000889371	-0.107003
BPIFC	-0.0844885	-0.27359	0.187338	-0.0024284	0.0842344	-0.0763653	-0.02755
BPNT1	-0.239483	-0.353411	-0.0316231	-0.0493676	-0.209795	0.0973532	-0.131054
BRAF	-0.00675764	0.0952381	0.243628	0.141905	-0.120127	-0.0229521	0.0551557
BRAP	0.184378	0.100129	0.0727364	0.205906	-0.167729	0.12359	0.0865017
BRAT1	-0.404936	-0.0972973	-0.134809	0.0518713	-0.190663	-0.2	-0.162639
BRCA1	-0.00509438	-0.380695	0.101274	0.050268	-0.255204	-0.200664	-0.115019
BRCA2	0.229047	-0.236036	0.311704	0.0623185	-0.116284	0.0393714	0.0483533
BRCC3	-0.0826521	-0.366538	-0.119383	0.0125694	-0.0979682	-0.0351593	-0.114855
BRD7	-0.10476	0.00978121	-0.164789	-0.047055	-0.0574948	-0.0794192	-0.0739561
BRD7P3	0.141412	-0.149035	0.249291	0.11615	0.0890301	0.140338	0.0978644
BRD8	-0.0301344	-0.230888	0.327096	0.227218	0.0961889	0.0612503	0.0751218
BRD9	-0.212508	-0.267696	-0.237626	0.00320922	-0.233604	-0.278791	-0.204503
BRDT	0.00420403	0.0360582	0.133517	0.102222	0.0123441	0.203916	0.0820435
BRDTP1	0.0437885	-0.284747	0.188556	0.208947	-0.103717	0.0249158	0.0129572
BREA2	-0.139413	0.0041184	-0.0145043	0.0613883	-0.108778	-0.0556044	-0.0421321
BRF2	-0.0546261	0.100644	-0.228504	-0.132686	-0.147495	-0.0965837	-0.0932086
BRI3	-0.370177	-0.157272	-0.464822	-0.109353	-0.108765	-0.149325	-0.226619
BRI3BP	-0.193388	-0.259459	-0.226727	-0.028839	-0.252662	-0.157457	-0.186422
BRICD5	-0.319054	-0.145174	-0.0727029	-0.0677548	-0.114794	-0.126433	-0.140985
BRINP2	0.240153	0.0447564	-0.153381	-0.0321413	0.116736	-0.0808971	0.0225378
BRINP3	0.0907426	0.347513	0.0145702	-0.0380786	0.446246	0.145201	0.167699
BRIP1	0.116569	-0.322008	0.183233	0.00308065	-0.221023	0.0623438	-0.0296341
BRIX1	-0.432444	-0.26332	-0.0404091	-0.0841647	-0.469809	-0.0356129	-0.22096
BRK1	-0.278351	0.385843	-0.399933	-0.16647	-0.00383677	-0.0741459	-0.0894822
BRMS1	-0.26252	-0.218275	-0.602582	-0.122842	-0.345607	-0.34992	-0.316958
BRMS1L	0.277813	0	0.279443	0.0681103	-0.205343	0.0369575	0.0761635
BROX	0.165308	0.197426	0.248726	0.150897	0.0503029	0.15254	0.160867
BRPF1	0.155249	-0.200257	-0.00647217	0.0981657	0.112477	-0.0379053	0.0202095
BRPF3	0.0372959	-0.157529	0.307746	0.047651	-0.0324752	0.147138	0.0583045
BRS3	-0.0615144	-0.0471997	-0.177501	0.0939596	0.0368915	0.0567398	-0.0164373
BRSK1	0.0918015	0.142857	-0.0803823	-0.0480255	-0.203549	-0.0260627	-0.0205602
BRSK2	-0.0882976	-0.20695	0.241155	-0.0181913	-0.159346	0.00393682	-0.0379488
BRWD3	0.211537	-0.0543115	0.462877	0.214119	0.0615422	0.135546	0.171885
BSCL2	-0.283446	0.254311	-0.490879	-0.112269	-0.11267	-0.0288249	-0.128963
BSDC1	-0.385535	0.191506	0.189973	0.0872922	0.0844786	0.246957	0.069112
BSN	-0.0800039	0.0682111	-0.0595238	0.130505	0.221184	0.177319	0.0762819
BSPRY	-0.423284	0.181467	0.0857143	-0.153245	-0.303508	0.113878	-0.083163
BST1	0.532856	0.0355212	0.169852	-0.0625516	0.178947	0.090144	0.157461
BSX	-0.0181473	-0.352596	0.104978	0.0191404	0.0018985	0.0731317	-0.0285992
BTAF1	0.20557	0.00952381	0.244735	0.20365	0.129426	0.311152	0.184009
BTBD10	0.121723	0.115058	-0.109524	-0.00981968	-0.081703	-0.0495454	-0.00230185
BTBD11	0.0472578	-0.180695	-0.245037	-0.234853	0.0864326	0.127624	-0.0665451
BTBD16	-0.0263493	0.341828	0.0789635	0.0864514	-0.0551421	-0.0265893	0.0665269
BTBD17	0.0264787	-0.022184	0.137763	-0.00702509	-0.0279656	-0.0461193	0.0101579
BTBD19	0.479007	-0.176062	0.342119	-0.0122276	0.233041	0.17804	0.173986
BTBD2	-0.32728	0.19305	-0.10171	0.0223604	-0.196785	-0.171771	-0.0970225
BTBD3	0.481021	0.236551	0.578504	0.0893111	0.225817	0.134145	0.290891
BTBD6	-0.44687	-0.219305	-0.121429	-0.101228	-0.279907	-0.202398	-0.228523
BTBD7	0.355512	0.113771	0.557545	0.15233	0.228084	0.116397	0.25394
BTBD8	0.337613	0.241441	0.440021	0.357092	0.199408	0.249138	0.304119
BTBD9	-0.0870814	-0.0615187	0.075285	0.132016	0.228914	0.207995	0.0826017
BTC	0.247479	0.184041	-0.179209	0.175971	0.0809586	0.154711	0.110659
BTD	-0.0826049	0.167825	-0.240007	-0.0765385	0.294929	0.146506	0.0350183
BTF3L4	-0.328927	0.23758	0.0500671	0.0708131	-0.156982	-0.0210891	-0.0247562
BTF3P11	-0.0293287	-0.122009	-0.0425743	0.0511124	0.0456287	0.137048	0.00664619
BTG1	0.178214	0.131274	0.161804	-0.0427505	0.18727	-0.0713675	0.0907408
BTG2	0.393241	0.149292	0.00258216	0.212927	0.331473	0.257415	0.224488
BTG3	0.381486	-0.0213642	-0.530449	0.150992	0.0196043	-0.225953	-0.037614
BTK	0.446934	-0.0208494	-0.025721	0.023717	0.340332	-0.00593346	0.126413
BTLA	0.302877	-0.0517375	0.103454	0.162952	0.293451	0.169227	0.163371
BTN1A1	0.228762	-0.150322	0.156918	0.0255139	0.304004	-0.0164009	0.0914126
BTN2A1	0.432543	-0.227027	0.255533	0.0622588	0.126978	0.0631376	0.118904
BTN2A2	0.317141	-0.191248	0.180852	-0.00338756	0.212832	0.0271238	0.0905522
BTN2A3P	0.467013	-0.362677	0.388598	0.0791725	0.206377	0.222462	0.166824
BTN3A1	0.432113	0.03861	0.236854	0.130818	0.230483	-0.0154351	0.175574
BTN3A2	0.405778	0.041184	0.162643	0.11924	0.29319	-0.145453	0.146097
BTN3A3	0.360949	0.102703	0.176526	0.145799	0.3273	-0.064134	0.174857
BTNL2	0.149361	-0.236339	0.0037318	0.0962092	0.0711384	-0.0638806	0.00337015
BTNL3	0.106541	-0.158816	0.224076	-0.0666034	0.151126	0.107312	0.0606059
BTNL8	0.0788445	-0.235006	0.0516604	-0.084251	0.373184	-0.127943	0.00941477
BTNL9	0.24614	-0.111454	0.636016	0.0139177	0.527698	0.212474	0.254132
BUB1B	-0.318027	-0.389189	-0.226895	0.0453687	-0.356331	-0.177846	-0.237153
BUB3	-0.28581	-0.225225	-0.0738766	-0.0932237	-0.257561	0.00542314	-0.155046
BUD13	-0.0763714	-0.0293436	0.0500671	0.0642943	-0.149289	-0.0157591	-0.026067
BUD31	-0.375813	-0.184813	-0.48719	-0.0726964	-0.395779	-0.273494	-0.298298
BVES	0.513751	0.211583	0.356707	-0.0217765	0.241115	0.090873	0.232042
BYSL	-0.44548	-0.197683	-0.0766264	-0.069656	-0.406352	-0.194054	-0.231642
BZW1	0.0627272	-0.131274	-0.0632797	0.0176627	-0.287375	-0.128507	-0.088341
BZW2	-0.241405	-0.118662	-0.384574	0.0276724	-0.307786	-0.154209	-0.196494
C10ORF105	0.483208	0.097561	0.262844	0.118889	0.553189	0.0924568	0.268025
C10ORF113	-0.0195939	0.0144162	0.0360753	0.118522	-0.0846657	-0.120046	-0.00921539
C10ORF12	0.249397	-0.191506	0.271026	0.139911	0.0688394	0.10142	0.106515
C10ORF120	0.0349653	-0.0857742	0.0857565	0.0258978	0.00549266	-0.0347744	0.0052606
C10ORF131	0.075869	0.0615187	0.219922	0.145	0.0156407	0.139462	0.109569
C10ORF25	0.22993	0.153153	0.285915	0.178289	0.195656	-0.161021	0.146987
C10ORF53	-0.121861	0.133543	-0.30027	0.0877927	0.175588	-0.0257686	-0.00849598
C10ORF55	0.405877	0.0298584	0.0792421	-0.164955	-0.0559408	-0.121686	0.0287325
C10ORF62	0.17813	-0.346963	0.0553338	0.140621	-0.112402	0.0589333	-0.0043913
C10ORF67	0.0469635	-0.245881	-0.188231	-0.0319931	0.432417	-0.17075	-0.0262456
C10ORF71	0.323815	0.344227	-0.27966	0.0136722	0.0162205	-0.0414776	0.0627996
C10ORF82	0.445656	-0.126411	-0.262703	-0.00616693	0.122888	0.134956	0.0513699
C10ORF88	-0.194423	-0.0259974	0.10721	0.0300281	-0.212334	0.183986	-0.0185886
C10ORF90	0.157667	-0.227519	-0.298118	-0.069262	-0.0594051	0.407794	-0.0148069
C10ORF91	0.0303957	-0.0779923	-0.147394	-0.132242	-0.0845021	-0.20494	-0.102779
C10ORF95	-0.354286	0.412613	-0.250176	0.0267048	0.131376	-0.192588	-0.037726
C10ORF99	0.21171	-0.0827762	-0.117791	-0.147947	0.0271067	-0.0257599	-0.0225764
C11ORF1	-0.27123	0.483655	-0.204292	-0.00940453	-0.0315443	0.122116	0.0148832
C11ORF16	0.0528555	-0.318553	-0.11607	0.0411482	0.187334	-0.0535603	-0.0344742
C11ORF21	0.358547	-0.0808237	0.334172	0.0465687	0.280576	0.00473461	0.157296
C11ORF24	-0.235663	-0.197169	-0.190476	7.83849e-05	-0.231228	-0.209356	-0.177302
C11ORF42	0.0918043	-0.108887	0.153301	0.234524	0.0571072	0.0779285	0.0842962
C11ORF45	0.513898	0.0326898	-0.233702	0.0626466	0.224041	-0.0141066	0.0975777
C11ORF49	-0.234222	0.147748	-0.55778	0.0137821	0.0274582	-0.135927	-0.123157
C11ORF52	-0.300493	0.446332	-0.147116	0.0215621	0.0780813	0.24285	0.0568695
C11ORF53	-0.0755487	0.124067	-0.236233	-0.0922041	0.112628	0.135954	-0.00522283
C11ORF58	-0.00520767	0.0952381	-0.0838028	-0.0712656	-0.0199259	0.0679006	-0.00284387
C11ORF65	-0.0151097	0.267954	0.163011	0.18214	0.108969	0.256086	0.160508
C11ORF68	-0.218533	0.58816	-0.349396	-0.0741343	-0.0394141	-0.0633807	-0.0261165
C11ORF71	-0.348288	0.384299	-0.151408	0.024554	-0.0402538	0.183808	0.00878493
C11ORF74	-0.200958	0.125354	-0.184909	-0.0210076	0.103555	-0.0419554	-0.0366536
C11ORF80	-0.4978	0.10888	-0.408015	-0.0688983	-0.452116	-0.0375246	-0.225912
C11ORF88	0.312809	0.0448483	0.234114	0.182537	0.373198	0.0153691	0.193813
C11ORF94	-0.120319	-0.0212492	-0.0384407	0.0812835	-0.129868	0.0553667	-0.0288711
C11ORF95	0.560508	0.0172458	0.302716	0.157504	0.119013	0.129511	0.214416
C11ORF96	0.273682	0.237323	0.274447	-0.143998	0.292283	0.0181163	0.158642
C12ORF10	-0.326489	0.197683	-0.433166	-0.0673177	-0.213397	-0.213965	-0.176109
C12ORF29	-0.0459265	0.275161	0.0449363	0.0119817	-0.209905	-0.0702092	0.00100628
C12ORF4	0.271744	-0.163192	-0.0625084	-0.0143079	-0.0318204	0.00605496	0.000995099
C12ORF40	0.0217775	0.0456915	0.0161812	-0.00777687	0.00652588	0.0662747	0.024779
C12ORF42	0.207848	-0.0248551	0.146308	-0.00715767	-0.00432866	0.0385075	0.059387
C12ORF45	-0.331486	0.103732	-0.39336	-0.10366	-0.346545	-0.228853	-0.216695
C12ORF49	0.0853215	-0.14749	0.139604	0.0482635	0.0316928	0.250076	0.0679113
C12ORF50	-0.0952496	-0.0988821	0.178543	0.0204632	-0.0697125	-0.072585	-0.0229038
C12ORF54	0.166892	0.151213	-0.0433437	0.0919205	0.0248024	-0.0923292	0.0498593
C12ORF56	0.0636394	-0.318221	-0.123033	-0.00769091	-0.132134	-0.120038	-0.106246
C12ORF57	-0.173504	0.29009	-0.143964	-0.223716	-0.0738221	-0.14261	-0.0779209
C12ORF60	-0.130249	0.229344	-0.372502	-0.0225106	0.013204	-0.015508	-0.0497035
C12ORF65	-0.174738	-0.028314	-0.502985	0.065947	-0.297463	-0.0695531	-0.167851
C12ORF66	0.0634369	0.193822	-0.0979879	0.0722887	-0.150037	0.141192	0.0371192
C12ORF71	0.0685675	0.0453024	0.297798	0.0879595	0.157367	0.296568	0.158927
C12ORF74	0.250459	-0.120214	-0.176091	0.00587788	0.182216	0.000803024	0.0238419
C12ORF75	0.537197	-0.196654	-0.542589	-0.0974739	0.158043	-0.2061	-0.0579294
C12ORF76	-0.352649	0.0666667	-0.191449	0.0542171	-0.129431	0.0188696	-0.0889625
C12ORF77	0.0286391	-0.271539	-0.131214	-0.0476967	-0.00354613	0.0451791	-0.063363
C14ORF119	-0.161167	-0.00694981	-0.292723	-0.0712726	-0.253991	-0.0900225	-0.146021
C14ORF178	-0.0537848	-0.0692407	0.212147	0.0358591	0.183099	-0.0220647	0.0476693
C14ORF180	0.332087	-0.0156723	0.562432	-0.0990255	0.350511	0.200634	0.221828
C14ORF28	0.292497	0.435521	0.0617371	-0.0494625	0.075346	0.231332	0.174495
C14ORF39	-0.141551	0.0750049	-0.00708411	0.0288015	0.011636	0.119176	0.0143306
C14ORF93	-0.00462378	0.0908623	-0.185312	0.175159	-0.123539	0.161362	0.0189848
C15ORF32	-0.0572365	-0.0988602	0.133848	-0.0788086	-0.0127881	-0.0128027	-0.021108
C15ORF39	0.210245	-0.169884	0.380617	0.170242	0.0115074	-0.193738	0.0681648
C15ORF40	-0.256319	0.0020592	-0.424212	-0.0574462	0.00687209	-0.0282416	-0.126215
C15ORF41	0.686798	0.171686	0.215795	0.0891037	0.05424	0.153504	0.228521
C15ORF48	-0.00123463	-0.0728443	0.0891013	-0.178499	-0.223394	-0.317049	-0.11732
C15ORF54	0.067342	0.225516	0.382696	-0.0225156	0.0734799	0.0175036	0.124004
C15ORF56	-0.0562589	0.145946	-0.469654	-0.0359511	0.0259336	0.174638	-0.035891
C15ORF61	-0.506893	0.314028	-0.353152	-0.114418	-0.214224	0.0772645	-0.132899
C15ORF62	0.126318	-0.142342	0.163917	-0.0450813	0.136412	0.0409591	0.046697
C16ORF46	-0.160303	0.193822	0.0706908	0.0510089	0.114383	0.20887	0.0797452
C16ORF58	-0.280909	-0.0033462	-0.374849	-0.0202345	-0.038024	0.0099674	-0.117899
C16ORF71	-0.297025	0.13668	-0.123038	-0.0469729	0.247258	-0.0173225	-0.0167368
C16ORF72	0.0547439	0.0048906	0.0883635	0.012401	0.148913	0.0385938	0.0579843
C16ORF74	0.320724	0.0888031	-0.110765	-0.0892734	0.0707255	-0.105964	0.0290418
C16ORF78	0.025199	-0.136775	-0.0453993	-0.0167404	0.0704133	0.0692706	-0.00567197
C16ORF82	0.148308	-0.270154	0.183926	-0.0358099	0.0489994	0.0800497	0.0258866
C16ORF86	0.183215	0.354698	-0.011603	-0.0551511	0.178826	0.0431786	0.115527
C16ORF87	-0.269438	-0.240669	0.012106	-0.0894107	-0.138094	-0.0383427	-0.127308
C16ORF89	0.525652	0.24453	-0.25493	-0.141026	0.261	0.194759	0.138331
C16ORF90	0.0448504	0.105024	0.0861004	0.0549904	-0.028543	0.0101689	0.0454319
C16ORF91	-0.380037	-0.171171	-0.486486	-0.179431	-0.256789	-0.296515	-0.295072
C16ORF92	-0.0488814	-0.31432	-0.0168674	-0.0489229	-0.00915612	-0.113892	-0.0920066
C16ORF96	0.187613	-0.084701	0.1333	0.150754	0.245496	0.0594825	0.115324
C17ORF100	-0.194701	0.199485	-0.0639504	-0.0528426	-0.158356	0.0839554	-0.0310683
C17ORF102	0.205335	0.012451	0.424761	0.0941561	0.175472	0.145174	0.176225
C17ORF107	-0.066255	-0.01287	0.441415	0.0504455	0.0188342	0.243215	0.112464
C17ORF47	-0.160531	-0.0746461	-0.081556	0.0766984	0.0102221	0.223233	-0.0010967
C17ORF49	-0.19078	0.19408	-0.396781	-0.249805	-0.124709	-0.150985	-0.153163
C17ORF50	-0.184828	-0.145525	-0.189291	0.0421307	0.230937	-0.0261084	-0.0454474
C17ORF53	-0.0719139	-0.41982	-0.121261	-0.0672182	-0.408214	-0.351338	-0.239961
C17ORF58	-0.2572	-0.171686	-0.22002	-0.0860982	-0.349754	0.180972	-0.150631
C17ORF64	0.197145	-0.18755	-0.203956	-0.121469	-0.118345	-0.143738	-0.096319
C17ORF75	-0.354649	-0.25251	-0.321697	0.0368202	-0.343355	-0.061631	-0.21617
C17ORF77	0.0590882	0.0444904	0.0747717	0.00602094	0.125069	0.0642032	0.0622739
C17ORF78	-0.102392	-0.423938	0.216183	0.166592	-0.0392758	0.126804	-0.00933808
C17ORF80	0.222199	-0.188932	0.15104	-0.0227901	-0.198687	0.074316	0.00619085
C17ORF82	-0.0891899	-0.0464667	0.052884	-0.110212	0.12176	-0.0515755	-0.0204667
C17ORF97	-0.0133619	-0.134878	-0.183333	-0.0689597	0.127309	0.11515	-0.0263457
C17ORF98	-0.158295	-0.211249	-0.0307486	0.00280066	-0.0051178	-0.124012	-0.0877702
C17ORF99	-0.116464	-0.351063	-0.184806	-0.0386458	0.0988263	-0.141775	-0.122321
C18ORF21	-0.146489	-0.34955	-0.208149	-0.103623	-0.263512	0.121403	-0.15832
C18ORF25	0.253837	-0.238095	0.263347	0.127568	-0.0132964	0.212086	0.100908
C18ORF32	-0.328871	-0.175032	-0.219651	-0.165985	-0.196025	0.0940969	-0.165245
C18ORF54	0.30749	-0.149292	0.458518	0.117334	-0.128653	0.0706871	0.112681
C19ORF12	0.115717	0.119176	-0.180047	-0.0131774	-0.130097	-0.0167716	-0.0175332
C19ORF18	-0.2928	-0.110682	0.038397	-0.0162698	-0.02765	0.00162411	-0.0678968
C19ORF24	-0.366916	0.0404118	-0.553186	-0.154017	-0.268488	-0.284194	-0.264398
C19ORF25	-0.342424	-0.0779923	-0.493628	-0.174173	-0.0673364	-0.119832	-0.212564
C19ORF38	0.24457	0.111969	0.0245808	0.00506889	0.153203	-0.0817521	0.0762733
C19ORF44	-0.0703092	-0.0967825	0.240376	0.205105	0.164613	0.191381	0.10573
C19ORF47	-0.033023	-0.309653	-0.275184	-0.00779785	-0.233635	0.00697839	-0.142052
C19ORF48	-0.38947	-0.300901	-0.5444	-0.125347	-0.451178	-0.257018	-0.344719
C19ORF53	-0.277119	0.20695	-0.598524	-0.152429	-0.260817	-0.16798	-0.20832
C19ORF54	-0.442724	-0.228829	-0.22951	0.109211	-0.018511	-0.0821571	-0.148753
C19ORF57	-0.0943951	-0.0396396	-0.0364185	0.0655244	-0.144615	-0.0209433	-0.0450812
C19ORF71	-0.086526	-0.0785071	0.197518	0.0683322	0.071417	-0.0327778	0.0232428
C19ORF73	-0.471018	0.364221	-0.419014	-0.196056	-0.230429	0.00209392	-0.158367
C1D	0.0707103	-0.0043758	-0.0690812	-0.133671	-0.111935	0.0735627	-0.0291316
C1GALT1	0.140765	-0.0746461	-0.0670691	0.108549	0.026976	0.0181973	0.0254622
C1GALT1C1	-0.255029	0.0164736	-0.241482	-0.137461	-0.0916069	0.106304	-0.100467
C1GALT1C1L	0.272146	0.135907	-0.0865526	0.0969447	-0.0826062	0.0643933	0.0667054
C1ORF100	0.0217306	0.0319588	-0.215506	0.0490396	-0.0723348	-0.0806863	-0.0442998
C1ORF105	0.146728	-0.0283254	-0.156356	0.108563	-0.197463	0.155043	0.00469829
C1ORF109	-0.0973623	-0.314801	0.112777	0.216133	-0.1715	0.115206	-0.0232577
C1ORF112	-0.0736964	-0.359073	0.0165661	0.00605596	-0.409884	-0.0383913	-0.143071
C1ORF115	0.0257699	-0.137452	0.369148	0.0177901	0.279247	0.0884834	0.107164
C1ORF116	-0.186052	0.153153	-0.54108	-0.0723903	0.288256	0.0322999	-0.0543021
C1ORF122	-0.310336	-0.048906	-0.572636	-0.108086	-0.248856	-0.263798	-0.25877
C1ORF127	0.00977436	-0.190991	-0.155701	0.0375222	0.155001	-0.0781718	-0.0370944
C1ORF131	-0.202404	-0.260232	-0.0267941	-0.101123	-0.247791	-0.0209433	-0.143215
C1ORF140	0.427108	0.18306	0.21021	-0.079128	0.266205	0.150035	0.192915
C1ORF141	0.0180235	-0.473697	-0.23674	0.196441	0.328231	0.0771633	-0.0150965
C1ORF158	-0.0100865	-0.120926	-0.361644	0.100313	0.349031	-0.0425416	-0.0143089
C1ORF159	-0.354212	-0.215187	-0.141247	0.0321843	-0.243796	-0.273672	-0.199322
C1ORF162	0.302099	0.177091	0.089839	-0.0216761	0.292681	0.00902776	0.14151
C1ORF174	-0.245079	-0.193308	-0.0478203	0.0567544	-0.154069	-0.185825	-0.128224
C1ORF185	-0.0609275	-0.0730342	0.115484	0.139997	0.00354713	0.181014	0.0510135
C1ORF189	-0.0540863	0.0467332	-0.0386377	0.0263763	0.225815	-0.0405794	0.0276036
C1ORF194	-0.113227	0.171473	0.00746359	0.0846539	0.293598	0.170948	0.102485
C1ORF21	-0.12583	0.353668	-0.190879	0.0215422	0.37716	0.233357	0.111503
C1ORF210	-0.189197	0.0133848	0.353622	-0.0688734	-0.0225148	0.0639558	0.0250628
C1ORF216	-0.137549	0.192535	0.0581154	0.103894	0.0282054	-0.161264	0.0139894
C1ORF220	0.0149267	-0.242986	-0.0332998	0.0667877	-0.00724787	0.196817	-0.000833759
C1ORF229	-0.330906	0.136715	0.148256	0.019342	-0.150858	0.199546	0.00368248
C1ORF35	-0.407879	-0.339254	-0.0934608	-0.177366	-0.328866	-0.12146	-0.244714
C1ORF50	-0.317427	-0.175032	-0.0971831	-0.181434	-0.0709318	-0.134153	-0.162693
C1ORF52	-0.207032	-0.182497	0.122535	0.118853	-0.0985396	0.0831777	-0.0272505
C1ORF54	0.474124	0.196396	-0.135044	-0.124795	0.135094	-0.00521253	0.0900939
C1ORF56	-0.275433	-0.0200772	-0.431992	-0.057058	-0.280228	-0.0330937	-0.18298
C1ORF68	0.0674615	-0.105763	-0.0203569	-0.0117272	0.0138506	-0.0520753	-0.0181018
C1ORF87	-0.105331	0.0953551	0.0494038	0.177986	0.389958	0.0121646	0.103256
C1ORF94	0.139963	-0.166464	-0.0765094	-0.0953308	0.0306902	0.128944	-0.00645112
C1QB	0.299417	-0.00849421	-0.0312877	-0.0245196	0.1213	-0.141548	0.0358113
C1QL1	0.361869	-0.127928	-0.108786	-0.150998	-0.0598284	0.124757	0.00651431
C1QL2	0.211222	0.0160948	-0.401142	-0.101889	0.0545961	-0.0716835	-0.0488003
C1QL3	0.276593	0.265122	-0.0819249	-0.0612102	0.154365	0.034147	0.0978487
C1QL4	0.155094	-0.124	0.50377	-0.103044	-0.217589	0.046767	0.0434997
C1QTNF2	0.515201	0.343008	0.010161	-0.10306	0.501013	0.015184	0.213584
C1QTNF4	0.210541	0.0580811	-0.00974865	-0.0920341	0.0841973	0.07029	0.0535544
C1QTNF6	-0.0725427	-0.14749	0.0704225	-0.253678	-0.142475	-0.124343	-0.111684
C1QTNF7	0.73291	0.301416	0.360127	-0.0369089	0.627425	0.362929	0.391316
C1QTNF8	-0.0682395	0.0997501	0.00229702	-0.0146514	0.101155	-0.0552251	0.0108476
C1QTNF9	0.0843322	0.235165	0.168243	0.0961393	0.11451	0.268639	0.161171
C1QTNF9B	0.0106328	0.146718	0.192277	0.0367748	0.101522	0.173297	0.110204
C1R	0.629406	0.194852	-0.133065	-0.118654	0.269521	-0.134299	0.11796
C1RL	0.342605	0.171686	-0.162408	-0.0274683	0.139711	-0.0134991	0.0751045
C1RL-AS1	0.364381	-0.0661519	0.362743	0.0867709	0.117235	-0.0316356	0.13889
C1S	0.714849	0.224453	-0.144836	-0.149772	0.220583	-0.146174	0.119851
C20ORF141	0.0478736	0.0545567	-0.2708	-0.00893591	-0.224292	-0.166798	-0.0947327
C20ORF144	-0.255845	-0.142352	-0.0852051	0.021183	-0.128776	-0.0576397	-0.108106
C20ORF173	-0.121186	-0.188759	0.247065	0.0963673	-0.0285802	-0.0742882	-0.0115636
C20ORF194	0.743744	-0.131789	0.276492	0.194244	0.464322	0.386063	0.322179
C20ORF197	0.0970946	0.0974448	0.327431	0.0902885	-0.00564005	-0.0320974	0.0957536
C20ORF202	0.143681	0.164994	0.462274	-0.0474432	0.390509	0.0562605	0.195046
C20ORF203	0.0427128	-0.228991	0.0173328	0.1547	0.11921	0.0829401	0.0313175
C20ORF27	-0.142657	0.143887	-0.23444	-0.0439403	-0.208758	-0.16572	-0.108605
C21ORF58	-0.381515	-0.367334	0.0372904	0.0697601	-0.0126342	-0.136996	-0.131905
C21ORF62-AS1	0.157799	0.206435	-0.0107311	0.0156948	0.260032	0.0276098	0.109473
C21ORF91	0.563347	0.180438	0.317304	0.118574	0.244417	0.119775	0.257309
C22ORF15	0.241533	-0.303732	-0.247925	0.0952265	0.325411	-0.0601094	0.00840064
C22ORF23	0.458546	0.0187902	0.147082	0.134154	0.293347	0.00788562	0.176634
C22ORF24	0.107584	-0.276963	0.0702775	0.121377	0.12974	-0.100143	0.00864548
C22ORF31	0.2781	-0.0002575	-0.0745435	0.0217495	0.0602431	0.0613233	0.0577691
C22ORF34	0.23367	0.019305	-0.0564405	0.0981977	0.205182	-0.0521967	0.0746196
C22ORF39	-0.0068395	0.0234234	-0.0855131	-0.0858054	0.0704656	0.134064	0.00829913
C2CD2L	-0.40334	-0.0712999	-0.378974	-0.0171074	0.0329242	-0.0107531	-0.141425
C2CD3	0.0458565	-0.137709	0.0108652	0.187637	0.0359219	0.190968	0.0555899
C2CD4A	0.211746	0.0924067	-0.105195	0.0534057	-0.155039	-0.119427	-0.00368361
C2CD4B	0.213701	0.0020592	-0.0496986	0.00837806	0.0817801	-0.0192098	0.0395017
C2CD4C	-0.164699	0.215187	0.226056	-0.122101	-0.0158084	0.0206193	0.0265424
C2CD4D	-0.359069	0.337452	-0.169154	-0.0963695	-0.326537	0.0746967	-0.0898301
C2CD5	0.0957732	0.0679537	0.193125	0.116689	0.115702	0.242357	0.1386
C2ORF15	-0.300077	0.0818533	-0.283736	0.0979973	-0.180113	0.0355481	-0.0914213
C2ORF16	-0.0892415	0.0571429	-0.244232	0.100813	-0.133171	0.0320974	-0.0460985
C2ORF27A	-0.0838752	0.215701	0.103018	-0.200594	0.0147505	-0.123185	-0.0123641
C2ORF42	0.150526	0.119691	0.0470154	0.184356	0.106189	0.122804	0.121764
C2ORF48	-0.0972453	-0.217646	0.0709128	0.0611884	-0.160595	-0.17216	-0.0859241
C2ORF49	0.0627971	-0.0290862	0.0323608	-0.0535178	-0.259926	-0.177473	-0.0708076
C2ORF50	0.0591004	0.181725	-0.221168	0.016926	0.15199	0.106215	0.0491315
C2ORF66	0.17306	-0.32087	0.00269545	0.112402	0.126255	0.13381	0.0378921
C2ORF68	-0.350075	0.143372	0.0455734	-0.035335	-0.149172	-0.0822381	-0.0713125
C2ORF69	0.0200264	-0.105277	-0.0142186	0.120172	-0.085469	0.0145279	-0.00837296
C2ORF70	0.000796063	0.213127	0.087558	0.00938268	0.0905189	0.0932776	0.0824434
C2ORF72	-0.07592	-0.434492	0.28273	-0.134968	0.138684	0.11229	-0.0186126
C2ORF73	0.310609	0.343223	0.478813	0.14569	0.337894	0.104051	0.286713
C2ORF74	-0.0228174	0.0594595	0.105567	-0.0478239	0.0938016	-0.0601	0.0213477
C2ORF76	-0.343771	0.389961	-0.370791	-0.0510676	-0.221893	-0.123007	-0.120095
C2ORF78	-0.0368844	-0.285914	-0.0345754	0.0844409	-0.113794	-0.153346	-0.0900121
C2ORF80	0.235124	-0.225824	0.00285319	0.0793215	-0.0584453	0.135593	0.0281037
C2ORF81	-0.184997	0.269241	-0.00150905	0.0381424	0.0608562	-0.0461676	0.0225943
C2ORF83	-0.0172646	-0.292466	-0.157226	-0.00427653	-0.146953	-0.0861258	-0.117385
C2ORF88	0.727634	0.0530245	-0.225285	0.0558403	0.0838241	0.262526	0.159594
C3	0.507894	0.0867439	0.0414822	-0.0525444	0.355602	-0.052907	0.147712
C3AR1	0.435154	0.194852	0.0166331	0.00147521	0.222511	-0.050242	0.136731
C3ORF14	0.0140181	0.289575	-0.33226	-0.0348203	-0.209435	0.00205342	-0.0451448
C3ORF18	0.353093	0.14749	-0.177901	0.0843256	0.112412	0.066475	0.0976491
C3ORF20	-0.0592349	0.111469	-0.0690983	0.158538	0.0302351	0.190005	0.0603189
C3ORF22	-0.139925	-0.0989341	0.26884	0.118126	0.0031879	-0.0656367	0.0142764
C3ORF33	-0.131543	0.0553411	-0.0620724	-0.0424237	-0.175239	0.0737409	-0.0470327
C3ORF35	-0.219911	-0.184299	0.0997653	0.0746245	-0.0168589	0.261368	0.00244824
C3ORF36	0.238945	0.0574003	0.401107	-0.0629558	0.275148	0.200324	0.184995
C3ORF38	0.119732	0.166023	-0.395137	-0.078414	-0.0327723	0.118544	-0.0170042
C3ORF49	0.0350573	0.173745	0.0471082	0.0852537	0.0866387	0.152294	0.0966828
C3ORF52	-0.00772814	-0.00746461	-0.2945	0.0224699	0.0731321	-0.0598732	-0.0456607
C3ORF62	-0.294975	-0.0926641	0.0342388	0.122035	0.207788	0.0874547	0.0106462
C3ORF67	-0.0820187	0.0028314	0.12609	0.0389552	-0.12841	-0.037719	-0.0133786
C3ORF70	0.789745	0.10399	0.62173	-0.000157599	0.4391	0.271258	0.370944
C3ORF79	0.0402127	-0.260708	-0.0285319	0.0203895	0.0767971	-0.0476435	-0.0332474
C3ORF84	0.031594	-0.382541	0.000226799	0.012854	0.0876126	-0.069147	-0.0532334
C3P1	0.0221423	0.13517	-0.365701	0.0238222	-0.0117208	-0.205257	-0.0669241
C4BPA	0.291919	0.00978121	-0.221461	-0.159249	0.264637	0.0584307	0.0406763
C4BPB	0.121355	0.246589	-0.291175	-0.063872	-0.0790377	-0.0151734	-0.0135523
C4ORF17	-0.0179495	-0.000706833	-0.099146	-0.00677786	-0.0796545	0.0483636	-0.0259785
C4ORF19	0.263731	-0.348777	-0.205131	-0.0406913	0.25123	0.0831129	0.000579153
C4ORF3	0.308932	0.131532	0.376425	-0.215103	0.1251	0.0226848	0.124928
C4ORF33	0.103811	0.0236808	-0.322267	0.0159171	-0.0146512	-0.0182135	-0.035287
C4ORF36	0.379329	0.217246	-0.34118	-0.0427395	0.049063	0.0704321	0.0553584
C4ORF45	-0.0229455	-0.113286	0.108433	0.0888033	0.0787825	0.0728665	0.0354423
C4ORF46	-0.062018	-0.213642	-0.0343729	-0.0379221	-0.291011	-0.236654	-0.145937
C4ORF47	-0.313264	0.0393822	0.294879	-0.0130911	0.0283826	0.0186104	0.00914984
C4ORF48	-0.294779	-0.265637	-0.505852	-0.306777	-0.333446	-0.22311	-0.3216
C5	0.121169	-0.107079	-0.0738766	-0.0259062	0.183125	0.129949	0.0378969
C5AR1	0.330826	0.182497	0.119852	0.0178651	0.321929	-0.0361961	0.156129
C5AR2	0.314961	-0.0226512	-0.0689135	0.0702321	0.0483714	0.0702497	0.0687083
C5ORF15	-0.0702925	-0.248906	0.269819	-0.0119182	0.0575333	0.178664	0.0291499
C5ORF22	-0.112977	-0.216216	-0.179779	0.0302441	-0.237428	0.00867135	-0.117914
C5ORF24	0.178983	0.185328	0.51167	0.137016	0.146148	0.276151	0.239216
C5ORF30	-0.302694	-0.19305	0.136553	0.187161	-0.095961	0.0221502	-0.0409736
C5ORF34	0.305514	-0.353411	-0.226626	0.0426891	-0.317865	-0.079808	-0.104918
C5ORF38	-0.319355	0.0197038	-0.228271	-0.0690557	0.18231	-0.192224	-0.101149
C5ORF46	0.0997924	-0.277806	0.101182	-0.226572	-0.26385	-0.247168	-0.135737
C5ORF47	-0.010715	0.106368	-0.132144	0.0399761	0.0442297	-0.0728561	-0.00419027
C5ORF49	-0.315081	0.0911966	0.117539	-0.00569597	0.300861	-0.0405703	0.0247082
C5ORF51	0.147402	0.0993565	0.167505	0.158262	-0.0874126	0.12568	0.101799
C5ORF52	0.0967793	-0.186257	0.0174964	-0.0332944	0.0183108	-0.0881636	-0.0291881
C5ORF56	0.101847	-0.0391248	0.153991	0.145971	0.182977	-0.0107693	0.0891485
C5ORF58	0.325547	-0.18816	0.120658	0.0275006	0.144359	-0.0558555	0.0623417
C5ORF60	-0.192713	0.015028	-0.157809	-0.0282239	0.0142103	-0.000294882	-0.0583004
C5ORF63	-0.171664	-0.0185328	-0.205969	0.0915349	0.100989	0.158227	-0.0075692
C6	0.3791	0.0499356	0.316633	-0.044072	0.45938	0.22404	0.230836
C6ORF118	-0.12809	0.153246	-0.215533	0.0225021	0.338336	-0.0268568	0.023934
C6ORF120	-0.108987	-0.202317	-0.0362508	0.0482855	0.0404852	0.132282	-0.0210838
C6ORF132	-0.1396	0.282111	-0.0969484	0.0316144	0.0886658	-0.0402949	0.0209246
C6ORF136	-0.465515	-0.277477	-0.530986	-0.0385803	-0.188772	-0.0763411	-0.262945
C6ORF141	0.307288	-0.0795367	-0.0617049	-0.0787347	0.0161157	0.248901	0.0587214
C6ORF15	0.0340233	0.162089	0.00958557	-0.180393	0.0657253	-0.156256	-0.010871
C6ORF163	-0.0515676	-0.190476	0.119987	0.145843	0.0690811	0.0875843	0.0300752
C6ORF201	-0.141543	-0.191248	0.11717	0.0181304	0.227118	0.294972	0.0540999
C6ORF203	-0.290666	-0.13565	-0.281858	-0.102527	0.0731671	0.175424	-0.0936851
C6ORF223	0.135886	-0.355985	0.396244	-0.14292	-0.00950932	-0.275713	-0.0419994
C6ORF226	-0.290676	0.332561	-0.597217	-0.112014	-0.0390498	-0.068824	-0.129203
C6ORF62	-0.351245	-0.181467	-0.106137	0.0681459	-0.0344562	0.112655	-0.0820841
C6ORF89	0.259909	0.198198	0.20389	0.0774941	0.204383	0.216395	0.193378
C7	0.770668	0.34955	0.109926	0.126087	0.656575	0.333042	0.390975
C7ORF13	-0.201098	-0.0561133	-0.15607	0.026874	-0.166868	0.0846763	-0.0780998
C7ORF25	-0.0513172	-0.120206	-0.24896	0.0208885	-0.138921	-0.0651708	-0.100615
C7ORF26	-0.292591	-0.00592021	-0.246345	0.0130845	-0.0492226	-0.0994998	-0.113416
C7ORF31	0.535232	0.0584299	-0.254762	0.161296	0.143995	-0.0683299	0.0959769
C7ORF33	-0.0243325	-0.0128757	-0.135434	0.0803003	-0.0261704	0.0582116	-0.0100501
C7ORF50	-0.220877	-0.108623	-0.405869	-0.114379	-0.280202	-0.240663	-0.228435
C7ORF57	0.04694	-0.00708079	-0.123082	0.0453928	0.20961	0.0431846	0.0358274
C7ORF61	-0.0260096	0.137452	-0.140711	0.0811056	-0.203927	-0.000959883	-0.0255084
C7ORF65	0.159482	-0.101501	0.168136	0.00453982	-0.0387024	-0.242902	-0.00849124
C7ORF69	0.0758698	0.0831403	0.0815426	-0.00156141	0.00498385	0.0538252	0.0496334
C7ORF71	-0.0337059	-0.0604499	0.196925	0.0846576	0.055769	0.0660949	0.0515485
C8A	-0.0698521	-0.395602	-0.170045	0.0330888	0.00379444	-0.106375	-0.117499
C8B	-0.0809742	-0.300097	0.124539	-0.0169631	0.208096	-0.134802	-0.0333668
C8G	-0.202885	-0.247619	-0.367337	0.0806274	-0.144192	-0.134178	-0.169264
C8ORF31	0.630425	0.032175	-0.0219988	-0.112839	-0.0175405	0.104102	0.102387
C8ORF33	-0.335339	-0.156242	-0.41338	-0.0890291	-0.308658	0.0775966	-0.204175
C8ORF34	-0.0470083	0.143887	0.256951	0.0700492	0.477274	0.188053	0.181534
C8ORF37	0.0281153	0.164221	0.417103	-0.0550631	-0.0382996	0.0675685	0.0972742
C8ORF44	-0.211796	0.131789	-0.0266264	0.112561	-0.194874	0.175804	-0.00219029
C8ORF48	0.40094	0.181725	0.0592555	-0.070067	0.233536	0.212282	0.169612
C8ORF58	0.150439	-0.150322	0.313146	-0.0970754	0.105802	-0.157676	0.0273856
C8ORF76	-0.479122	-0.117632	-0.414085	-0.217393	-0.471232	-0.0669286	-0.294399
C8ORF82	-0.358277	0.0298584	-0.325822	-0.132022	-0.365529	-0.104174	-0.209327
C8ORF86	0.00791179	-0.203478	0.053013	-0.0305355	0.020534	0.214526	0.0103286
C9	-0.0030834	-0.310522	-0.313649	0.00345097	-0.0313067	-0.21483	-0.14499
C9ORF116	-0.410522	-0.0229086	-0.219484	-0.22268	0.0696759	-0.236702	-0.17377
C9ORF129	0.123704	-0.0211068	0.18444	0.0785044	0.146569	-0.00876045	0.0838917
C9ORF131	0.0158522	0.108623	0.339129	0.196109	0.0881255	0.268887	0.169454
C9ORF135	0.0600806	-0.122115	-0.067229	0.0217201	0.284845	-0.138488	0.00646893
C9ORF139	-0.0297447	0.0548263	0.0224681	0.0674265	0.150812	-0.0472777	0.0364183
C9ORF152	-0.125399	0.145174	-0.102786	-0.138591	0.165052	0.0617768	0.000871157
C9ORF153	-0.0662628	-0.411689	0.315714	-0.0459526	0.0532867	-0.0562774	-0.0351969
C9ORF16	-0.156979	0.352381	-0.647586	-0.276826	-0.200423	-0.348624	-0.213009
C9ORF163	-0.453999	0.047619	-0.199195	-0.0644963	-0.126842	0.0669205	-0.121666
C9ORF170	0.17542	-0.0123592	-0.0486917	0.0639953	0.14806	0.108788	0.0725355
C9ORF24	0.342383	0.410811	-0.450335	0.0412819	0.330748	0.114137	0.131504
C9ORF40	0.0618872	-0.236551	0.109423	-0.119377	-0.304755	-0.00863085	-0.0830006
C9ORF43	-0.385625	0.235006	0.185748	0.0676184	0.0143448	-0.214386	-0.0162156
C9ORF50	0.113456	0.221364	0.357872	-0.182147	0.114348	0.0629048	0.114633
C9ORF57	-0.0453187	-0.348279	-0.244821	0.0589718	0.0686768	-0.0127517	-0.0872536
C9ORF64	0.0618173	-0.305277	0.312542	0.0148695	0.0428483	0.0137664	0.0234278
C9ORF85	-0.283555	0.0754183	0.113146	-0.114249	0.0326858	0.139458	-0.0061826
CA1	-0.105296	-0.0190476	-0.0261805	-0.00810132	0.291691	-0.120162	0.0021505
CA11	0.48314	0.249163	-0.16214	-0.149848	-0.0819257	0.137587	0.0793296
CA14	0.507734	0.252011	-0.109725	0.109291	0.013085	-0.134882	0.106252
CA2	0.0637764	-0.0931789	-0.0625755	-0.121476	0.249229	0.114178	0.0249921
CA3	0.287258	-0.00489092	0.00938967	-0.0502879	0.410469	0.309435	0.160229
CA4	0.135402	-0.0754183	0.260463	-0.0632376	0.333703	0.0874712	0.113064
CA5A	0.0548437	-0.0453637	-0.229238	0.0671322	-0.127923	-0.0425527	-0.0538502
CA5B	0.141564	0.546718	0.229913	0.0575806	0.418736	0.352018	0.291088
CA6	0.0221645	-0.0339483	-0.0229953	0.0234561	-0.0344991	0.310255	0.0440721
CA7	0.0277813	-0.179652	-0.0945677	0.00777418	0.0747716	-0.0402668	-0.0340266
CA8	0.195522	0.0337194	0.201341	0.0110618	0.227314	-0.00864705	0.110052
CA9	0.206247	-0.332561	0.193597	-0.0375762	0.0122875	-0.261231	-0.0365394
CAAP1	-0.124353	-0.114801	-0.244601	-0.0202337	-0.134428	0.261052	-0.062894
CAB39	0.142254	-0.169369	0.0318913	0.164076	0.233234	-0.00460501	0.0662467
CAB39L	-0.0565238	0.444015	-0.0449363	0.197542	0.336171	0.121751	0.166337
CABLES1	0.198168	-0.0769627	0.553052	0.224605	0.280817	0.387765	0.261241
CABLES2	-0.135803	-0.0779923	-0.233836	0.0463475	-0.255769	0.0983577	-0.093116
CABP1	0.469354	-0.292149	0.616398	0.0224719	0.136505	-0.0431584	0.15157
CABP2	0.0264895	-0.428009	-0.198292	0.0234825	-0.0268143	-0.0871893	-0.115055
CABP4	-0.403786	-0.241457	0.20882	0.0983845	-0.0516923	0.0703794	-0.0532253
CABP5	-0.00193083	-0.0974059	0.0730367	0.0401182	0.17153	-0.0381361	0.0245354
CABP7	-0.0903174	-0.00720721	-0.239168	0.018243	-0.00842521	0.049837	-0.046173
CABS1	0.191006	-0.270014	0.216674	-0.0750614	-0.0313229	0.095858	0.0211899
CACFD1	-0.582059	0.11686	-0.358048	-0.143614	-0.0448571	-0.0215346	-0.172209
CACHD1	0.880827	-0.156242	0.357746	0.377469	0.488353	0.202624	0.358463
CACNA1A	0.391681	0.0301158	0.40674	0.0728806	0.140941	-0.0382617	0.16735
CACNA1B	0.147751	0.015454	-0.224727	0.05941	0.121458	-0.129481	-0.00168914
CACNA1D	-0.148613	-0.0043758	0.191147	0.0898225	0.15026	0.362313	0.106759
CACNA1E	0.102473	0.0906049	0.150575	0.0579854	-0.0562728	0.0270352	0.0620667
CACNA1F	0.247909	-0.0468468	0.176834	0.0749238	0.137363	-0.00503434	0.0975247
CACNA1G	0.0807864	0.0689833	-0.178331	-0.0233745	0.282632	0.0962879	0.0544974
CACNA1H	0.416179	0.299356	0.167673	0.0391547	0.3024	0.169575	0.23239
CACNA1I	0.171349	-0.253684	-0.267902	-0.0445684	0.13207	0.148061	-0.0191124
CACNA1S	0.150364	-0.0728564	0.140193	-0.0867691	0.243191	0.0990991	0.0788703
CACNA2D1	0.425336	0.416731	0.490443	0.0488157	0.299586	0.147633	0.304757
CACNA2D2	0.00428498	0.232175	0.0801811	0.0199562	0.371216	0.180681	0.148082
CACNA2D3	0.620932	0.378893	0.0899732	0.00462637	0.328277	0.121496	0.257366
CACNA2D4	0.445103	-0.189189	0.0365862	0.0567329	0.206323	-0.0907596	0.077466
CACNB1	0.228636	0.0725869	-0.0357143	-0.0817517	0.141337	-0.029238	0.0493093
CACNB2	0.352509	0.438095	-0.0356808	0.0766654	0.245125	0.246261	0.220496
CACNB3	-0.0479926	0.140026	-0.507948	-0.0920973	-0.135924	-0.0448634	-0.1148
CACNB4	0.396597	0.0908623	-0.392522	0.0940737	0.291191	0.429133	0.151556
CACNG1	0.23006	-0.240376	0.220533	-0.123238	0.157968	0.165602	0.0684247
CACNG2	-0.0542509	-0.276438	0.206765	0.00781329	-0.0535116	-0.0174322	-0.0311756
CACNG3	0.00566876	-0.081174	-0.0894823	-0.0446786	0.0180291	-0.0251098	-0.0361245
CACNG4	0.26852	0.0505824	-0.161969	-0.165391	0.152716	0.140913	0.0475618
CACNG5	0.0907179	-0.0288586	0.19558	-0.0219176	-0.0466131	-0.0404651	0.0247406
CACNG6	0.155569	-0.187949	-0.0941864	-0.0734353	0.340932	-0.0024168	0.0230856
CACNG7	0.119258	0.0347294	0.372391	0.0133649	-0.0514157	0.038608	0.0878227
CACNG8	0.0313007	-0.155222	0.251561	0.0772277	0.0500803	0.0901509	0.0575165
CACTIN	-0.153829	-0.259717	-0.198055	0.0640475	-0.0781629	-0.185825	-0.135257
CACUL1	0.0333088	-0.0262548	0.0244802	0.0871143	0.0210727	0.0507766	0.0317496
CACYBP	-0.225499	-0.351351	-0.187995	-0.196253	-0.402614	-0.0362852	-0.233333
CAD	-0.0878698	0.0324324	0.0248491	0.178554	-0.172706	-0.110549	-0.0225481
CADM2	0.0599441	0.21869	0.0157402	-0.0370144	0.0889732	0.129321	0.0792756
CADM3	0.506933	0.349807	0.246479	-0.142835	0.479916	0.127713	0.261335
CADM4	-6.50012e-05	-0.183269	-0.52002	-0.0517374	-0.149762	0.106077	-0.133129
CADPS	-0.00148657	0.23269	0.13198	0.129555	0.443825	-0.00961908	0.154491
CADPS2	0.138785	0.248649	0.356942	-0.140571	0.128161	-0.0632996	0.111444
CAGE1	-0.0688616	-0.253797	-0.00802989	0.060006	-0.172467	-0.305533	-0.12478
CALB1	0.0806183	0.250467	-0.0614017	0.0097614	-0.0156972	-0.0136206	0.0416878
CALB2	0.302402	0.209266	-0.0396322	-0.2291	0.249885	0.23288	0.12095
CALCB	-0.0843204	-0.0155447	-0.24662	-0.0120104	-0.0886462	0.0527319	-0.0657349
CALCOCO1	0.407653	0.407207	0.140543	0.127238	0.368887	0.162236	0.268961
CALCOCO2	0.31606	-0.0774775	0.195205	-0.133561	0.271026	0.145574	0.119471
CALCRL	0.595553	0.474389	0.653622	-0.0564832	0.525482	0.362759	0.425887
CALHM2	0.654453	0.14157	0.251308	-0.131846	0.201338	0.0270509	0.190645
CALHM3	0.206191	0.148301	-0.215524	-0.167044	0.0492676	-0.0948345	-0.0122738
CALM1	0.411294	0.188417	0.61452	-0.0948441	0.306272	-0.0468885	0.229795
CALM2	-0.09312	-0.0746461	-0.583669	-0.220575	-0.166617	-0.00286345	-0.190248
CALM3	-0.0281883	-0.433462	0.0345406	-0.183103	0.110452	-0.0111743	-0.0851558
CALML3	0.268042	0.0328743	0.0750516	-0.0687162	-0.094715	0.113567	0.0543506
CALML4	0.00421716	-0.16242	0.187894	0.0787851	0.307012	0.216614	0.10535
CALML5	-0.0371538	0.0994789	-0.228386	-0.24317	-0.00238147	-0.0521298	-0.0772904
CALML6	-0.134901	-0.0347714	0.124244	0.0864602	0.0218034	-0.0379068	0.00415469
CALN1	0.166818	-0.221019	0.0356618	-0.106971	0.289359	0.167143	0.0551653
CALR	-0.435268	-0.370656	-0.431489	-0.0109693	-0.251249	-0.181993	-0.280271
CALR3	-0.144605	-0.0697734	-0.011327	0.0584615	-0.0725296	0.100394	-0.0232298
CALU	0.284521	-0.0643501	-0.0853789	0.0413665	-0.206472	0.0514246	0.0035184
CALY	-0.000646504	0.235302	-0.118002	-0.0619013	-0.166655	-0.0579433	-0.0283077
CAMK1	-0.293729	-0.12973	-0.139101	-0.0745777	0.0728486	-0.137968	-0.117043
CAMK1G	0.649618	0.24453	0.180785	0.156276	0.355195	-0.0880703	0.249722
CAMK2B	-0.295721	-0.16139	-0.3967	0.00720229	0.0678281	0.0499585	-0.12147
CAMK2D	0.278452	-0.0885457	0.15892	-0.0724803	0.220239	0.0880055	0.0974319
CAMK2G	0.667489	0.16834	0.183635	0.0251255	0.0853399	0.0401895	0.19502
CAMK2N1	0.174303	0.366795	0.0516432	-0.274367	0.317925	0.211049	0.141225
CAMK2N2	-0.336018	-0.0924067	-0.0875427	-0.240147	-0.0509553	-0.121557	-0.154771
CAMK4	0.69703	-0.0612613	0.427264	-0.095531	0.363341	0.0428869	0.228955
CAMKK1	-0.0842605	0.0414414	0.162844	0.00786504	0.107597	0.067771	0.050543
CAMKMT	-0.199135	0.0329472	0.106539	0.0669328	0.0962256	0.138802	0.0403855
CAMKV	-0.139763	-0.0563707	0.180298	0.095087	-0.00197073	0.0657214	0.0238336
CAMLG	-0.225101	0.172458	0.189001	0.028912	0.0307377	0.0780341	0.0456736
CAMP	0.147503	-0.0558702	-0.0179211	-0.128448	0.141165	-0.00512784	0.0135501
CAMSAP1	0.0830554	-0.0319176	0.411066	-0.0298468	0.0744542	0.0389421	0.0909589
CAMSAP2	0.416376	0.272587	0.135144	0.0472089	0.042503	0.252012	0.194305
CAMSAP3	-0.532018	-0.338739	0.069383	-0.00340788	-0.0712037	-0.030129	-0.151019
CAMTA2	-0.0792812	-0.0720721	-0.0753856	0.0651039	0.111268	0.0803912	0.00500402
CAND2	0.748856	0.284427	-0.307143	-0.0138443	0.17527	0.199117	0.181114
CANX	-0.0243019	-0.463835	0.378638	0.00306738	0.011408	0.143112	0.00801473
CAP1	0.544749	-0.112741	0.103488	-0.0485037	0.142375	-0.106863	0.0870839
CAP2	0.741401	0.268468	0.16281	0.169065	0.142297	0.195836	0.27998
CAPG	0.372419	0.117632	-0.501811	-0.211511	0.110841	-0.221595	-0.0556709
CAPN1	0.135866	-0.0527671	-0.593226	0.0642719	-0.0237541	-0.275082	-0.124115
CAPN10	-0.418551	-0.196396	-0.322435	0.0480661	-0.165016	-0.268561	-0.220482
CAPN11	0.275594	-0.0803089	0.22277	-0.154439	0.318853	0.226002	0.134745
CAPN12	0.125502	0.0550837	0.15617	0.0113617	-0.14409	0.0518864	0.0426524
CAPN13	0.23057	-0.052513	0.274212	-0.0053675	0.080531	0.0411713	0.0947673
CAPN14	0.0647364	-0.00823681	0.272581	0.0973288	0.0499611	0.110962	0.0978887
CAPN15	-0.313751	-0.22574	0.115526	0.0129198	0.000595429	-0.378109	-0.131426
CAPN2	0.146985	0.00694981	-0.228605	-0.0673136	0.0950158	0.0464511	-8.62199e-05
CAPN7	0.157471	0.0525097	0.109222	0.144758	0.245392	0.162787	0.145357
CAPNS1	-0.28915	0.217503	-0.558384	-0.0730183	0.0654655	-0.108038	-0.12427
CAPRIN1	0.0333317	-0.185843	0.101811	0.0120916	-0.0698198	0.0133695	-0.0158432
CAPRIN2	0.118146	-0.00617761	0.0205231	0.194642	0.0884357	0.309937	0.120918
CAPS	-0.180608	0.0388674	-0.49839	-0.0567577	0.130251	0.187412	-0.0632042
CAPS2	0.269677	0.216359	-0.0186117	0.138315	0.221861	0.26319	0.181798
CAPSL	-0.10024	-0.0649402	0.00471995	0.00294026	0.266963	-0.103526	0.000986203
CAPZA1	-0.110236	-0.252767	-0.129343	0.0109366	-0.0657523	-0.126166	-0.112221
CAPZA2	0.39378	-0.0481338	-0.165895	-0.00617375	-0.00795973	0.108872	0.0457482
CAPZA3	0.216565	-0.262186	-0.16095	0.0228173	-0.0117945	0.294335	0.0164646
CAPZB	0.118261	0.0169884	-0.178404	-0.0748161	0.0743119	-0.0650412	-0.0181166
CARD10	0.0669165	-0.223938	0.140979	-0.00861197	0.0783494	0.14811	0.0336341
CARD18	-0.0232309	-0.254776	-0.117566	0.0528406	-0.0468268	-0.0522714	-0.0736384
CARD6	0.623455	0.19305	0.309759	-0.0834231	0.337873	0.0597112	0.240071
CARD9	0.309023	-0.184299	-0.0824614	-0.101137	0.117377	-0.331751	-0.0455413
CARHSP1	-0.0619595	0.360103	-0.050503	-0.0710553	-0.122651	-0.427966	-0.0623386
CARM1	-0.361053	-0.130245	-0.461435	0.0751935	-0.189964	-0.186764	-0.209045
CARNS1	-0.103741	-0.0391248	-0.0522468	0.128327	0.040562	0.205144	0.0298201
CARS	-0.367777	-0.279279	-0.522435	0.114212	-0.297551	-0.312497	-0.277554
CARS2	-0.32082	-0.153925	-0.411335	0.0522193	-0.0687064	-0.00991879	-0.152081
CARTPT	0.0362207	0.23507	-0.0975551	0.00694848	0.0502054	0.0628575	0.0489579
CASC1	0.00946748	0.0669241	0.381422	0.0592466	0.31276	0.149766	0.163264
CASC2	-0.0514456	0.42677	-0.0159624	0.0537459	0.398091	0.101104	0.15205
CASC3	0.0674502	0.164736	0.294836	0.0559872	-0.0324562	0.214281	0.127472
CASC4	0.172041	0.28417	-0.00278337	-0.0578779	0.180227	0.206885	0.130444
CASKIN1	-0.341156	-0.16834	-0.302026	0.0127564	-0.257972	0.16465	-0.148681
CASKIN2	0.381905	-0.150837	0.455231	-0.0658757	0.241353	0.16256	0.170723
CASP1	0.534826	-0.169112	0.152012	0.0511849	0.270666	-0.159377	0.113367
CASP10	0.353858	-0.329215	0.368545	0.200259	0.181831	-0.0843847	0.115149
CASP12	0.344831	0.289337	0.544836	0.179634	0.428649	0.247526	0.339135
CASP14	0.224887	-0.0303754	-0.167596	0.116829	-0.0571806	-0.22538	-0.0231359
CASP2	0.021656	-0.349035	0.155701	0.272177	-0.0809411	0.0956036	0.0191937
CASP3	-0.101587	-0.138739	-0.123474	-0.0706352	-0.132057	-0.050566	-0.102843
CASP4	0.231892	-0.0370656	-0.100436	-0.00499217	0.0141405	-0.245945	-0.0237344
CASP5	0.1984	-0.255598	0.134604	0.0196209	0.0503091	-0.24355	-0.0160358
CASP6	-0.0971694	-0.317117	-0.380986	-0.115477	-0.286577	-0.0674551	-0.210797
CASP7	0.0857212	-0.112227	0.363078	-0.143596	0.0773308	-0.127899	0.0237347
CASP9	-0.144394	0.127156	-0.00734406	0.142036	0.103154	0.0346004	0.0425348
CASQ1	0.549065	0.223567	-0.0681428	0.131075	0.219468	0.156914	0.201991
CASQ2	0.593151	0.558301	0.472267	0.12121	0.587777	0.485627	0.469722
CASS4	0.408407	0.210296	0.225252	0.158028	0.55998	0.172248	0.289035
CAT	0.355734	0.184813	-0.0497653	-0.0214941	0.355494	0.152816	0.162933
CATIP	-0.242334	0.0821107	0.184775	0.0230135	0.265673	-0.179626	0.0222689
CATSPER1	0.193202	0.0644829	-0.253593	-0.12597	-0.130699	-0.315206	-0.0946303
CATSPER2	-0.294079	-0.231145	-0.108149	0.0621356	0.0722155	0.198461	-0.0500936
CATSPER2P1	-0.248458	-0.158816	-0.264789	-0.0175043	-0.187341	-0.0366173	-0.152254
CATSPER3	-0.237298	-0.275933	0.214386	0.0441785	-0.0175591	-0.0583828	-0.0551014
CATSPER4	-0.0952998	-0.156446	0.193811	0.130669	-0.0617821	0.0872055	0.0163596
CATSPERB	-0.104678	-0.21287	0.0215758	-0.00402904	-0.137009	-0.0836725	-0.0867805
CATSPERD	-0.108677	-0.228472	-0.234031	0.133254	0.30829	-0.051982	-0.0302695
CATSPERG	-0.211516	0.0496782	-0.221496	0.0269068	0.0601932	0.136964	-0.0265449
CAV1	0.812056	0.444273	0.236217	0.0526937	0.428138	0.211024	0.364067
CAV2	0.827096	0.307851	-0.0204896	-0.0183375	0.268839	0.0218829	0.23114
CAV3	0.440279	-0.0658442	-0.083983	0.138124	0.465708	0.101569	0.165975
CBFA2T2	-0.134809	-0.0988417	0.0386653	0.19665	-0.0525751	0.106247	0.00922283
CBFA2T3	0.0792712	0.261004	0.265594	-0.0325617	0.433874	0.134768	0.190325
CBFB	0.0480606	-0.00694981	0.0962441	-0.0202387	0.0784069	0.0173387	0.035477
CBL	0.42907	0.20695	0.388732	0.259922	0.190151	0.154752	0.271596
CBLB	0.157253	0.0808237	0.357612	-0.0163534	0.127797	0.125129	0.13871
CBLC	-0.277914	-0.158559	-0.518454	-0.161734	-0.23078	-0.178599	-0.25434
CBLL1	0.134095	-0.186615	0.0946009	0.273114	-0.103571	0.199036	0.0684433
CBLN1	-0.0152967	0.13493	0.196319	0.0220845	0.153192	0.183124	0.112392
CBLN4	0.238071	0.023639	0.225184	-0.134962	0.27134	0.317839	0.156852
CBR1	-0.0274828	-0.365766	-0.587223	-0.162399	-0.195596	-0.35448	-0.282158
CBR3	-0.0846925	0.0200772	-0.22391	-0.0810844	-0.12597	-0.123055	-0.103106
CBR4	-0.198841	0.137452	-0.142924	-0.0310384	0.177535	0.183702	0.0209809
CBS	-0.242444	-0.393848	-0.161636	0.132646	-0.311468	-0.193487	-0.19504
CBX1	-0.0449331	-0.0010296	0.311737	-0.0981346	-0.226435	0.0489946	-0.00163343
CBX4	-0.32996	-0.470785	-0.230516	-0.00394745	-0.2954	-0.1102	-0.240135
CBX5	0.228407	-0.0664093	0.0904091	0.0935182	0.0193946	0.010826	0.062691
CBX6	0.469795	0.144659	0.430885	0.0011032	0.303628	0.1331	0.247195
CBX7	0.684175	0.446332	0.46831	0.0412587	0.521727	0.22243	0.397372
CBY1	-0.293988	0.0473616	-0.246144	-0.0670046	-0.130897	0.087722	-0.100492
CC2D1B	-0.310301	-0.300901	-0.205936	0.00758799	-0.0235471	-0.0661023	-0.149866
CC2D2A	0.481357	0.0749035	0.265359	0.0453799	0.34136	0.243887	0.242041
CC2D2B	0.254686	-0.0872587	0.309188	0.0578295	0.244874	0.151931	0.155208
CCAR1	-0.0844565	-0.383012	0.17666	0.152963	-0.173373	0.0503797	-0.0434732
CCAR2	0.0652926	-0.258945	0.0776995	-0.0534262	0.0822191	-0.0935947	-0.0301257
CCBE1	0.66747	0.118033	-0.237525	0.0354756	0.337596	-0.131277	0.131629
CCDC102A	0.323823	0.215959	0.0521462	0.0209449	0.157514	-0.0780503	0.115389
CCDC102B	0.316109	0.12755	0.481824	-0.0524826	0.358125	0.131512	0.227106
CCDC103	-0.0219888	0.337194	0.165392	-0.0906312	0.0642826	-0.00665438	0.0745992
CCDC105	0.148117	-0.292028	0.0303014	0.115453	0.0319992	-0.187099	-0.0255428
CCDC106	-0.274121	0.222394	-0.212441	-0.169061	-0.10765	-0.0768676	-0.102958
CCDC107	-0.00768267	0.030888	-0.127565	-0.281092	-0.121423	-0.0108827	-0.0862931
CCDC110	-0.178531	0.0491634	0.286284	-0.00137568	-0.139931	0.317357	0.0554945
CCDC112	-0.210345	0.16731	0.426794	0.122908	-0.099349	0.191786	0.0998506
CCDC114	-0.183947	0.16242	-0.0473843	0.114882	0.200947	0.0709301	0.0529746
CCDC115	0.143982	0.239125	0.0662307	0.10101	0.0807183	-0.00735911	0.103951
CCDC116	-0.128041	-0.12381	0.30173	-0.0334824	0.109345	0.0679897	0.0322885
CCDC117	0.06979	-0.249421	0.234842	-0.0599595	-0.00938724	0.303295	0.0481933
CCDC12	-0.280077	-0.169112	-0.574614	-0.0896645	-0.0947519	-0.229736	-0.239659
CCDC120	-0.211802	0.18018	-0.0234742	0.121373	0.00502781	0.0983253	0.0282716
CCDC121	0.0676928	0.304762	0.209121	0.0768263	0.104597	0.324428	0.181238
CCDC122	0.207571	0.107851	0.0341717	-0.0172924	0.103945	0.0815658	0.0863019
CCDC124	-0.312177	0.0998713	-0.437525	-0.0661803	-0.212904	-0.263482	-0.198733
CCDC125	-0.18211	-0.016731	0.0421197	-0.0442659	-0.0312974	0.159612	-0.0121121
CCDC126	0.0603767	0.168597	0.00999329	-0.0280601	-0.0226568	0.0835666	0.0453028
CCDC127	-0.1218	0.143629	0.240174	-0.170031	-0.205913	-0.173625	-0.0479277
CCDC13	0.209398	0.125097	-0.513917	0.0112302	0.350077	-0.00688119	0.0291673
CCDC130	-0.221953	-0.0772201	-0.311201	0.0656505	-0.0576098	-0.106879	-0.118202
CCDC134	-0.100549	-0.133848	-0.0871563	0.0135564	-0.0324288	0.00387598	-0.0560917
CCDC136	0.413532	0.0808237	0.0396714	-0.0416977	0.279821	-0.0219558	0.125032
CCDC137	-0.274978	-0.520206	-0.225788	-0.106492	-0.346964	-0.310407	-0.297472
CCDC138	-0.13226	-0.194852	0.163816	0.138185	-0.262534	-0.0743403	-0.0603308
CCDC14	-0.138323	-0.216216	0.113548	0.180695	-0.0513258	0.214224	0.0171003
CCDC140	0.158754	-0.175061	-0.249654	-0.171956	0.0392385	-0.042016	-0.0734491
CCDC141	0.133068	0.0568855	0.431019	0.131462	0.477897	0.29334	0.253945
CCDC142	-0.273775	-0.0921493	0.212542	0.0819558	-0.185279	0.189202	-0.0112506
CCDC144A	0.154988	-0.320206	0.2266	-0.00961589	0.133711	0.202843	0.0647203
CCDC144B	0.176946	0.146203	0.224991	-0.0410332	0.130742	0.125024	0.127146
CCDC144NL	0.0889743	-0.0462542	0.192126	-0.0174403	0.0161252	-0.104452	0.0215131
CCDC146	0.180536	0.102703	0.12173	0.302777	0.314523	0.179684	0.200326
CCDC148	0.0301317	-0.028314	0.337492	0.23734	0.134756	0.146141	0.142924
CCDC149	-0.0659575	0.212755	0.364655	0.0754971	-0.0381524	0.149689	0.116414
CCDC15	-0.0830381	-0.154183	0.291851	0.214218	-0.0915787	0.109803	0.0478455
CCDC150	-0.234715	-0.433462	0.514815	0.191388	-0.338875	-0.176469	-0.079553
CCDC151	-0.0549466	0.0604891	-0.454192	0.0847026	0.152291	0.11296	-0.0164493
CCDC152	0.0840988	0.447104	0.161402	0.0214965	0.424125	0.0621494	0.200063
CCDC153	-0.161066	0.168082	-0.347049	-0.0202598	0.120844	-0.127203	-0.0611086
CCDC154	-0.290554	-0.255084	0.0726084	0.152779	-0.17381	-0.0469262	-0.0901644
CCDC155	-0.0166714	-0.29736	-0.151072	0.0564611	0.11629	0.0357119	-0.0427736
CCDC157	-0.340702	0.211326	-0.305701	-0.0283882	0.141799	-0.0337741	-0.0592402
CCDC158	0.589185	0.149688	0.287945	0.148859	0.128145	0.146927	0.241792
CCDC159	-0.431954	-0.024453	-0.4778	-0.0860998	0.0682851	-0.0115794	-0.1606
CCDC160	-0.202196	-0.201289	0.0638498	-0.139725	0.092181	0.0393406	-0.0579732
CCDC166	-0.140302	-0.385931	0.0869608	0.0609149	-0.135128	-0.198363	-0.118641
CCDC167	-0.338947	-0.363964	-0.49222	-0.300373	-0.444307	-0.157619	-0.349572
CCDC168	-0.0420453	-0.413185	0.167221	0.0485156	0.0593502	0.231486	0.00855721
CCDC17	-0.0826372	-0.107079	0.0753521	0.192196	0.241886	0.0817197	0.0669063
CCDC170	0.343868	0.0646075	0.12666	0.153229	0.470896	0.206318	0.227596
CCDC171	0.374734	-0.14157	0.396345	0.167686	0.0822092	0.274069	0.192245
CCDC172	0.00872419	0.218719	-0.186628	-0.0470369	0.0867081	0.0834264	0.0273189
CCDC173	-0.0722823	0.0777349	0.243595	0.150172	0.242124	0.0780422	0.119898
CCDC174	0.0554341	0.178121	-0.316063	0.0464545	0.127474	0.0259007	0.0195535
CCDC177	-0.12056	0.0647927	0.0895688	0.0652997	0.0455322	0.0214832	0.0276862
CCDC18	-0.130872	-0.355212	0.196009	0.247935	-0.0530033	0.100537	0.000898861
CCDC181	0.700736	0.0998713	-0.101224	0.126378	0.193375	0.18271	0.200308
CCDC183	-0.254114	-0.365508	0.315862	-0.0157174	-0.0360544	0.0275452	-0.0546646
CCDC183-AS1	-0.220065	-0.319434	0.0371227	0.0669739	0.0669908	0.0989814	-0.0449049
CCDC184	0.264164	0.120463	0.202716	-0.0402409	0.169891	-0.0727932	0.107367
CCDC185	-0.0221967	-0.0917469	-0.241104	-0.157435	-0.072764	-0.0871917	-0.112073
CCDC22	-0.425503	-0.105277	-0.49051	-0.128023	-0.0927917	-0.190579	-0.238781
CCDC24	-0.323917	0.0931789	-0.425252	-0.0143395	-0.0902677	-0.107948	-0.144757
CCDC25	0.154079	-0.12381	-0.00744467	0.0240244	0.208007	0.0477633	0.0504366
CCDC27	0.241772	-0.212717	0.187689	0.156711	-0.0581789	0.0710029	0.0643799
CCDC28A	-0.0398463	0.0957529	-0.250905	-0.160586	0.26034	0.142334	0.00784823
CCDC28B	-0.0666348	-0.145689	-0.533903	-0.0900386	-0.0597807	-0.116178	-0.168704
CCDC30	-0.0110715	-0.0211068	0.222468	0.203498	0.303017	0.286236	0.16384
CCDC34	-0.268621	0.111969	-0.345976	0.0790684	-0.222161	-0.132282	-0.129667
CCDC36	0.457983	-0.0205933	0.186586	0.0224749	0.239471	0.226865	0.185464
CCDC38	-0.0313914	-0.31289	0.0686168	0.105778	-0.00633421	0.120559	-0.00927707
CCDC40	-0.339066	0.0700129	0.07666	0.0175649	0.146604	-0.0329479	-0.0101955
CCDC42	0.173794	-0.155432	-0.165875	0.0377943	0.153815	-0.104925	-0.0101382
CCDC43	-0.213425	-0.416216	0.279846	-0.172225	-0.363638	-0.032065	-0.152954
CCDC47	-0.030173	-0.298842	0.357176	0.0183093	-0.0241386	0.119937	0.0237115
CCDC51	-0.479837	-0.23964	-0.432126	0.0213904	-0.222521	-0.212612	-0.260891
CCDC54	0.391377	0.123254	0.131205	0.113166	0.168308	0.0782556	0.167594
CCDC58	-0.515368	0.13462	-0.468109	-0.169671	-0.429762	-0.28451	-0.2888
CCDC59	-0.0845659	0.016731	-0.197921	-0.0912519	-0.346729	-0.150467	-0.142367
CCDC6	-0.0360605	0.367825	0.0524145	0.174394	0.0814142	0.0827079	0.120449
CCDC60	0.225082	-0.138517	0.0431022	0.0176856	0.286669	-0.00318096	0.0718067
CCDC62	-0.183143	-0.199228	0.0276995	0.129044	0.0227254	0.243637	0.00678925
CCDC63	0.0405172	-0.17778	-0.0221129	-0.076878	0.0591174	-0.144836	-0.0536621
CCDC65	0.0493173	-0.280309	-0.206908	0.143211	0.290104	0.179305	0.02912
CCDC66	0.0373752	-0.0249678	0.0336016	0.200233	0.173163	0.287426	0.117805
CCDC68	0.520576	0.0388674	-0.0921529	-0.0296424	0.284117	0.0590431	0.130135
CCDC69	0.754522	0.1861	-0.0213615	-0.0288718	0.464507	0.165387	0.253381
CCDC7	-0.134551	0.0694981	0.229496	0.125134	0.0260202	0.386673	0.117045
CCDC71	-0.333056	0.0936937	-0.438699	-0.152992	-0.0510337	-0.102764	-0.164142
CCDC71L	0.235611	0.238095	-0.211804	-0.00341783	-0.214603	-0.228959	-0.0308462
CCDC73	0.122815	-0.0581725	0.189437	-0.0425435	0.104735	0.106215	0.0704142
CCDC74A	-0.00285578	0.238353	-0.0997653	-0.0366883	0.138651	0.117653	0.0592245
CCDC74B	-0.00124649	0.0903533	-0.153655	-0.0792268	0.19174	-0.00390839	0.0073428
CCDC77	-0.316119	-0.0949807	-0.100973	0.120079	-0.199042	-0.0524696	-0.107251
CCDC78	-0.420014	-0.291634	-0.386184	0.126677	0.120259	-0.0836881	-0.155764
CCDC8	0.673148	0.161133	0.0105634	0.0808526	0.459555	0.0782204	0.243912
CCDC80	0.705243	0.26538	-0.166398	-0.100716	0.230064	0.208011	0.190264
CCDC81	0.231554	-0.0396396	0.0958753	0.142989	0.360095	0.121929	0.152134
CCDC83	-0.120833	-0.26165	-0.125076	0.0527123	0.0326392	-0.131784	-0.0923319
CCDC84	-0.235242	0.0666667	-0.20949	0.0338415	-0.065024	0.0114416	-0.066301
CCDC85A	0.730381	0.178378	0.645741	0.00650802	0.271005	0.187696	0.336618
CCDC85B	-0.195154	0.542342	0.00898726	-0.137724	-0.118306	-0.152864	-0.00878657
CCDC85C	-0.204981	-0.322523	0.217371	-0.00646696	-0.0782068	-0.296248	-0.115176
CCDC86	-0.201341	0.0944659	-0.277867	-0.143223	-0.354138	-0.239829	-0.186989
CCDC87	-0.197125	-0.0996139	0.180349	0.0507437	-0.130327	0.160284	-0.00594811
CCDC88A	0.786701	0.132304	0.415057	0.106459	0.205557	0.122642	0.294787
CCDC88C	-0.0633682	-0.154698	0.470154	0.126259	0.119491	-0.0979284	0.0666517
CCDC89	0.689219	0.172201	0.352951	0.0999472	0.3632	-0.0845509	0.265495
CCDC9	-0.0706625	0.0589447	-0.0358149	-0.0539682	-0.0403263	-0.0862396	-0.0380112
CCDC90B	-0.209163	0.27027	-0.239839	0.00979314	-0.0870559	0.011709	-0.0407143
CCDC91	0.152941	0.177606	-0.326291	-0.0433688	-0.0315699	0.162034	0.0152252
CCDC92	0.0240211	0.485714	0.0216633	0.0602046	0.0744334	0.10112	0.127859
CCDC96	-0.163629	-0.0628057	-0.157176	-0.0125627	0.224332	-0.0975152	-0.0448929
CCDC97	-0.0694311	-0.150322	0.068008	-0.000744035	0.121919	0.0014297	-0.00485673
CCER1	-0.0786478	-0.0739405	0.0146829	-0.0113715	-0.0730296	0.0823164	-0.0233317
CCHCR1	-0.193722	-0.128443	0.245607	0.0486841	-0.214309	-0.164982	-0.0678608
CCK	0.290677	0.0391248	-0.170135	-0.216001	0.0739829	-0.0516322	-0.00566397
CCKAR	0.131663	-0.0835595	-0.225698	-0.012284	0.0166609	0.0835278	-0.0149484
CCKBR	0.196278	-0.241211	-0.256505	0.00659609	0.240242	0.103818	0.00820313
CCL1	0.00985939	0.0990078	-0.209418	0.0297607	-0.0381344	-0.149657	-0.0430969
CCL11	0.198582	0.223423	-0.291425	-0.227696	-0.0509284	0.0333205	-0.0191207
CCL13	0.333821	0.300901	-0.0290433	-0.0470353	0.23385	-0.0715943	0.12015
CCL14	0.594392	0.550579	0.391616	-0.0676279	0.639609	0.312464	0.403506
CCL15	0.173112	0.107336	0.149603	-0.0184329	0.194038	0.0421633	0.10797
CCL16	0.480048	0.00928735	0.354847	-0.00316716	0.424904	0.21769	0.247268
CCL17	0.168536	0.10888	0.0328498	-0.0598704	0.258197	0.0932664	0.10031
CCL18	0.00848304	0.117117	-0.139604	-0.129277	0.224622	-0.190798	-0.0182429
CCL19	0.304135	0.254826	-0.132148	-0.194895	0.327279	0.214913	0.129018
CCL2	0.356534	0.2574	0.191315	-0.0799858	0.196863	-0.099597	0.137088
CCL20	0.28515	-0.283398	0.160127	0.00725787	-0.101966	-0.469804	-0.0671054
CCL21	0.437152	0.182497	-0.194432	-0.113218	0.218645	0.178818	0.118244
CCL22	0.386098	0.259974	0.00266602	-0.12886	0.283714	0.0930034	0.149433
CCL23	0.517633	0.0821107	-0.058257	-0.0509654	0.395232	-0.0556626	0.138349
CCL24	0.11499	0.351094	-0.165818	-0.140912	0.170037	-0.121153	0.0347063
CCL25	-0.0812765	-0.303108	-0.236155	-0.00546301	-0.0208344	-0.155193	-0.133672
CCL27	-0.0632289	0.089934	0.0288658	0.15501	0.0356337	-0.000381045	0.0409723
CCL28	0.312058	-0.120206	0.514722	0.0754934	0.143961	-0.111156	0.135812
CCL3	0.116215	0.185328	-0.0814554	-0.0556479	-0.00808086	-0.318807	-0.0270746
CCL7	0.197111	0.0280566	-0.138777	-0.0781838	-0.154682	-0.224263	-0.0617898
CCM2	-0.133701	-0.232175	-0.222166	-0.0101502	-0.159592	-0.287272	-0.174176
CCM2L	0.470571	0.415959	0.600704	-0.0301865	0.505862	0.104749	0.34461
CCNA1	0.367804	0.215329	-0.387699	0.0832456	0.244264	-0.123003	0.0666568
CCNA2	-0.236807	-0.410553	-0.11774	-0.0887968	-0.378989	-0.255455	-0.248057
CCNB1	-0.392187	-0.445302	-0.454829	-0.125446	-0.427347	-0.35184	-0.366159
CCNB1IP1	-0.00756345	0.023166	-0.145573	0.109566	-0.190017	0.026492	-0.030655
CCNB2	-0.356402	-0.301416	-0.31053	-0.113938	-0.412836	-0.186805	-0.280321
CCNB3	-0.131973	0.221364	0.251408	0.182531	0.223478	0.0828949	0.138284
CCNC	-0.0540529	-0.253539	-0.203219	-0.112163	-0.0505664	0.146652	-0.0878149
CCND2	0.763311	0.0043758	0.219383	0.116878	0.388918	0.0701444	0.260502
CCND3	0.172521	-0.179923	-0.00851777	-0.0308642	0.275323	-0.20759	0.00349157
CCNDBP1	0.145613	0.334878	-0.256237	-0.00349705	0.26187	0.0584071	0.0901721
CCNE1	-0.156282	-0.36834	-0.550201	0.040851	-0.311124	-0.217926	-0.260504
CCNE2	-0.19464	-0.236036	0.171663	-0.175876	-0.355046	0.0041838	-0.130959
CCNF	-0.179923	-0.386358	-0.091281	-0.0158192	-0.307606	-0.396764	-0.229625
CCNG1	0.0027402	-0.347233	0.161569	0.0861778	0.200679	0.0795407	0.030579
[truncated: 13,178 more rows]

## Sheet: ENG corr
Gene	Lung	Prostate	Renal	Stomach	Ovary	TNBC	PAN
A1BG-AS1	0.203228	0.306305	0.207882	0.49404	0.255461	0.108864	0.26263
A1CF	-0.0871505	0.087946	0.0840359	-0.0929739	0.0229644	0.00739409	0.00370266
A2M	0.627493	0.663356	0.764826	0.718139	0.45312	0.340588	0.594587
A2M-AS1	0.335223	0.113386	0.0106109	0.483305	-0.15481	0.0592414	0.14116
A2ML1	-0.0522189	0.0563559	-0.110579	0.0546165	-0.0872912	-0.164326	-0.0505738
A4GNT	0.190059	0.197332	0.0191091	0.230239	0.0551582	-0.0272901	0.110768
AAAS	-0.123538	-0.0420644	-0.238015	-0.189973	-0.246537	0.108443	-0.121947
AACS	-0.276491	-0.186114	-0.318268	-0.0961499	-0.0554505	0.102343	-0.138355
AADAC	0.0522699	0.114361	0.0080592	0.163106	-0.116495	0.243582	0.0774805
AADACL2	-0.00821523	0.100221	-0.000793551	0.0250507	0.0635281	-0.0538127	0.0209964
AADACL4	0.108803	0.223392	0.0332037	0.0862209	0.155504	0.0977829	0.117484
AADACP1	0.0165022	0.228125	0.366257	0.0474118	0.0478251	-0.00496435	0.116859
AADAT	0.0819781	-0.243816	-0.226765	-0.0152763	-0.0300442	-0.369442	-0.133894
AAGAB	-0.38479	-0.171607	-0.482095	-0.232855	-0.197384	-0.182973	-0.275284
AAMP	-0.272532	-0.091862	-0.0219624	-0.205283	-0.228953	0.101663	-0.119822
AANAT	0.0675322	0.161104	-0.0789463	0.12057	-0.0332462	0.126669	0.0606137
AARD	0.143092	0.147088	0.148515	0.495564	0.004295	-0.260128	0.113071
AARS	-0.0661977	-0.068177	-0.247305	-0.0683272	-0.0802579	-0.261497	-0.13196
AARSD1	-0.162569	0.0547747	0.135963	-0.00372965	-0.0731033	0.160438	0.0186289
AASDH	-0.14192	-0.352341	-0.212299	-0.1131	-0.203091	-0.194143	-0.202816
AASDHPPT	-0.189113	-0.237716	-0.242808	-0.391533	-0.106396	-0.200907	-0.228079
AASS	0.190329	-0.149335	0.161185	0.251798	0.109829	0.144043	0.117975
AATF	-0.0675477	0.188742	-0.0148279	-0.149323	-0.0336574	-0.0536684	-0.0217138
ABCA11P	-0.20222	-0.0229172	0.018692	-0.229307	-0.0387707	-0.0850084	-0.0932552
ABCA13	0.190599	-0.00342263	-0.0754324	0.0901833	0.0382087	-0.0586506	0.0302476
ABCA17P	0.0556718	0.171775	-0.0122845	-0.0206569	-0.129411	-0.136607	-0.0119187
ABCA2	0.246671	0.080762	0.046606	0.0253052	0.108802	0.236451	0.1241
ABCA3	0.261435	-0.0852946	-0.153289	0.23311	0.0211005	-0.119548	0.0262523
ABCA6	0.520252	0.413074	0.061241	0.540445	0.6017	0.441777	0.429748
ABCA7	0.121829	0.170371	-0.148492	0.0282144	0.328676	0.347134	0.141289
ABCA8	0.432763	0.330902	0.356477	0.51445	0.573601	0.384597	0.432132
ABCA9	0.494672	0.361234	0.140458	0.496679	0.577951	0.369004	0.406666
ABCB1	0.389622	0.540198	-0.107558	0.459038	0.436763	0.360394	0.346409
ABCB10	-0.255171	-0.180904	-0.145873	-0.261451	-0.0431611	-0.209656	-0.182703
ABCB4	0.23725	0.567358	0.142716	0.462321	0.346938	0.360151	0.352789
ABCB5	0.181668	0.105579	-0.118158	0.32076	-0.053466	0.309639	0.124337
ABCB6	-0.314478	-0.0308722	-0.0197293	-0.0857813	-0.063673	0.0401571	-0.0790628
ABCB7	-0.130269	-0.108125	-0.0960427	-0.213679	-0.140539	-0.143501	-0.138693
ABCB8	0.0082825	0.0508643	-0.333663	0.0201466	0.0557138	0.269833	0.0118629
ABCB9	-0.0272404	0.148253	-0.229522	0.0905739	-0.0243599	0.132913	0.015103
ABCC1	0.0346995	-0.113042	-0.198032	0.198193	0.152324	-0.111861	-0.00628623
ABCC10	0.123978	0.0804239	0.0169211	0.0595704	0.267525	0.0210891	0.0949179
ABCC12	0.143908	0.0308873	-0.121539	0.147398	0.0449502	-0.00991038	0.0392825
ABCC13	0.0681467	-0.0432748	-0.119397	-0.0778369	-0.0478587	0.069267	-0.0251589
ABCC2	-0.167084	-0.0844747	-0.305925	-0.108581	0.0554862	0.0198174	-0.0984602
ABCC3	0.0257585	0.292682	9.01467e-05	-0.0594408	0.383684	0.388753	0.171921
ABCC4	0.109326	-0.312967	-0.286268	0.136926	-0.130712	-0.109868	-0.0989273
ABCC5	0.0170804	0.109417	-0.231965	0.0689	0.151694	-0.0868958	0.00470508
ABCC6P1	0.137056	-0.00795412	-0.17903	-0.00527326	-0.0280955	0.040134	-0.00719382
ABCC6P2	0.134681	0.0979901	-0.152319	-0.0394754	-0.0380901	-0.035192	-0.00540088
ABCC8	0.121993	0.0479049	0.0416824	0.131717	0.0313094	0.0984894	0.0788493
ABCC9	0.441696	0.419063	0.513681	0.539224	0.295811	0.447253	0.442788
ABCD1	0.160365	0.40195	-0.0288147	0.0756025	0.269711	0.247994	0.187801
ABCD2	0.295805	0.202781	0.0415805	0.373786	0.39305	0.145579	0.242097
ABCD3	-0.14296	-0.232751	-0.190762	-0.28667	-0.140624	-0.330301	-0.220678
ABCD4	0.234657	0.113237	0.244756	0.0644232	0.060555	0.384848	0.183746
ABCE1	-0.359033	-0.239973	-0.103111	-0.371955	-0.18566	-0.344833	-0.267427
ABCF1	-0.0845426	-0.0226193	0.114353	-0.0217601	0.0249807	-0.295681	-0.0475448
ABCF2	-0.231213	0.0738806	-0.317052	-0.158653	-0.132993	-0.0452441	-0.135212
ABCF3	-0.12471	-0.0958963	-0.102325	-0.0578618	0.0294694	0.076576	-0.0457913
ABCG1	0.229063	-0.0347718	0.0675895	0.350284	0.189816	0.0927523	0.149122
ABCG2	0.262823	0.4573	0.579054	0.264526	0.115091	0.433191	0.351998
ABCG4	0.241818	0.388828	0.394708	0.501008	0.0931408	0.34951	0.328169
ABCG5	-0.041369	0.0489869	0.124353	0.0759124	-0.303393	-0.0941065	-0.0316027
ABHD1	-0.0661662	-0.0938894	0.179576	0.050439	-0.145025	-0.0992892	-0.0290592
ABHD10	-0.27181	-0.160832	-0.198594	-0.315323	-0.253133	-0.00319556	-0.200481
ABHD11	-0.140514	0.100488	-0.222957	-0.285879	-0.0290335	0.0504607	-0.0879057
ABHD11-AS1	-0.0256661	0.165399	-0.0251823	-0.162178	0.110449	0.111938	0.0291267
ABHD12B	0.0683384	0.164926	0.091458	0.0258042	0.0433279	-0.0468114	0.0578405
ABHD13	-0.0141509	-0.157696	0.198273	-0.113421	0.103505	-0.187274	-0.0284605
ABHD14A	0.104552	0.0702641	0.0363039	0.115917	-0.18698	0.399291	0.0898914
ABHD14B	0.147009	-0.0694688	-0.0828063	-0.0673594	-0.0404392	0.373621	0.0434261
ABHD15	0.148498	0.112758	-0.337136	0.120968	0.357826	0.334319	0.122872
ABHD16A	0.0197555	-0.0965956	-0.0695676	-0.188018	0.00501207	0.0738948	-0.0425865
ABHD16B	0.090675	0.121446	0.016375	-0.0553165	-0.0249795	0.200332	0.0580886
ABHD17A	0.220085	0.175137	0.309911	0.285603	0.113695	0.435751	0.256697
ABHD17B	-0.181673	-0.244515	0.151475	-0.140865	-0.0112294	-0.220356	-0.10786
ABHD17C	-0.0971072	-0.219536	-0.253256	-0.321677	-0.0367609	-0.235722	-0.19401
ABHD3	-0.265161	-0.340641	-0.409684	-0.16351	0.0674548	-0.141581	-0.208854
ABHD4	-0.108893	0.312862	0.147068	0.216719	0.024325	0.215196	0.134546
ABHD5	-0.0561613	-0.0672218	-0.110914	0.0468868	-0.147663	-0.0681112	-0.0671975
ABHD6	0.219374	0.183199	-0.0824904	0.00651131	0.157956	0.40211	0.147777
ABHD8	0.192727	0.353484	-0.0961808	0.426942	0.0111734	0.161588	0.174956
ABI1	-0.213367	-0.148921	-0.177711	-0.249407	-0.0738747	-0.105964	-0.161541
ABI2	0.00200542	-0.106397	0.221562	0.166286	-0.197224	-0.286495	-0.033377
ABI3	0.503857	0.709901	0.604888	0.569154	0.48567	0.652344	0.587636
ABL2	0.0496667	0.0191251	0.25083	0.354407	0.214085	-0.258395	0.104953
ABLIM1	-0.0176492	0.065964	0.0457802	-0.0709816	0.0798444	-0.0667828	0.00602915
ABLIM2	0.0418482	0.44524	0.0914755	0.0909013	0.161951	0.0625949	0.149002
ABLIM3	0.324619	0.143057	0.0681166	0.409444	0.596388	0.472145	0.335628
ABO	0.0221278	-0.0109111	0.224848	-0.115604	0.11131	-0.0163139	0.0359094
ABR	0.391376	0.186576	0.0255206	0.0295499	0.473011	0.314368	0.236734
ABRA	0.127449	0.202021	0.0140792	0.339455	-0.0555267	0.0364091	0.110648
ABRACL	-0.169428	0.018681	-0.292444	-0.174781	-0.145595	-0.174832	-0.1564
ABT1	-0.211076	0.109903	0.305209	-0.261292	-0.132359	-0.117296	-0.0511517
ABTB1	0.295783	0.36577	0.347976	0.191766	0.12282	0.313639	0.272959
ABTB2	0.0228828	0.208131	-0.341504	0.010231	-0.00665028	-0.224439	-0.0552246
ACAA1	0.154677	-0.091712	-0.0509152	-0.100297	0.0557976	0.278775	0.0410542
ACACA	-0.0751635	-0.271722	-0.338333	-0.21904	0.0745341	-0.288366	-0.186348
ACACB	0.24494	0.352751	-0.0378234	0.428365	0.101003	0.0702578	0.193249
ACAD10	-0.00989199	-0.0696685	-0.317893	0.00103218	-0.0930529	0.113813	-0.0626101
ACAD11	0.0534644	0.00231357	0.153047	0.0499946	-0.0274662	0.052664	0.0473362
ACAD8	0.131541	-0.131346	-0.281246	-0.121275	-0.106732	0.0120654	-0.0828321
ACAD9	-0.153435	0.0369574	-0.125585	-0.0460304	0.000233911	0.0245155	-0.0438905
ACADL	0.180021	-0.149888	0.00930392	0.197812	0.239822	-0.0246876	0.0753973
ACADM	-0.204408	-0.344798	-0.149333	-0.00280729	-0.22621	-0.358036	-0.214266
ACADS	0.0200949	0.247559	-0.17937	-0.00883214	0.0162576	0.338863	0.0724287
ACADVL	0.0154682	0.114128	-0.0286868	-0.0474345	0.0845479	0.367506	0.0842548
ACAN	0.306569	0.45964	0.368708	0.360494	0.296229	0.169122	0.326794
ACAP1	0.371578	0.385854	0.0296147	0.379738	0.338493	0.391442	0.31612
ACAP2	-0.00669244	-0.0740375	0.0565736	-0.0786279	-0.117202	-0.179871	-0.0666429
ACAP3	0.109796	0.271062	0.0593018	0.0483565	0.271617	0.312788	0.17882
ACAT1	-0.00872275	0.0108046	-0.155712	-0.056612	-0.138419	-0.0073348	-0.0593327
ACAT2	-0.305248	-0.325919	-0.130901	-0.389365	-0.137697	-0.283076	-0.262034
ACBD3	-0.237421	-0.233115	-0.183373	-0.148924	0.110019	-0.244705	-0.156253
ACBD4	0.0668463	0.256958	0.0820477	0.172739	-0.0349651	0.249744	0.132228
ACBD5	-0.360511	-0.298396	-0.353784	-0.303404	-0.130509	-0.0565602	-0.250527
ACBD6	-0.237742	0.167796	0.135472	-0.0628299	-0.269962	0.0107612	-0.0427508
ACBD7	-0.0572974	-0.108987	-0.206542	-0.208558	-0.271294	-0.287799	-0.19008
ACCS	0.10056	0.0152512	-0.0094284	0.0561779	-0.0090968	0.200664	0.0590213
ACD	0.128883	0.306482	0.163082	-0.0437255	0.0178008	0.11161	0.114022
ACER2	0.0402997	-0.299921	0.322549	-0.0347766	-0.0650603	-0.231899	-0.0448013
ACER3	0.114108	-0.0371585	-0.186182	-0.0324752	0.110442	-0.0650655	-0.016055
ACIN1	0.02124	0.0263287	0.184657	-0.0846479	0.0679365	0.0213564	0.0394784
ACKR1	0.448124	0.565374	0.500033	0.650819	0.463856	0.465435	0.515607
ACKR2	0.131203	0.161551	-0.13245	0.3309	0.203485	0.231	0.154282
ACKR3	0.116784	0.486872	0.418488	0.530343	0.132164	0.511577	0.366038
ACKR4	0.238379	0.280429	-0.0852648	0.138564	0.289575	0.333598	0.199213
ACLY	-0.0988706	-0.345787	0.0442596	-0.110576	0.180399	-0.218663	-0.0915398
ACMSD	-0.0440276	-0.0303487	-0.0253471	0.0937904	0.0603603	-0.0848845	-0.00507618
ACOT11	-0.00734891	0.198974	-0.255035	-0.0847923	0.0579082	0.103007	0.00211885
ACOT12	-0.0720108	0.00316583	-0.0380171	0.00240033	0.0576108	0.0566317	0.00163014
ACOT13	-0.256111	-0.0954973	-0.108063	-0.104206	-0.127876	-0.0991677	-0.13182
ACOT2	0.0106114	-0.0561962	-0.0374692	0.152004	-0.0412375	0.18209	0.0349671
ACOT4	-0.11921	-0.0174626	0.0355518	-0.0256905	0.038638	-0.0238756	-0.0186748
ACOT6	-0.100201	-0.0382035	-0.0822237	0.104338	-0.0865327	0.176916	-0.00431776
ACOT7	0.0100257	0.357463	-0.0269849	-0.169682	-0.0620962	0.0703307	0.0298427
ACOT8	-0.141315	0.0618825	-0.237291	-0.00574078	-0.140229	0.224981	-0.0396185
ACOT9	-0.0395486	0.206127	0.178066	0.0726564	0.0545182	0.279974	0.125299
ACOX1	-0.0670452	-0.312334	-0.185821	0.0588061	0.0459912	-0.200373	-0.110129
ACOX2	0.121104	0.184915	0.103234	0.239321	0.0270063	0.3124	0.164663
ACOX3	0.0671168	-0.121873	-0.178723	0.156691	0.14769	0.260874	0.0552958
ACOXL	0.268777	-0.173693	-0.111701	-0.00303429	-0.11084	-0.116321	-0.0411353
ACP1	-0.493515	-0.219704	-0.329288	-0.456551	-0.282237	-0.258946	-0.34004
ACP5	0.360674	0.0450561	-0.0179446	0.263428	0.166917	0.324469	0.190433
ACPP	-0.15187	-0.221747	-0.160841	0.0453251	0.0793467	0.415022	0.000872609
ACR	0.18752	0.283961	0.385213	0.301022	0.0153313	-0.190053	0.163833
ACRBP	0.185766	0.123055	-0.218196	0.00267896	-0.0104779	0.192167	0.0458322
ACRV1	-0.202195	-0.0675029	-0.0811783	-0.18228	-0.0808927	-0.254779	-0.144805
ACSBG1	0.260904	0.255858	0.252151	0.149135	0.0909816	0.151277	0.193384
ACSBG2	-0.00871399	0.064789	-0.0573478	0.0156968	0.0269684	0.0772141	0.0197677
ACSF2	0.0644685	0.310925	-0.217366	0.0274321	0.102372	0.156437	0.0740448
ACSF3	0.128019	0.034312	-0.146977	0.0493186	0.0551175	0.266268	0.064343
ACSL5	0.10375	0.123892	0.0771813	-0.10999	0.11963	0.156234	0.0784497
ACSL6	0.155152	0.115157	-0.131506	0.243159	0.0319716	-0.144547	0.0448977
ACSM1	0.109968	-0.0758836	-0.215616	0.0105282	0.0372634	0.188163	0.00907059
ACSM2A	0.191174	0.171694	0.0177577	0.109485	0.0961473	0.0213951	0.101275
ACSM2B	0.114755	0.150245	0.0138331	0.0273949	0.033373	-0.00957611	0.0550041
ACSM3	0.06544	-0.0976493	-0.295836	-0.111274	-0.326346	-0.144643	-0.151718
ACSM5	0.365685	0.406224	-0.0620615	0.35607	0.374742	0.409663	0.308387
ACSM6	-0.0114826	0.11196	-0.039895	0.115548	-0.0121045	0.261781	0.0709678
ACSS2	0.0219916	0.0571745	-0.275176	-0.179025	0.00900265	-0.0100403	-0.0626788
ACSS3	0.251768	0.229038	-0.110551	0.493296	-0.00514811	-0.0777182	0.130114
ACTA2	0.419558	0.428219	0.541598	0.552844	0.499525	0.37704	0.469797
ACTBL2	0.143364	0.15309	-0.264978	0.0874755	0.168841	0.119577	0.067895
ACTC1	0.256685	0.167967	0.29175	0.342337	0.0972134	0.189064	0.224169
ACTG1P4	0.170567	0.109783	0.00928766	0.0789087	0.0329378	-0.0659916	0.0559155
ACTL10	0.0235486	-0.0509368	0.0221441	-0.0225297	-0.0910082	0.223677	0.0174825
ACTL6A	-0.410578	-0.189994	-0.0751208	-0.401496	-0.216713	-0.490573	-0.297413
ACTL6B	-0.0531765	0.0550096	-0.0391143	0.0640289	-0.0429541	-0.140345	-0.026092
ACTL8	-0.221998	0.0478479	-0.211744	-0.107593	-0.0993763	-0.0243471	-0.102868
ACTN1	0.267452	0.358638	0.310269	0.380857	0.260074	0.102505	0.279966
ACTN2	0.385946	0.137538	-0.065633	0.331675	0.0668102	-0.0422551	0.13568
ACTN3	0.142219	0.153127	0.138682	0.0888469	0.0380586	0.0688942	0.104971
ACTR10	-0.103218	-0.0827571	0.155078	-0.0771564	-0.109568	-0.0501529	-0.044629
ACTR1A	0.169361	0.130886	0.205367	0.332775	0.102726	0.167315	0.184739
ACTR2	0.00818321	-0.0642115	-0.0184535	-0.0989004	0.124342	-0.11306	-0.0270167
ACTR3	-0.1446	-0.0101939	-0.180199	-0.123137	0.110617	0.0311496	-0.0527272
ACTR3B	-0.226855	-0.155703	-0.299344	-0.333275	-0.249374	-0.144481	-0.234839
ACTR5	-0.195776	0.0538045	0.121385	-0.230554	-0.00123342	0.0510601	-0.0335524
ACTR6	-0.404446	-0.205535	-0.256687	-0.377027	-0.286763	-0.513959	-0.340736
ACTR8	0.0681884	-0.180397	-0.175323	-0.112162	-0.0959261	0.00648428	-0.0815225
ACTRT3	-0.10694	0.23238	-0.163957	0.120329	-0.134085	-0.173982	-0.0377091
ACVR1B	-0.00952962	-0.250747	-0.30328	-0.117713	-0.109196	-0.145112	-0.15593
ACVR1C	-0.0755658	0.00733464	-0.201913	-0.144493	-0.0280643	0.133262	-0.0515732
ACVR2A	0.0978453	-0.257709	0.351271	-0.0837858	-0.0571936	-0.0234949	0.0044888
ACVR2B	-0.120738	-0.133642	0.107429	-0.207657	-0.107145	-0.396367	-0.14302
ACVR2B-AS1	-0.00595695	-0.0265018	0.0432896	-0.0485059	-0.199602	-0.106377	-0.0572757
ACVRL1	0.668751	0.773955	0.865243	0.797949	0.534264	0.74408	0.730707
ACY1	-0.127448	-0.163463	-0.188035	-0.226213	-0.0857967	0.224285	-0.0944453
ACY3	-0.00237802	0.176201	0.0785328	0.00679022	-0.136627	0.278224	0.0667906
ACYP1	-0.276052	0.10333	0.0133537	-0.349944	-0.298074	-0.109212	-0.152766
ADA	0.0114358	0.575474	0.173983	0.0353044	0.0811019	0.379154	0.209409
ADAD2	0.154015	0.285313	0.300291	0.244327	0.200868	0.221206	0.234336
ADAL	-0.0931923	-0.252196	-0.373461	0.0579432	-0.170086	-0.0665641	-0.149593
ADAM10	-0.000983334	-0.200355	-0.0468207	-0.194854	0.145844	0.0708815	-0.0377147
ADAM11	0.00802283	0.244928	0.0472516	0.0790532	0.0468763	-0.119224	0.0511514
ADAM15	0.0129798	0.161977	0.434732	0.0891943	-0.129555	0.233762	0.133848
ADAM18	-0.0596561	0.0358333	0.0915046	0.002884	-0.0234656	-0.0501977	-0.000516247
ADAM19	0.366962	0.438597	0.286937	0.553622	0.473056	0.400134	0.419885
ADAM20	-0.0314223	0.131301	0.082551	0.0103256	0.0432752	0.0440019	0.046672
ADAM21	-0.00747857	-0.16286	0.222218	0.171481	-0.152917	-0.0256984	0.0074574
ADAM21P1	-0.0166413	-0.148796	0.069532	-0.00579939	-0.142527	-0.0867903	-0.0551704
ADAM23	0.30266	0.49248	0.354486	0.510929	0.505975	0.312534	0.413177
ADAM29	0.122889	0.177227	0.177232	0.251817	0.0897317	0.165272	0.164028
ADAM30	0.0773588	0.0253658	0.00784123	-0.0366082	-0.0997801	-0.057826	-0.0139414
ADAM32	-0.134508	-0.0607576	-0.0775925	0.144157	-0.0901476	-0.093781	-0.0521049
ADAM5	-0.0617618	0.130786	-0.110568	0.0356126	0.0473395	0.00857234	0.00833011
ADAM6	0.290194	0.280703	0.0418109	0.303594	0.305149	0.1884	0.234975
ADAM8	0.274635	0.310078	-0.125977	0.181636	0.316248	0.326948	0.213928
ADAM9	0.00140845	-0.209483	-0.26265	-0.125312	0.199042	0.0152893	-0.0636176
ADAMDEC1	0.0380977	0.162004	-0.202816	0.185164	0.269993	0.124424	0.0961445
ADAMTS1	0.426281	0.219591	0.356801	0.712746	0.137164	0.290488	0.357179
ADAMTS12	0.296331	0.490826	0.198608	0.344488	0.427299	0.143719	0.316879
ADAMTS14	0.287046	0.465283	-0.0500358	0.383004	0.33812	0.38996	0.302229
ADAMTS15	0.358336	0.113385	0.0808571	0.291506	0.165932	0.240769	0.208464
ADAMTS16	0.295001	0.442109	0.11893	0.270534	0.349003	0.0728217	0.258066
ADAMTS17	0.364682	-0.109156	0.263334	0.00906264	0.164045	-0.118349	0.0956032
ADAMTS18	0.1135	0.126482	0.379991	0.436773	0.243566	0.0233898	0.220617
ADAMTS19	0.0916275	0.0801137	0.00449509	0.0829243	0.0349838	-0.148728	0.024236
ADAMTS2	0.451498	0.652786	0.38005	0.40638	0.465066	0.306948	0.443788
ADAMTS20	-0.155377	0.0636387	0.181096	-0.0864618	-0.18536	-0.118992	-0.0502427
ADAMTS4	0.175301	0.240431	0.446202	0.578635	0.422907	0.31035	0.362304
ADAMTS5	0.159102	0.314026	0.432465	0.541764	0.327525	0.0268808	0.300294
ADAMTS8	0.449667	0.475479	0.347785	0.500238	0.0862682	0.232539	0.348663
ADAMTS9	0.35877	0.221654	0.178787	0.606873	0.226491	0.289379	0.313659
ADAMTSL1	0.400853	0.161818	0.321278	0.641188	0.344732	0.505721	0.395932
ADAMTSL2	0.57981	0.806168	0.602413	0.616653	0.39019	0.435216	0.571742
ADAMTSL3	0.421503	0.221025	0.297994	0.539852	0.277245	0.0015188	0.29319
ADAMTSL5	-0.00184399	0.40202	0.018648	-0.209879	0.31485	0.351759	0.145926
ADAP1	-0.0408032	0.387619	-0.102993	-0.196941	0.220588	0.280573	0.0913404
ADAP2	0.384954	0.5357	0.00787922	0.57403	0.519466	0.559547	0.430263
ADARB1	0.561106	-0.0140461	0.681126	0.511071	0.339359	0.149398	0.371335
ADAT1	-0.0317822	-0.172945	-0.267593	0.059589	0.114126	-0.184942	-0.0805912
ADAT2	-0.0537902	-0.163754	0.0113114	-0.401565	-0.0737627	-0.157652	-0.139869
ADAT3	-0.00377219	0.0950966	0.17107	-0.103192	0.0628651	0.373411	0.0992464
ADCK1	0.0291781	-0.0481059	-0.0758032	-0.0167247	0.0827187	0.196493	0.0279593
ADCK2	0.0392747	0.120715	-0.35294	-0.0365085	-0.00835152	0.0666451	-0.0285276
ADCK5	-0.124053	0.184429	-0.0958066	-0.200099	0.125413	0.130743	0.00343763
ADCY10	-0.0330415	-0.164238	-0.0405538	0.0844788	-0.0415787	-0.0121656	-0.0345164
ADCY2	0.316219	0.160909	0.0575028	0.405583	0.271017	-0.133286	0.179658
ADCY4	0.538452	0.689138	0.794907	0.713511	0.414222	0.554233	0.617411
ADCY5	0.327459	0.340089	0.264499	0.488125	0.0429732	0.273851	0.289499
ADCY6	0.0468882	-0.175124	0.0264459	-0.00436508	0.134224	0.0682732	0.016057
ADCY7	0.247925	0.373038	-0.15844	0.160754	0.494409	0.114485	0.205362
ADCY8	0.174561	0.126955	0.109528	0.181123	-0.0830577	0.13296	0.107012
ADCY9	0.427226	0.335928	0.188036	0.466807	0.33558	0.147672	0.316875
ADCYAP1	0.250903	0.220156	0.244605	0.456442	0.209817	0.21663	0.266426
ADCYAP1R1	0.333457	0.0430836	0.115955	0.426349	0.0109749	0.244945	0.195794
ADD1	0.336587	0.248175	0.422283	0.414382	0.127186	0.336992	0.314267
ADD3	-0.0212084	-0.0157419	0.0410905	-0.127184	-0.123726	-0.144934	-0.065284
ADGRA2	0.64232	0.492002	0.741894	0.76129	0.724119	0.599077	0.660117
ADGRA3	-0.132181	-0.200458	-0.176569	-0.13023	-0.14858	-0.266665	-0.175781
ADGRB1	0.160472	0.42569	-0.0687669	0.363635	0.215782	0.306268	0.233847
ADGRB2	0.121316	0.453537	-0.135264	0.321667	0.110221	0.0999048	0.161897
ADGRB3	0.340011	0.188974	0.292782	0.430678	0.202329	0.22065	0.279237
ADGRD1	0.225675	0.420206	0.112251	0.441439	0.317029	0.243701	0.293384
ADGRD2	0.0409284	0.0321882	-0.118764	-0.0572856	-0.0561893	0.152904	-0.00103643
ADGRE1	0.339769	0.367919	-0.07226	0.338044	0.246242	0.258873	0.246431
ADGRE2	0.247959	0.399833	0.0683247	0.292158	0.551992	0.375298	0.322594
ADGRE3	0.284118	0.197994	-0.0387772	0.284774	0.347507	0.216005	0.21527
ADGRE5	0.387842	0.270796	0.0672739	0.0407287	0.138648	0.463348	0.228106
ADGRF2	-0.00367236	0.0725846	-0.0247204	-0.0303533	0.151432	0.0801068	0.0408963
ADGRF3	0.105115	-0.0853891	-0.211489	0.0480447	-0.075089	-0.0674875	-0.0477158
ADGRF4	-0.0657523	0.161309	-0.123006	-0.125485	0.273827	0.046789	0.027947
ADGRF5	0.336721	0.342884	0.627379	0.748132	0.50159	0.508661	0.510895
ADGRG1	-0.0675904	0.00943581	-0.0447066	-0.105737	0.145517	-0.0274073	-0.0150814
ADGRG2	0.327969	-0.117596	0.263981	0.304045	0.0662788	-0.0714647	0.128869
ADGRG3	0.0928948	0.242308	-0.136281	0.206385	0.198476	0.239529	0.140552
ADGRG4	0.229287	0.0360821	-0.0999195	0.21042	0.148608	0.242992	0.127912
ADGRG5	0.355841	0.315671	0.00912562	0.0152264	0.293419	0.346502	0.222631
ADGRG7	-0.162746	0.0708642	-0.223687	-0.024214	-0.1421	0.0907557	-0.0651878
ADGRL2	0.290228	0.0749711	0.278812	0.562551	0.0160009	0.0154351	0.206333
ADGRL3	0.162824	0.335737	0.494675	0.396861	-0.0772113	0.10598	0.236478
ADGRL4	0.535937	0.66134	0.703054	0.776476	0.535546	0.532444	0.624133
ADH1A	0.358627	0.215454	0.221046	0.152804	-0.0217919	0.331056	0.209533
ADH1B	0.41708	0.345214	0.271732	0.456049	0.349704	0.33615	0.362655
ADH1C	0.0467157	0.125067	-0.00229131	0.195628	0.127401	0.326197	0.136453
ADH4	0.0224	0.11697	-0.110401	0.199369	0.136036	0.349527	0.118984
ADH6	0.0189188	0.0429299	-0.00833352	0.069426	-0.038503	-0.0443346	0.00668394
ADH7	0.0162858	-0.0269865	-0.0551581	-0.00212011	0.0411057	-0.108698	-0.0225952
ADHFE1	0.153626	-0.13577	-0.123851	0.382976	-0.0590355	0.0480711	0.0443362
ADI1	-0.11243	-0.319902	-0.226681	-0.183685	-0.261477	-0.227719	-0.221982
ADIPOR1	-0.197837	-0.221859	-0.137945	-0.134141	-0.13102	-0.210117	-0.172153
ADIPOR2	-0.169489	-0.277967	-0.0488181	-0.199519	-0.146884	-0.328851	-0.195255
ADIRF	0.247658	0.067845	0.414935	0.140841	0.0485211	0.169	0.181467
ADK	-0.0877188	-0.141993	-0.214111	-0.286089	-0.124743	-0.0997752	-0.159072
ADM	-0.0766808	0.0897932	0.191575	-0.0166339	0.185725	0.221644	0.0992369
ADM2	0.000678532	-0.131848	-0.0415957	0.0426659	0.124285	-0.0921124	-0.0163211
ADM5	0.131571	0.51613	0.211857	0.21474	0.0277383	0.168944	0.21183
ADNP2	-0.153877	-0.22963	-0.0999935	-0.226271	0.160446	-0.371896	-0.153537
ADO	-0.050805	-0.18576	0.0627049	-0.055193	0.0548819	-0.163362	-0.0562555
ADORA1	0.312375	0.568683	-0.158014	0.380434	0.126512	0.108734	0.223121
ADORA2A	0.383641	0.471608	0.467552	0.55409	0.401336	0.409263	0.447915
ADORA2A-AS1	0.164813	0.059841	0.246339	0.184374	0.159953	-0.0165212	0.133133
ADORA2B	-0.0579203	0.265212	0.157224	-0.232724	0.0524354	-0.0586906	0.0209228
ADORA3	0.367077	0.521026	-0.091426	0.336165	0.383143	0.443446	0.326572
ADPGK	0.0214152	-0.33259	-0.325999	-0.118974	-0.00805789	0.126231	-0.106329
ADPRH	0.396849	0.00879794	0.540322	0.596772	0.320486	0.357737	0.370161
ADPRHL1	-0.160222	-0.0674699	0.0491207	-0.131267	0.0162995	-0.0469776	-0.0567527
ADPRHL2	0.00183815	0.123656	0.0232203	-0.102331	-0.194991	0.0981957	-0.00840199
ADPRM	0.117685	-0.129246	0.0650179	0.0271586	-0.130236	0.122999	0.0122298
ADRA1A	0.313285	0.199259	0.327352	0.473235	0.199349	0.285821	0.299717
ADRA1B	0.300264	0.368441	0.522958	0.426407	0.216146	0.373945	0.368027
ADRA1D	0.319435	0.135034	0.205465	0.372321	0.277888	0.452936	0.293846
ADRA2B	0.173007	0.284321	0.578783	0.202866	-0.0765945	-0.1192	0.173864
ADRA2C	0.173418	0.25203	0.295682	0.165778	0.0878927	0.489933	0.244122
ADRB1	0.183001	-0.283454	-0.0618488	0.13274	0.197519	0.176608	0.0574276
ADRB2	0.431432	-0.221124	0.224801	0.51763	0.430947	0.418764	0.300409
ADRM1	-0.139371	0.171145	-0.018116	-0.100516	-0.077188	0.210061	0.00766897
ADSL	-0.205515	-0.0735193	0.0389951	-0.105257	-0.1535	-0.11741	-0.102701
ADSS	-0.288075	-0.181398	-0.0460716	-0.317728	-0.108649	-0.243669	-0.197598
ADSSL1	-0.131584	0.231733	0.345448	0.0953706	0.0628324	0.086191	0.114998
ADTRP	0.237411	0.0286653	-0.26575	0.0443307	-0.0538175	0.17412	0.0274932
AEBP1	0.513591	0.728912	0.342429	0.555793	0.560317	0.44279	0.523972
AEBP2	-0.0974295	-0.0659487	-0.0471627	-0.199794	-0.0956147	-0.302833	-0.134797
AEN	-0.151274	-0.0551524	-0.0843596	-0.119676	0.127467	0.00346287	-0.0465887
AFAP1	0.245186	0.150772	0.410685	0.466908	0.371059	-0.00213442	0.273746
AFAP1-AS1	0.113515	0.142324	-0.0129215	0.0571823	-0.00561095	-0.0912215	0.0338779
AFAP1L1	0.471075	0.524784	0.660835	0.768352	0.130976	0.331192	0.481202
AFAP1L2	0.278455	0.36312	0.686033	0.317103	0.0498939	0.45413	0.358123
AFF2	0.283962	0.326113	0.0264846	0.326952	0.0602519	0.172313	0.199346
AFF3	0.354665	-0.226193	0.0893085	0.492032	0.217372	0.103923	0.171851
AFF4	0.0857012	-0.195902	-0.184619	0.0952617	0.0480097	-0.127875	-0.0465705
AFMID	-0.268333	-0.166021	-0.0669003	-0.177935	-0.0804374	0.0152367	-0.124065
AFP	-0.107696	-0.0386901	-0.0642638	-0.12648	0.02414	0.0778128	-0.039196
AFTPH	-0.18729	-0.376387	-0.109914	-0.280565	-0.15851	-0.252587	-0.227542
AGA	-0.0700293	-0.194974	-0.229085	0.0938025	-0.0132504	0.0255037	-0.0646722
AGAP1	-0.0595385	-0.205674	0.124922	-0.0661426	0.0804445	-0.173342	-0.0498883
AGAP11	0.216327	0.0538316	0.26446	0.192107	0.0152896	-0.0193151	0.12045
AGAP2-AS1	0.173798	0.23968	0.348127	0.170062	0.223358	0.138284	0.215552
AGAP4	0.00864496	-0.0632896	-0.0328455	-0.152073	0.0379781	0.0137421	-0.0313072
AGAP6	-0.0125104	0.0323267	-0.02038	-0.117445	0.119318	0.0313278	0.00543954
AGAP7P	0.00506023	-0.199833	-0.0110982	-0.0594473	0.0935613	0.0584152	-0.0188902
AGBL2	0.0405367	0.0564694	-0.174468	-0.135997	-0.111258	0.011223	-0.052249
AGBL4	0.0272499	0.0773361	-0.0637759	0.0502632	-0.0805158	-0.266496	-0.0426564
AGBL5	-0.226976	-0.177971	-0.316145	-0.0645743	-0.216665	-0.341439	-0.223962
AGER	0.248848	0.217453	0.0889969	0.0176153	-0.0429533	0.209769	0.123288
AGFG1	-0.247566	-0.0864064	-0.342848	-0.199325	-0.103065	-0.170928	-0.19169
AGK	-0.203929	-0.122824	-0.318655	-0.151676	-0.152839	-0.0319435	-0.163645
AGL	-0.0992146	-0.24819	-0.191826	-0.217362	-0.111759	-0.310941	-0.196549
AGMO	0.108681	0.00443393	-0.0873333	0.101231	-0.0503564	0.325814	0.0670784
AGPAT2	0.0603498	0.293525	-6.11984e-05	-0.213129	0.0891892	0.329702	0.0932626
AGPAT3	0.189551	-0.17525	0.0251701	0.0108281	0.299188	0.0235111	0.0621665
AGPAT4	0.394717	0.560103	0.300117	0.405386	0.0798	0.25624	0.332727
AGPAT4-IT1	0.242098	0.269049	0.10715	0.269034	0.121979	0.115807	0.18752
AGPAT5	-0.135325	-0.138893	-0.132784	-0.360401	-0.195101	-0.341066	-0.217262
AGPS	-0.185483	0.114228	-0.0681943	-0.164197	0.00203303	-0.194062	-0.0826125
AGR2	-0.0996195	-0.0615583	-0.0245008	-0.144658	0.0271115	0.212371	-0.0151424
AGR3	0.0205849	0.0791489	0.0448438	-0.114841	-0.0895862	0.218159	0.0263849
AGRP	0.262212	0.080884	-0.204696	0.118305	0.148127	0.181686	0.097753
AGT	0.06883	0.283107	-0.00751456	0.373221	0.145471	0.160795	0.170652
AGTPBP1	0.0785884	-0.115638	0.161659	-0.143405	-0.118185	-0.37742	-0.0857335
AGTR2	0.151477	0.130022	0.0971339	0.286009	0.0834437	0.14051	0.148099
AGTRAP	0.0196352	-0.0264426	-0.0576989	0.115097	-0.0369529	0.171114	0.0307921
AGXT	-0.0507532	0.120121	0.0908381	-0.0549842	-0.0432635	0.0555133	0.0195785
AGXT2	0.00383258	0.0914304	-0.0229745	-0.00786448	0.019708	0.0247995	0.0181552
AHCTF1	-0.250478	-0.0792547	0.0210002	-0.36655	-0.0913707	-0.345238	-0.185315
AHCY	-0.315723	-0.0941891	-0.254973	-0.298332	-0.205721	-0.238306	-0.234541
AHCYL2	0.0624041	-0.237063	-0.279386	-0.0652898	0.105103	-0.0780584	-0.0820484
AHDC1	0.206495	0.380167	0.388163	0.347714	0.0302786	0.115182	0.244666
AHI1	-0.0833265	-0.0753426	-0.129787	-0.136578	-0.134133	-0.405026	-0.160699
AHNAK2	-0.010238	0.330638	0.00487683	0.265744	0.23841	0.0424576	0.145315
AHR	0.126977	0.318265	0.0952113	0.101172	0.11927	0.164513	0.154235
AHSA1	-0.246786	-0.0159012	-0.0315193	-0.369623	-0.180619	-0.0316356	-0.146014
AHSG	-0.186422	0.105608	-0.134433	-0.0695226	0.0343503	-0.166463	-0.0694804
AHSP	0.0725943	0.101686	0.214554	0.12442	0.0795525	0.0767248	0.111589
AICDA	0.156126	0.185746	-0.154894	0.229544	0.107004	0.25545	0.129829
AIF1L	-0.0592836	-0.00621849	-0.0965072	0.218308	-0.197059	-0.178388	-0.0531914
AIFM3	0.0373904	0.173563	-0.26865	-0.00813762	0.0487542	0.0122112	-0.000811443
AIM2	0.122605	0.303544	-0.227696	0.0902486	0.212924	0.22733	0.121493
AIMP1	-0.410921	-0.291167	-0.304232	-0.397023	-0.111088	-0.0550617	-0.261582
AIMP2	-0.262965	-0.0711102	-0.31685	-0.209482	-0.172404	-0.0186914	-0.17525
AIP	0.044207	0.255529	0.249237	0.203743	-0.152571	0.294441	0.149098
AIPL1	-0.005269	0.0770139	-0.117235	-0.0385931	-0.0194253	-0.0420273	-0.0242559
AIRE	0.198023	0.31828	0.0857503	0.147201	0.176844	0.131867	0.176327
AJAP1	0.344181	0.339943	0.239241	0.492269	0.105916	0.309622	0.305195
AJUBA	0.012772	0.275993	0.231701	-0.128733	0.0803313	-0.158178	0.0523142
AK1	0.28057	0.321082	0.327754	0.0835192	0.081388	0.445884	0.256699
AK2	-0.131439	0.0204004	-0.146708	-0.339516	-0.161106	-0.0807882	-0.13986
AK3	-0.0298043	-0.166637	-0.0776993	-0.118669	-0.0890063	-0.111537	-0.0988922
AK4	-0.190901	-0.156082	-0.112004	-0.144364	-0.0911654	-0.0732387	-0.127959
AK5	0.152881	0.150082	0.162229	0.358824	0.381031	0.360548	0.260932
AK7	0.0108426	-0.0119221	0.0678341	-0.250406	-0.129324	-0.21299	-0.0876607
AK8	0.106425	0.147076	-0.0743651	0.166946	-0.113558	-0.0402381	0.0320475
AK9	0.029855	-0.256351	-0.00164973	-0.115099	-0.169535	-0.274782	-0.13126
AKAP10	-0.0175616	-0.124287	-0.186965	0.108105	0.0726255	-0.0906219	-0.0397841
AKAP11	0.155799	-0.126632	-0.0273367	0.0297311	0.22499	-0.102651	0.0256501
AKAP14	0.152738	0.0375918	-0.0956918	-0.0923674	-0.15544	0.110646	-0.00708707
AKAP3	0.153868	-0.124573	0.13295	-0.0311812	-0.111177	-0.114202	-0.0157191
AKAP4	0.035415	0.115544	0.102494	-0.136122	0.0131571	-0.0715291	0.00982662
AKAP5	0.0592935	0.12333	-0.162706	0.131496	0.0711615	-0.124481	0.016349
AKAP6	0.227841	0.179289	0.144328	0.329559	0.020232	0.0681355	0.161564
AKAP8	-1.62184e-05	0.068399	0.148493	-0.181335	-0.0170282	-0.0854863	-0.0111623
AKAP8L	0.0590143	0.199658	0.0505574	0.00777825	-0.0599616	0.0356291	0.0487793
AKIP1	0.00437925	0.404262	-0.191314	-0.0203899	0.160283	0.316701	0.11232
AKIRIN1	-0.222083	-0.165838	-0.0755098	0.0165	-0.120526	-0.21859	-0.131008
AKIRIN2	-0.0413736	0.151274	0.0306429	-0.0254904	-0.129344	-0.241149	-0.0425735
AKNAD1	0.00833007	0.347412	-0.0449449	0.170614	-0.110962	0.0250888	0.0659229
AKR1A1	-0.0216199	-0.128736	-0.0973637	-0.108096	-0.0117329	0.341763	-0.00429766
AKR1B1	0.144367	0.507823	-0.101234	0.412062	0.0176238	0.0269051	0.167924
AKR1B15	-0.167339	0.105427	-0.242585	0.102486	0.0344804	0.124763	-0.00712794
AKR1C1	-0.170484	0.48129	-0.0637055	0.17613	0.171902	0.205516	0.133442
AKR1C4	-0.25873	0.161398	-0.0112414	0.0192008	-0.161849	-0.143574	-0.0657995
AKR1C8P	-0.211952	0.0841385	0.0385437	-0.0427502	-0.0395866	-0.0597694	-0.0385627
AKR1D1	0.0193122	0.165158	-0.157225	0.0886364	0.0612638	0.0763941	0.0422565
AKR1E2	-0.111101	0.16339	0.243508	0.0803894	-0.091112	-0.0214536	0.0439368
AKR7A2P1	-0.131249	-0.0303693	0.0234693	-0.175343	0.00472216	-0.169081	-0.0796417
AKR7A3	-0.21548	-0.0216694	0.0733212	-0.100774	-0.174467	0.0343897	-0.0674465
AKR7L	-0.20355	0.0286537	0.0429725	-0.202604	-0.0612676	-0.0594115	-0.0758679
AKT1	0.176679	-0.0851686	0.357182	0.0772634	0.149867	0.221393	0.149536
AKT1S1	-0.0104981	0.0729004	0.0191819	0.0248785	0.141296	0.198987	0.0744576
AKT2	0.0476501	-0.0140415	-0.27786	0.187986	0.0393024	-0.0898605	-0.017804
AKT3	0.385387	-0.0234787	0.352466	0.621367	0.336744	0.0182702	0.281793
AKTIP	0.0116075	0.193604	-0.153436	0.0380163	0.0147741	-0.022458	0.0136846
ALAD	0.167464	0.0145654	0.201637	0.180057	0.123587	0.329305	0.169436
ALAS1	0.030617	-0.181027	-0.200438	-0.197804	-0.00743413	0.196663	-0.0599039
ALB	-0.0383798	-0.025114	0.124843	-0.0252702	0.0635721	0.0426133	0.0237107
ALCAM	-0.0109559	-0.166392	-0.147929	-0.077551	0.0571571	0.185679	-0.0266653
ALDH16A1	0.229744	0.322987	0.117036	0.0769817	0.144455	0.388785	0.213332
ALDH1A1	0.107476	0.430088	-0.168847	0.151726	0.323302	0.318248	0.193666
ALDH1A2	0.30671	0.218235	0.160878	0.42085	0.189603	0.471562	0.29464
ALDH1B1	-0.054039	0.280386	0.0120925	0.152836	0.110723	0.102076	0.100679
ALDH1L1	0.0660947	0.011598	0.0862195	0.156129	0.0418773	0.195679	0.0929329
ALDH1L2	0.197579	0.346695	0.0724696	0.368445	0.168725	-0.149616	0.167383
ALDH2	0.143709	0.0922294	-0.117277	0.0653578	0.152427	0.208927	0.0908955
ALDH3A1	-0.0300148	0.206207	-0.0895295	0.132588	-0.096893	-0.033106	0.0148753
ALDH3A2	-0.0393024	-0.168003	0.187165	-0.182458	-0.145003	-0.110978	-0.0764299
ALDH3B2	-0.18678	-0.147324	-0.0854104	-0.0228375	0.0411616	0.0411859	-0.0600007
ALDH4A1	0.0611796	-0.10548	-0.143258	-0.104987	-0.0414457	0.199514	-0.0224127
ALDH5A1	0.00618825	-0.194775	-0.197665	-0.178156	-0.136994	-0.181863	-0.147211
ALDH8A1	0.0812107	0.0732044	0.000944844	0.0200826	0.074111	0.0199712	0.0449208
ALDH9A1	-0.0631559	-0.299628	0.0649464	-0.121863	-0.139865	-0.0120006	-0.0952611
ALDOC	0.0227321	0.0811511	0.156722	-0.207404	0.0696639	-0.00408659	0.0197965
ALG1	0.084187	-0.148579	-0.357759	0.0541742	-0.0391066	0.288544	-0.0197565
ALG10	-0.263583	-0.278719	-0.219982	-0.280042	-0.233374	-0.324995	-0.266783
ALG10B	-0.245153	-0.249921	-0.153779	-0.125315	-0.311417	-0.266576	-0.22536
ALG11	-0.148564	-0.0572975	-0.230572	-0.0836565	0.143956	-0.185679	-0.0936355
ALG12	0.143212	-0.0208694	-0.12551	0.109211	0.22103	0.257796	0.0974783
ALG1L	-0.151603	0.0427346	-0.0723389	-0.0079902	-0.236344	-0.044831	-0.0783954
ALG1L2	-0.100914	-0.0416814	-0.026502	-0.0724328	0.0357663	0.241125	0.00589342
ALG2	-0.102266	-0.245504	-0.10223	-0.0562677	0.0363271	0.15237	-0.0529283
ALG5	-0.107038	-0.219073	-0.0631158	-0.194546	0.0165015	0.0433568	-0.087319
ALG8	-0.319411	-0.271197	-0.389948	-0.213349	-0.137789	-0.178704	-0.251733
ALG9	0.00100262	-0.255024	-0.121218	-0.197446	-0.0502933	-0.0990219	-0.120333
ALK	0.209092	0.0743329	-0.140933	0.318623	0.0664007	0.0837935	0.101885
ALKBH1	-0.16702	-0.118806	0.209728	-0.130483	-0.0891589	-0.0624572	-0.0596994
ALKBH2	-0.307696	0.0118213	0.127929	-0.331939	-0.374493	-0.175707	-0.175014
ALKBH4	-0.0831088	0.0885794	0.0795963	-0.0367198	-0.0260528	0.1829	0.0341991
ALKBH5	0.103394	0.0105077	0.0676796	0.113621	-0.100355	0.0586825	0.0422552
ALKBH6	-0.0906308	0.135103	-0.00214213	0.028483	-0.0833717	0.0993621	0.0144673
ALKBH7	0.0440536	0.046295	-0.0777833	0.0205347	-0.0982818	0.306859	0.0402795
ALKBH8	0.0890629	-0.0757615	0.0601806	-0.165187	0.0562161	-0.137936	-0.0289041
ALLC	-0.0395768	0.334688	0.09715	0.161321	0.0865937	-0.245747	0.0657381
ALOX12	0.0207064	0.0690816	0.0335233	0.0686783	0.0377247	0.0603634	0.0483463
ALOX12B	-0.0109443	0.0431233	0.278287	-0.101723	-0.116021	-0.14336	-0.00843956
ALOX12P2	-0.0422441	-0.0181498	-0.163376	0.0825693	0.00693955	0.077501	-0.00945997
ALOX15	0.126189	0.0821859	0.0143004	0.0789773	-0.0171515	0.060964	0.0575775
ALOX15B	0.244647	-0.136459	-0.142186	0.196822	0.126426	0.126215	0.0692442
ALOX5	0.425329	0.134445	-0.160469	0.303575	0.349848	0.398327	0.241842
ALOX5AP	0.406401	0.48391	-0.252553	0.384029	0.395975	0.338596	0.292726
ALOXE3	-0.0274443	0.0643325	-0.13046	-0.0841753	-0.128137	-0.058395	-0.0607132
ALPI	-0.200985	0.133637	0.068186	0.0217468	-0.0959367	-0.161082	-0.0390722
ALPK2	0.232747	0.078263	0.0136713	0.431406	0.300398	0.438181	0.249111
ALPK3	0.15017	0.0819208	0.26968	0.447777	0.263999	0.228813	0.240393
ALPL	0.331863	0.448417	0.276825	0.547881	-0.0438864	0.309046	0.311691
ALS2CL	0.0692099	0.395214	0.0150717	-0.196143	0.284761	0.421972	0.165014
ALX1	-0.135629	0.00854241	0.0909912	-0.025667	-0.0210451	-0.283454	-0.0610437
ALYREF	-0.23806	0.135299	0.129371	-0.169306	-0.173846	-0.206586	-0.0871878
AMACR	-0.139002	-0.185489	-0.256936	-0.124127	0.028321	0.0724692	-0.100794
AMBP	0.000369798	0.0113311	0.118475	0.0408083	0.0129182	-0.0198156	0.0273477
AMBRA1	0.17177	-0.0690686	-0.111978	0.0418342	0.198962	-0.0204087	0.0351851
AMDHD1	-0.117449	0.30248	0.119954	0.073256	-0.00521036	0.124975	0.0830011
AMDHD2	0.172114	0.175518	-0.14004	0.339144	0.111006	0.430372	0.181353
AMELX	0.0316738	0.0778473	-0.0420575	-0.066541	0.0204707	0.0289963	0.00839827
AMER1	0.0435744	-0.0163851	-0.00726334	0.0271383	0.223157	-0.236508	0.00561892
AMER2	0.0778128	0.0385471	-0.0732504	0.223959	0.00254005	-0.276886	-0.00121283
AMER3	-0.00563105	0.0287816	-0.150469	0.0924762	-0.138312	-0.0831814	-0.0427225
AMFR	0.0365875	0.0943088	-0.196148	0.166932	0.0505512	0.0988356	0.0418445
AMH	0.0147549	0.231132	0.00102409	-0.216525	0.142656	0.155471	0.0547521
AMHR2	0.147142	0.0505754	0.193103	0.23143	0.11352	-0.0104076	0.120894
AMIGO1	0.136303	-0.183049	-0.139355	0.334015	0.162083	-0.128766	0.0302052
AMIGO2	0.0813729	0.381627	0.167426	0.162394	0.274154	0.104571	0.195258
AMIGO3	0.0594381	-0.0693076	-0.0599717	-0.103602	0.0353786	0.200599	0.0104224
AMMECR1L	-0.150066	-0.140241	0.183216	-0.0632676	0.0625918	-0.37623	-0.0806662
AMN	-0.0599893	0.257675	0.222272	-0.104191	-0.0097807	-0.0731306	0.0388093
AMN1	-0.182589	-0.152702	-0.00660739	-0.0953242	-0.356823	-0.239497	-0.172257
AMPD1	0.353132	0.176371	-0.020109	0.250756	0.21454	0.124671	0.183227
AMPD2	0.18454	0.313285	-0.0515743	0.156398	0.198573	0.161038	0.160376
AMPD3	0.297688	-0.0539154	-0.381218	0.359879	0.454449	0.380401	0.176214
AMPH	0.192131	0.54728	0.289375	0.596527	0.232838	0.182714	0.340144
AMT	0.0784057	0.0222695	-0.153994	0.00787081	-0.0260951	0.254264	0.0304535
AMTN	0.101359	0.0313365	-0.0406725	-0.074708	-0.00892583	0.117754	0.0210238
AMY1A	0.219803	0.107547	0.0310305	-0.00602428	0.0194278	0.0431948	0.0691632
AMY2A	0.210284	0.110305	0.00584163	-0.0574452	-0.0403054	0.0762257	0.0508176
AMY2B	0.159331	0.109009	0.0278159	-0.0922431	-0.00455752	0.0233572	0.0371187
AMZ1	0.269702	0.16223	-0.0344962	0.281922	0.366614	0.0681193	0.185682
AMZ2	-0.221815	0.0808003	-0.458333	0.0356183	-0.183475	-0.323343	-0.178424
AMZ2P1	-0.0072863	0.158444	-0.0796439	0.126371	-0.0568067	-0.138705	0.00039556
ANAPC10	-0.175847	-0.00684101	0.00521937	-0.133075	-0.163052	-0.0755554	-0.0915251
ANAPC11	-0.223434	0.0687459	-0.0892263	-0.0436615	-0.197462	0.0633726	-0.0702775
ANAPC13	-0.259133	-0.142388	-0.0603761	-0.110943	-0.117081	0.109593	-0.0967215
ANAPC15	-0.133566	0.0776369	-0.0749266	-0.0438768	-0.193828	0.123566	-0.0408324
ANAPC16	-0.080669	-0.122368	0.0288875	0.0263067	-0.230395	-0.0596545	-0.072982
ANAPC2	0.113986	0.0601224	0.274193	0.0859981	0.112219	0.271785	0.15305
ANAPC4	-0.167118	0.0825359	-0.212365	-0.256034	-0.116234	-0.0662158	-0.122572
ANAPC7	-0.376784	0.0769128	-0.260708	-0.351583	-0.253733	-0.29551	-0.243567
ANG	-0.0468646	0.1448	0.292356	-0.00521481	0.00412495	0.216565	0.100961
ANGEL1	0.0954238	-0.122901	0.0970416	-0.0186691	0.090557	-0.00639517	0.0225094
ANGEL2	-0.12451	-0.303753	-0.101091	-0.0192306	-0.0974914	-0.145825	-0.131984
ANGPT1	0.360841	0.20755	0.437289	0.514567	0.272951	0.135368	0.321428
ANGPT2	0.155076	0.332989	0.463004	0.301255	0.178386	0.360118	0.298471
ANGPT4	0.344201	0.299805	0.51649	0.145148	0.3082	0.255229	0.311512
ANGPTL1	0.38493	0.246945	0.13948	0.473767	0.140144	0.402224	0.297915
ANGPTL2	0.423191	0.565138	0.472909	0.579924	0.522074	0.437484	0.50012
ANGPTL5	0.267429	0.164435	0.0600779	0.230595	0.20779	0.0221587	0.158748
ANGPTL6	0.310555	0.164341	-0.150436	0.221656	0.171338	0.376116	0.182262
ANK3	0.126512	-0.339965	-0.0466964	-0.106864	-0.0841161	-0.314044	-0.127529
ANKAR	-0.0863275	-0.166405	0.0276361	0.0564415	-0.186248	-0.110468	-0.0775618
ANKDD1A	0.237739	0.287251	0.211444	0.437102	0.0466958	0.0628136	0.213841
ANKEF1	-0.268247	-0.251614	-0.460141	-0.281791	-0.187627	-0.0613232	-0.251791
ANKFN1	0.135798	0.0274384	-0.170107	0.0767712	-0.131374	0.00111305	-0.01006
ANKFY1	0.291807	-0.167194	-0.124595	0.0909634	0.205357	-0.0694559	0.0378138
ANKH	0.23112	0.0384609	0.332777	0.264199	0.158732	0.282469	0.21796
ANKHD1	0.0475749	-0.140929	-0.0320696	-0.0894524	-0.00967909	-0.171114	-0.0659449
ANKHD1-EIF4EBP3	0.242323	-0.152753	-0.126762	0.141953	0.144302	0.377753	0.104469
ANKIB1	-0.196896	-0.139469	-0.199971	-0.155988	0.0084664	-0.203742	-0.147933
ANKK1	0.159578	0.0520335	0.164175	-0.024346	-0.00438293	0.0788361	0.0709823
ANKLE1	0.0175097	0.106072	-0.0153471	0.111845	0.0380561	-0.27283	-0.00244897
ANKLE2	-0.0681643	0.0547802	-0.0395506	-0.141918	0.0466378	-0.191519	-0.0566224
ANKMY1	0.117652	0.119787	0.0521224	-0.152277	0.0437214	0.166837	0.0579738
ANKRA2	-0.0727382	-0.178835	-0.177616	-0.0431814	-0.128795	0.209955	-0.0652016
ANKRD1	0.127751	0.266158	-0.0569551	0.061399	0.0583424	-0.0527217	0.0673289
ANKRD10	0.110905	0.0527233	0.0679547	-0.000655011	0.0241562	0.0261032	0.0468645
ANKRD13A	0.233952	0.229288	-0.0939293	0.261982	0.0645813	-0.0103643	0.114252
ANKRD13B	0.102559	0.176402	0.127574	-0.21674	0.0355731	-0.110419	0.0191581
ANKRD13C	0.0353852	-0.282711	-0.0492158	-0.0765117	0.0754287	-0.112412	-0.0683394
ANKRD13D	0.0759707	0.254972	0.0842209	0.0791059	0.162958	0.296215	0.158907
ANKRD16	-0.217506	-0.0473133	-0.106478	0.0496788	-0.201489	-0.0230007	-0.0910179
ANKRD18DP	0.145761	0.133596	0.292739	0.110375	-0.0109928	0.0917737	0.127209
ANKRD19P	-0.0447203	0.163214	0.147705	0.14178	0.090146	0.208513	0.117773
ANKRD2	0.0614234	0.222647	-0.193194	0.254446	0.0772997	0.272568	0.115865
ANKRD20A20P	0.0629781	-0.241203	-0.0119644	-0.0612755	0.0375123	-0.0342272	-0.0413633
ANKRD20A3	0.0802085	-0.228022	-0.0541695	-0.113561	-0.0181376	-0.0846292	-0.0697185
ANKRD22	0.0518727	-0.132514	-0.307896	-0.187204	0.232202	0.0382698	-0.0508783
ANKRD23	0.0160034	0.066092	-0.0405568	-0.0263857	0.103615	0.0471801	0.0276581
ANKRD24	0.185361	-0.0015112	0.0909043	0.0621239	0.158715	0.340969	0.139427
ANKRD26P1	0.00527691	0.0725396	-0.121918	0.0417885	-0.105667	0.115014	0.0011723
ANKRD27	-0.182703	-0.154474	-0.0784013	-0.186578	0.0231269	-0.379041	-0.159678
ANKRD28	-0.00337851	-0.155293	-0.0809474	-0.205155	-0.113364	-0.309492	-0.144605
ANKRD29	0.0939983	0.111098	-0.344423	0.34108	0.353233	0.320597	0.145931
ANKRD30A	0.0242246	0.119558	-0.0274997	-0.0572469	-0.0868708	0.299944	0.0453515
ANKRD30B	0.0191744	0.048681	-0.0938169	0.0476387	-0.065723	0.28284	0.039799
ANKRD30BL	-0.00601123	0.0360686	-0.0593535	0.0341703	0.0106314	0.0763414	0.0153078
ANKRD30BP2	-0.0238381	0.0534451	-0.131823	-0.0248362	-0.0397033	-0.0282459	-0.0325002
ANKRD31	-0.0182082	-0.0791949	-0.0980803	-0.0440016	-0.1558	-0.236164	-0.105241
ANKRD34A	0.222996	0.133567	0.371419	0.38802	0.325098	0.29615	0.289542
ANKRD34B	0.0376515	-0.0551183	-0.0970628	0.0152506	-0.114492	-0.16785	-0.0636036
ANKRD34C	0.199208	0.167281	0.233964	0.276156	0.0092994	0.0488756	0.155797
ANKRD36	-0.0293266	-0.0659761	-0.0331775	-0.125812	-0.0634777	-0.211972	-0.0882904
ANKRD36B	-0.109474	-0.117759	-0.0635276	-0.0829393	-0.0729784	-0.270229	-0.119485
ANKRD36BP1	0.0411879	-0.106088	-0.106922	-0.0908696	0.116456	-0.332448	-0.0797806
ANKRD36BP2	0.154522	0.152914	-0.217835	0.193247	0.0375187	-0.0663697	0.042333
ANKRD37	-0.0582121	-0.236903	0.0586118	-0.281768	-0.0260549	0.171633	-0.0621155
ANKRD39	-0.215322	0.0810828	0.00651024	-0.177266	-0.240501	0.167971	-0.0629207
ANKRD40	0.0323113	0.114666	0.340908	0.248999	0.185649	-0.151779	0.128459
ANKRD44	0.405646	0.168972	-0.0611599	0.437119	0.298292	0.0731253	0.220332
ANKRD45	0.0860038	0.0452533	-0.0742398	0.232867	-0.267775	-0.172945	-0.0251392
ANKRD46	-0.164963	-0.0653507	0.0950567	-0.194708	-0.125448	-0.2892	-0.124102
ANKRD49	-0.242822	-0.0684941	-0.161472	-0.209049	-0.152735	-0.291719	-0.187715
ANKRD50	0.171452	0.00603495	0.457125	0.355579	0.173554	-0.0461595	0.186264
ANKRD53	0.234929	0.337933	0.184453	0.46395	0.157265	-0.0511411	0.221231
ANKRD54	0.00926433	0.20272	0.00987846	-0.0921242	0.0625246	0.164294	0.0594262
ANKRD55	0.278142	0.242539	0.0848779	0.510682	0.206224	0.340806	0.277212
ANKRD6	0.12427	0.0875106	0.067263	0.397612	-0.0780129	0.00829874	0.101157
ANKRD65	0.166643	0.3289	0.672704	0.459474	-0.00272605	0.198348	0.30389
ANKRD7	-0.0453385	-0.00209658	-0.366313	0.143474	-0.169755	-0.254675	-0.115784
ANKRD9	-0.0759626	0.0833518	-0.108363	0.0103744	0.153541	0.234783	0.0496206
ANKS1A	0.170989	-0.0682794	0.300423	0.106404	0.10229	-0.423908	0.0313196
ANKS1B	0.0871494	-0.026598	0.231463	0.356147	-0.204707	-0.241024	0.0337384
ANKS3	0.148459	0.105327	-0.0513748	0.145131	0.0603912	0.27611	0.114007
ANKS4B	-0.0644185	-0.00692919	-0.00886141	-0.136336	-0.0100735	-0.0700611	-0.0494466
ANKS6	0.0277385	0.0425	-0.0307084	-0.195673	0.154994	-0.236751	-0.0396499
ANKUB1	0.142311	0.0830459	-0.0598286	-0.0372752	-0.0535501	-0.00693371	0.0112949
ANKZF1	-0.145775	-0.0314885	-0.102205	-0.353223	-0.129872	0.0259736	-0.122765
ANLN	-0.286861	0.0800403	-0.204024	-0.451611	0.00949453	-0.311735	-0.194116
ANO1	0.329969	0.486184	0.63696	0.0663343	0.0367161	0.191001	0.291194
ANO10	0.00377483	0.128794	0.154604	0.16046	-0.0213676	0.213908	0.106696
ANO3	-0.0647984	0.22743	0.55793	0.0239787	-0.129064	0.193461	0.134823
ANO4	0.185314	0.0826818	0.0309963	0.272613	0.378493	-0.157394	0.132117
ANO6	0.228072	0.282251	-0.0871361	0.0995693	0.0835152	0.00656528	0.10214
ANO8	0.0490052	0.0335238	0.0828989	-0.0186817	0.148973	-0.102473	0.0322077
ANO9	-0.0190912	0.169075	0.0240518	-0.22684	0.095968	0.130702	0.0289776
ANOS1	0.373854	-0.105513	0.0665114	0.302276	0.241482	0.106976	0.164265
ANP32A	-0.209963	-0.16519	-0.0174971	-0.26189	-0.168252	-0.152249	-0.162507
ANP32A-IT1	0.0244226	-0.0670171	-0.125501	0.102617	0.0884588	-0.0914246	-0.0114073
ANP32AP1	-0.223549	-0.124485	-0.0802693	-0.126255	-0.11614	-0.110646	-0.130224
ANP32B	-0.23058	0.208183	0.239192	-0.296552	-0.174895	-0.350357	-0.100835
ANP32C	-0.141373	-0.0663847	-0.0489841	-0.0741127	-0.0983271	-0.110261	-0.0899072
ANP32D	-0.127018	-0.12152	-0.134305	0.0228066	-0.113813	-0.0486339	-0.0870805
ANP32E	-0.243227	0.330322	0.0661565	-0.320888	-0.136782	-0.378368	-0.113798
ANPEP	0.339487	-0.102948	0.0340093	0.236098	0.303657	0.259667	0.178328
ANTXR2	0.318527	-0.048066	0.295639	0.307342	0.689848	0.529714	0.348834
ANXA1	0.0500422	0.14571	-0.0125609	0.152524	0.108352	0.264268	0.118056
ANXA11	0.0881733	0.0326535	0.0823599	0.0142379	0.0996198	0.348462	0.110918
ANXA13	-0.0575551	0.312499	0.0661876	-0.0140834	-0.00484481	0.206535	0.0847898
ANXA2	-0.042971	0.370701	-0.108372	-0.216915	0.167469	0.245807	0.0692866
ANXA2P2	-0.0764307	0.339972	-0.143833	-0.211187	0.19417	0.22614	0.0548051
ANXA3	0.0400391	-0.295354	0.0224271	-0.153981	-0.212962	0.0340009	-0.094305
ANXA4	-0.0512504	-0.100981	-0.141435	-0.191777	0.0569937	0.072939	-0.0592517
ANXA5	0.129068	0.0153506	-0.0423376	0.278349	0.152113	0.141945	0.112415
ANXA6	0.559069	0.451157	0.332427	0.640789	0.378646	0.313307	0.445899
ANXA7	-0.2377	-0.0984458	-0.230083	0.0184898	0.027954	-0.0480954	-0.0946466
ANXA8	0.13811	0.22538	-0.196499	0.063738	0.240226	0.0136044	0.08076
ANXA9	-0.112602	0.116717	-0.233743	-0.0850855	0.00252532	0.152937	-0.0265417
AOAH	0.355861	0.415617	-0.0430674	0.357639	0.468542	0.347393	0.316997
AOC1	0.0783635	0.0129505	0.169516	0.0168345	0.0886753	0.0993702	0.0776183
AOC2	0.0277326	0.074263	0.214466	0.000621192	-0.0533602	0.193722	0.0762407
AOC3	0.595403	0.431796	0.587071	0.579287	0.426015	0.504206	0.52063
AOC4P	0.371792	0.301736	0.273501	0.403428	0.140873	0.304298	0.299271
AOX1	0.273261	0.212064	0.0304591	0.483307	0.390564	0.256499	0.274359
AP1AR	-0.315806	-0.23287	-0.10355	-0.44112	-0.0395985	-0.158494	-0.21524
AP1B1	0.364368	0.00595033	-0.115515	0.144752	0.389277	0.252223	0.173509
AP1G1	-0.0845822	-0.274487	-0.278921	-0.184938	0.0470977	-0.236419	-0.168708
AP1G2	0.00547432	-0.00572122	-0.0661815	-0.340225	0.0378724	0.158753	-0.0350045
AP1M1	0.450785	0.385537	-0.0884915	0.450271	0.101815	0.325757	0.270946
AP1M2	-0.209559	-0.184636	-0.248982	-0.364624	-0.165106	-0.0507685	-0.203946
AP1S2	0.408002	0.557298	0.25043	0.44452	0.261226	0.143946	0.344237
AP1S3	-0.172324	-0.246065	-0.243173	-0.225643	-0.198901	-0.0647739	-0.191813
AP2A1	0.126255	0.256934	0.0732017	0.233757	0.315902	0.273243	0.213215
AP2A2	0.232561	0.0516938	0.178958	0.18104	0.261904	0.181005	0.181194
AP2B1	0.0133513	-0.0691303	-0.0508733	-0.170901	0.0392107	-0.115781	-0.0590207
AP2M1	0.0194582	0.263076	0.0330728	0.164432	0.0863234	0.0840121	0.108396
AP2S1	-0.0083247	0.104011	0.073198	0.01899	-0.0537729	0.228051	0.0603588
AP3B1	0.0817413	-0.247909	-0.145786	-0.0808862	-0.0196398	0.0685729	-0.0573178
AP3B2	0.0951931	0.0763696	-0.203691	0.336795	-0.0846823	-0.180624	0.00656008
AP3D1	0.0824839	-0.0699043	-0.286744	-0.0359423	0.249858	0.282485	0.0370394
AP3M1	-0.207503	-0.3852	-0.182559	-0.184002	-0.0830752	-0.267564	-0.218317
AP3M2	-0.0010789	0.0470216	0.228457	-0.178822	-0.247465	-0.116154	-0.0446736
AP3S1	0.00195101	0.21166	-0.0186177	-0.0931109	-0.0365651	0.147534	0.0354753
AP3S2	-0.0600449	0.0268692	-0.263502	0.0342759	-0.117845	0.0492538	-0.0551654
AP4B1	0.0751245	0.113839	0.186278	-0.15112	0.00945969	0.0459245	0.0465843
AP4E1	0.0503716	0.0171357	-0.162026	0.0422293	0.128135	0.0858589	0.0269507
AP4M1	-0.187559	0.0896643	-0.12858	-0.113179	-0.119364	-0.0372653	-0.082714
AP4S1	-0.0188894	0.212474	0.273559	0.329278	-0.0535269	-0.0203439	0.120425
AP5B1	0.168462	0.204666	-0.191101	0.0972193	0.316865	0.121379	0.119582
AP5M1	-0.140505	-0.208835	-0.0531444	-0.268416	-0.0853902	-0.109374	-0.144278
AP5S1	-0.0279115	-0.0711436	-0.091484	0.155375	-0.0416452	0.351832	0.045837
AP5Z1	0.146981	0.262392	-0.0702422	0.103019	0.239152	0.351702	0.172167
APAF1	-0.0608837	-0.093776	-0.14535	-0.198516	-0.00409717	-0.284996	-0.13127
APBA1	0.152485	0.0906073	0.347373	0.43029	0.251452	-0.0457139	0.204416
APBA2	0.17178	0.141629	-0.0196634	0.482452	0.0980678	0.0603025	0.155761
APBA3	0.186989	0.208944	0.0419659	0.272328	0.209283	0.350868	0.21173
APBB1	0.396709	0.285365	0.235742	0.572743	0.152382	0.0291489	0.278682
APBB1IP	0.418156	0.448047	-0.15565	0.437271	0.492321	0.481412	0.353593
APBB2	0.411041	0.26249	0.504479	0.263189	0.224663	0.0513517	0.286202
APBB3	0.0538164	0.0729261	-0.0489582	0.0559057	0.121453	0.312456	0.0945999
APC	0.271298	-0.167227	0.142654	0.111301	0.0853732	-0.125275	0.0530207
APC2	0.0312049	0.152105	-0.0274011	0.0335287	0.206525	0.235228	0.105198
APCDD1L	0.0884868	0.222799	0.188032	0.456161	0.287883	-0.0520646	0.19855
APEX1	-0.274332	-0.0701974	0.169206	-0.225933	-0.215753	-0.0434216	-0.110072
APEX2	-0.0416579	0.0717766	-0.153123	-0.0458721	-0.125601	0.00684069	-0.0479394
APH1A	-0.226975	-0.0276962	-0.139371	-0.00152254	-0.206412	-0.232215	-0.139032
APH1B	0.198601	-0.277864	-0.0641165	0.339266	-0.0500759	0.322719	0.0780884
APIP	-0.0680722	-0.223058	-0.249009	-0.0810951	-0.19281	-0.256483	-0.178421
APLF	0.0390493	0.33353	-0.00615616	0.133332	-0.0368293	-0.22004	0.040481
APLN	0.209124	-0.128252	0.34318	0.0934481	0.0565359	0.192451	0.127748
APLNR	0.554835	0.572102	0.711635	0.813008	0.479716	0.535813	0.611185
APLP1	0.0838543	0.35652	0.00942103	0.226789	-0.00373801	0.0043701	0.112869
APLP2	0.286481	-0.224207	-0.149694	0.0983212	0.0313071	0.0163261	0.00975569
APMAP	0.0327983	-0.142794	-0.272274	-0.0502267	0.00659429	0.0280391	-0.0663105
APOA1	0.0984165	0.278219	0.037931	0.172618	-0.166357	0.0198775	0.0734507
APOA2	-0.213379	0.025879	-0.10009	-0.0653392	0.0182668	0.0424107	-0.0487087
APOA4	-0.000617031	0.156811	-0.0916765	0.151318	-0.0933217	0.0235939	0.0243514
APOA5	-0.00853234	0.0848389	-0.0876509	-0.0120016	-0.102679	-0.0947873	-0.0368021
APOB	0.1827	0.236668	-0.0486126	0.222449	0.35477	0.0466779	0.165775
APOBEC1	-0.0769546	0.0500893	-0.158456	-0.0479966	-0.0284861	-0.246364	-0.0846946
APOBEC2	0.157746	0.0237958	0.00317856	0.232205	0.0273846	-0.0809444	0.0605609
APOBEC3A	0.0881017	0.197021	0.085258	0.175911	0.162386	0.0152164	0.120649
APOBEC3B	-0.0900866	0.120258	-0.248584	-0.0953754	-0.151904	-0.0968996	-0.0937653
APOBEC3C	0.280926	0.239747	-0.102248	0.276927	0.170343	0.238517	0.184035
APOBEC3D	0.153266	0.317418	-0.13603	0.254796	0.1146	0.199052	0.150517
APOBEC3F	0.130001	0.100839	-0.0247125	0.193693	0.0490379	0.15868	0.101257
APOBEC3G	0.183006	0.339887	-0.12646	0.244963	0.0958552	0.293745	0.171833
APOBEC3H	0.252786	0.40664	-0.068653	0.247887	0.104466	0.255892	0.199836
APOBEC4	0.171398	-0.0253875	-0.129248	0.0499896	-0.0522264	-0.0858384	-0.0118856
APOC1	0.208703	0.363382	-0.285895	0.142798	0.235772	0.326883	0.165274
APOC1P1	0.056544	0.19509	-0.210795	-0.00521802	0.0396487	0.227989	0.0505431
APOC2	0.255434	0.375154	-0.285118	0.127152	0.25268	0.364339	0.181607
APOC3	-0.126875	0.0953078	-0.121551	0.057659	-0.100785	0.154729	-0.00691909
APOC4	0.199945	0.273361	-0.199818	0.1138	0.0488973	0.256537	0.115454
APOD	0.230718	0.352052	0.432163	0.419016	0.479524	0.0657702	0.329874
APOF	-0.0257462	-0.141573	-0.152581	-0.0536687	-0.242693	0.0978413	-0.0864034
APOH	0.169616	0.119794	-0.16044	-0.0037858	-0.0748953	-0.204357	-0.0256781
APOL2	0.149636	0.218956	-0.202784	0.0645643	0.24427	0.480043	0.159114
APOL4	0.24787	0.092094	0.239148	0.237182	0.153527	0.224763	0.199097
APOL5	0.0279513	0.0032582	0.415536	0.14199	0.0385566	0.193838	0.136855
APOL6	0.160641	0.00242724	-0.144874	-0.0211161	0.247988	0.0815901	0.0544429
APOLD1	0.214936	0.28191	0.567965	0.636749	0.121851	0.158583	0.330332
APOO	-0.269916	-0.134621	-0.424266	-0.245918	-0.221225	0.0684595	-0.204581
APOOL	-0.126651	-0.216745	-0.206803	0.00582105	-0.050144	-0.212871	-0.134566
APP	0.172275	-0.127324	0.388094	0.221245	0.0729942	0.0921286	0.136569
APPBP2	-0.0594317	-0.352513	-0.0836799	0.117936	-0.0487865	-0.188214	-0.102448
APPL1	0.0232902	-0.101544	-0.0044247	-0.186673	-0.124172	-0.26498	-0.109751
APPL2	-0.087217	-0.234936	-0.257665	-0.140906	-0.0908705	-0.0590794	-0.145112
AQP10	0.219649	0.106385	0.287028	0.150857	0.0474421	0.0552747	0.144439
AQP11	-0.216672	-0.209595	-0.358356	-0.149482	0.0564794	-0.0957332	-0.162226
AQP2	0.212006	0.170843	-0.0200372	0.116318	-0.0160852	-0.186304	0.0461234
AQP4-AS1	0.159938	-0.111113	0.133046	0.0102434	-0.129773	-0.00607078	0.00937851
AQP6	0.163291	0.170833	-0.209664	0.0459215	-0.00110568	-0.207308	-0.00633865
AQP7P1	0.174388	0.318349	0.058528	0.173941	0.148012	0.195443	0.17811
AQP7P3	0.0908117	0.263359	0.0171773	0.184839	-0.0220922	0.305731	0.139971
AQP8	0.143717	0.14775	0.0574076	0.0741908	0.0268589	0.0313423	0.080211
AQP9	0.204464	0.0978162	-0.217384	0.149924	0.0743417	0.0226605	0.0553038
AQR	-0.105271	-0.2019	0.00215343	-0.264561	-0.0312387	-0.0483546	-0.108195
AR	0.29033	-0.194025	-0.0287143	0.532222	-0.0218167	0.151562	0.121593
ARAF	0.184058	-0.0346044	-0.0713953	0.23138	0.109242	0.20145	0.103355
ARAP1	0.380635	0.362831	-0.103704	0.35066	0.24087	0.376635	0.267988
ARAP2	0.157897	0.0193475	-0.201172	-0.182328	0.0651188	-0.0583099	-0.0332411
ARAP3	0.477741	0.568229	0.836832	0.3363	0.0781419	0.28882	0.431011
ARC	0.321013	0.131071	0.572016	0.18247	0.11155	0.159952	0.246346
ARCN1	-0.113481	-0.361111	-0.0874518	-0.167007	0.118048	-0.140325	-0.125221
AREL1	0.000617524	-0.314954	-0.0927907	-0.183672	0.037069	-0.290691	-0.140737
ARF1	-0.185211	-0.130308	0.0565302	-0.126271	-0.0251732	-0.0614285	-0.0786434
ARF4	-0.128342	-0.17557	-0.103771	-0.0913827	-0.0325787	0.163743	-0.061317
ARF5	-0.18295	0.157642	0.0111902	-0.0909698	-0.161909	0.106417	-0.0267631
ARFGAP1	0.00962127	0.188656	-0.145999	-0.002292	0.212422	0.214192	0.0794334
ARFGAP2	0.0514213	-0.0224657	0.0967089	0.0267753	-0.0339187	-0.0226686	0.0159754
ARFGAP3	-0.101119	-0.245344	-0.157902	-0.0806373	0.141379	-0.00515583	-0.0747967
ARFGEF2	-0.126274	-0.248605	-0.326604	-0.212956	0.0356863	-0.153674	-0.172071
ARFIP2	-0.278671	-0.277056	-0.11847	-0.195568	-0.0660503	0.113975	-0.136973
ARG1	0.0243813	0.0978224	-0.0535128	0.050164	-0.00914345	0.0800897	0.0316335
ARG2	-0.151038	-0.234054	-0.0225672	-0.233423	-0.0972392	-0.206804	-0.157521
ARGFX	0.0546631	0.0583788	-0.103774	0.0363104	-0.12239	-0.0223022	-0.016519
ARGFXP2	-0.0164862	-0.0157769	-0.102919	0.0564286	0.145597	0.13694	0.0339639
ARGLU1	0.0272176	-0.108989	0.0662523	-0.153354	0.0391667	-0.136777	-0.0444139
ARHGAP1	0.281964	0.17473	0.182305	0.423797	0.247478	0.339066	0.27489
ARHGAP10	0.167895	0.334821	0.369375	0.348289	0.202708	0.465738	0.314805
ARHGAP11A	-0.308519	0.00294939	-0.313982	-0.415756	-0.0648185	-0.336862	-0.239498
ARHGAP11B	-0.264248	-0.0281936	-0.21951	-0.250695	-0.000933983	-0.357421	-0.186834
ARHGAP15	0.43618	0.520305	0.269206	0.532244	0.400418	0.454325	0.435446
ARHGAP18	0.392097	-0.105663	0.300347	-0.063994	0.403217	0.157012	0.180503
ARHGAP19	0.0214289	-0.197014	0.116938	-0.168492	0.10458	-0.121014	-0.0405957
ARHGAP20	0.342391	0.227385	0.423094	0.56108	0.291544	0.341399	0.364482
ARHGAP21	-0.00225167	-0.0301226	-0.1027	-0.0810336	0.145967	-0.28609	-0.0593718
ARHGAP23	0.513367	0.443987	0.743227	0.474997	0.26989	0.437022	0.480415
ARHGAP24	0.360857	0.307254	0.0617435	0.572857	0.274724	0.444969	0.337067
ARHGAP25	0.487448	0.479569	0.341888	0.493113	0.477828	0.448104	0.454658
ARHGAP26	0.10788	0.0902531	0.158906	0.0410608	0.0415664	0.312667	0.125389
ARHGAP29	0.267	-0.0910004	0.346542	0.472471	0.151211	0.0445718	0.198466
ARHGAP30	0.489797	0.404037	-0.0337475	0.499721	0.49465	0.351896	0.367726
ARHGAP31	0.595623	0.549895	0.57101	0.758635	0.683655	0.261619	0.570073
ARHGAP36	-0.0468983	-0.0308067	0.0165244	0.122783	-0.071992	0.0908575	0.0134112
ARHGAP39	-0.129633	-0.0576503	0.0565342	-0.316613	0.0941104	-0.124854	-0.0796843
ARHGAP4	0.2911	0.540845	0.011147	0.258642	0.145801	0.420287	0.27797
ARHGAP5-AS1	-0.0263469	0.210933	0.205831	0.00668609	-0.142935	0.238339	0.0820846
ARHGAP6	0.588772	-0.25022	0.419675	0.388787	0.451521	0.504222	0.350459
ARHGAP8	-0.0879712	-0.109589	0.0200404	-0.252884	-0.0720233	0.0286628	-0.0789609
ARHGAP9	0.404704	0.435876	-0.0380062	0.409752	0.466383	0.475896	0.359101
ARHGDIA	0.182306	0.0491842	0.295388	0.0983052	0.170582	0.207792	0.167259
ARHGDIB	0.494771	0.406181	0.600778	0.540831	0.399752	0.579028	0.503557
ARHGDIG	0.0880714	0.242368	0.00425916	0.109359	0.120814	0.0614176	0.104381
ARHGEF1	0.239133	0.253756	0.261812	0.21646	0.301555	0.355849	0.271428
ARHGEF10	0.157522	0.0876912	0.453582	0.376929	0.0941805	0.0188129	0.198119
ARHGEF10L	0.220597	0.343436	0.0294373	-0.0845854	0.307582	0.159742	0.162701
ARHGEF11	0.00514754	0.0483705	-0.060961	0.0643799	0.149582	-0.15958	0.00782324
ARHGEF15	0.661124	0.693296	0.87843	0.857011	0.653404	0.658241	0.733584
ARHGEF16	-0.288151	-0.0772502	0.139766	-0.335157	0.0154675	-0.0646038	-0.101655
ARHGEF17	0.456346	0.377695	0.676914	0.617157	0.261024	0.287767	0.44615
ARHGEF18	0.246097	0.0708001	-0.106658	0.135337	0.232493	0.104668	0.113789
ARHGEF19	0.0667808	0.0855718	0.0993366	-0.101272	-0.11307	-0.231599	-0.0323754
ARHGEF2	0.25291	0.595804	0.406944	0.318492	-0.0708438	-0.132719	0.228431
ARHGEF25	0.364088	0.451493	0.33025	0.523297	0.0789622	0.140722	0.314802
ARHGEF26	0.148293	-0.199601	0.496856	0.296197	0.0270333	-0.274045	0.0824557
ARHGEF28	0.0810155	0.157079	-0.10078	0.121609	-0.103591	-0.161516	-0.00103049
ARHGEF3	0.268198	0.0919149	0.189208	0.264561	-0.185557	0.325611	0.158989
ARHGEF33	0.101158	0.108405	0.184537	0.372759	-0.0603477	-0.216136	0.0817293
ARHGEF35	-0.175481	-0.13977	-0.286906	-0.25146	0.104426	0.00532594	-0.123978
ARHGEF37	0.170153	-0.162802	0.0996522	0.235613	0.0596692	-0.190166	0.0353532
ARHGEF38	-0.140215	-0.233107	-0.0890143	-0.255	-0.0700286	0.060629	-0.121123
ARHGEF39	-0.390546	0.241726	-0.104203	-0.338653	-0.151671	-0.27142	-0.169128
ARHGEF4	-0.0376604	0.220627	-0.0298695	0.126102	0.100101	-0.121176	0.0430205
ARHGEF40	0.455891	0.606673	0.474489	0.40124	0.128132	0.334546	0.400162
ARHGEF5	-0.186534	-0.12954	-0.380329	-0.280465	0.0823382	-0.0320974	-0.154438
ARHGEF6	0.52548	0.468626	0.157062	0.585588	0.635609	0.159734	0.422016
ARHGEF7	0.177437	-0.24963	0.437519	0.0744185	0.230756	-0.134282	0.0893697
ARHGEF9	0.217063	-7.95268e-05	0.229255	0.278208	0.11121	-0.106725	0.121489
ARID1A	0.0266672	-0.234567	0.273863	0.0783598	0.0156027	-0.240558	-0.0134387
ARID2	-0.129017	-0.241249	-0.16172	-0.162065	-0.239935	-0.312011	-0.207666
ARID3A	0.0150095	-0.0289949	-0.0590718	0.0256908	0.350008	0.208157	0.0851331
ARID3B	0.0767876	-0.234369	0.0704657	-0.13414	0.121759	0.00240173	-0.0161826
ARID3C	-0.0661334	0.0336859	-0.0145952	-0.211977	-0.157107	-0.124375	-0.0900837
ARID4A	0.193814	-0.111795	0.288827	0.0297056	-0.0337312	-0.0235678	0.0572087
ARID4B	-0.0106923	-0.169056	0.119222	-0.0107165	0.00169668	-0.219457	-0.0481672
ARID5A	0.388623	0.450839	0.3652	0.583893	0.333389	0.470128	0.432012
ARID5B	0.257653	-0.143049	0.225953	0.342455	0.243547	0.149543	0.17935
ARIH2	-0.0206724	0.0945735	-0.000453447	-0.0397157	-0.0340891	0.0259979	0.00427344
ARIH2OS	0.0187561	0.0593788	0.0253678	0.113323	-0.288145	0.140196	0.0114794
ARL1	-0.339598	-0.248267	-0.46478	-0.19038	-0.218245	-0.175489	-0.272793
ARL11	0.258059	0.489853	-0.00918126	0.372577	0.270525	0.390511	0.295391
ARL13A	0.0539692	-0.0422441	-0.071319	0.0389685	0.053386	-0.166184	-0.0222372
ARL13B	0.0718918	-0.0710775	0.0514434	0.0888866	-0.170063	-0.25543	-0.0473915
ARL14	-0.0127824	0.163417	-0.181777	-0.0245974	0.0503263	0.0843664	0.0131587
ARL14EP	-0.0277969	-0.232263	-0.106264	0.025258	-0.15948	-0.182325	-0.113812
ARL15	0.270283	-0.0155254	0.498339	0.375016	0.253439	0.414487	0.29934
ARL16	-0.15785	0.125664	0.0998136	-0.0580397	-0.112056	-0.123914	-0.0377301
ARL17A	-0.0997534	-0.110582	-0.0421597	-0.0159892	0.11073	-0.104919	-0.0437788
ARL17B	-0.0325399	-0.00632339	-0.00521123	-0.0425444	0.115591	-0.121598	-0.0154376
ARL2	0.0592883	0.296463	0.186161	0.164269	-0.00552095	0.214054	0.152452
ARL2BP	0.06238	0.263481	-0.278698	0.327364	0.105239	0.199295	0.113177
ARL3	-0.0507862	-0.0297814	0.0999774	0.193601	-0.155834	-0.230003	-0.0288045
ARL4A	-0.0951364	0.25941	0.27476	-0.208535	-0.117434	0.203937	0.0528336
ARL4C	0.205567	0.335481	-0.0466179	0.263691	0.0898042	0.263304	0.185205
ARL4D	-0.0148269	0.296002	-0.123235	0.358462	-0.0807643	0.236953	0.112099
ARL5A	-0.195102	-0.26676	-0.24846	-0.126383	-0.0332041	-0.254855	-0.187461
ARL5B	-0.311447	-0.226651	-0.0940988	-0.268099	-0.102403	-0.390114	-0.232135
ARL6IP4	-0.0856629	0.223963	0.0200873	0.0445665	-0.286019	0.327782	0.0407862
ARL6IP5	0.138915	-0.143733	-0.252258	0.163288	0.0823757	0.324518	0.0521843
ARL6IP6	-0.268073	-0.0713472	0.0499566	-0.367957	-0.276125	-0.355412	-0.214826
ARL8A	0.0427587	0.219086	0.132224	0.0764545	-0.00303545	-0.0187886	0.0747833
ARL8B	-0.0346987	0.0747592	-0.151443	-0.0681439	-0.0448382	-0.0186185	-0.0404972
ARL9	-0.0645409	0.261423	-0.0827404	0.174395	0.0977472	-0.273785	0.0187497
ARMC1	-0.338289	-0.125507	-0.341343	-0.242209	-0.0699874	-0.363893	-0.246871
ARMC10	-0.29072	-0.0919658	-0.260409	-0.233053	-0.214504	-0.211721	-0.217062
ARMC12	-0.0286984	0.063902	-0.076394	0.26064	-0.0370776	0.0961016	0.0464122
ARMC2	0.136011	-0.105491	0.0953985	0.0657221	-0.12273	-0.167826	-0.016486
ARMC3	0.1168	-0.0999673	-0.138587	-0.0447456	-0.218182	-0.0744554	-0.0765228
ARMC4	0.16787	0.28441	-0.0654667	0.31104	-0.18872	-0.149922	0.0598684
ARMC5	0.226765	0.0846045	0.237178	0.146382	0.106545	0.207007	0.16808
ARMC6	-0.00044478	-0.132592	-0.0579735	-0.0798558	-0.119598	-0.0778964	-0.0780601
ARMC7	-0.00760208	0.157239	0.0929695	-0.0792584	0.0976444	0.0305583	0.0485918
ARMC9	0.228399	0.273307	-0.106541	0.383472	0.0449502	0.0915939	0.15253
ARMCX1	0.263568	0.0754529	0.193334	0.516672	0.0415946	-0.0728661	0.169626
ARMCX2	0.0501825	-0.0976266	-0.0611526	0.505549	-0.0341115	-0.0950528	0.0446313
ARMCX3	0.035837	-0.258011	-0.0429518	0.21373	0.166062	0.0584071	0.0288456
ARMCX5	-0.183115	-0.441215	-0.196526	-0.194867	-0.039022	-0.136307	-0.198509
ARMS2	0.0575736	0.158096	0.0624549	0.104177	0.0785967	0.114829	0.0959546
ARMT1	-0.0406504	-0.145522	-0.202952	-0.289027	-0.118633	-0.0613151	-0.143017
ARNT	0.00314985	0.153677	0.113324	0.260116	0.0399008	-0.16768	0.0670813
ARNT2	0.23258	0.0075771	-0.1351	0.316372	0.00743039	-0.35512	0.0122899
ARNTL	0.0692563	0.0442339	-0.0299518	0.138644	0.254001	0.0313926	0.084596
ARNTL2	-0.115716	0.262971	-0.0481635	-0.0716715	-0.0472624	-0.149616	-0.0282431
ARPC1A	-0.275781	0.110558	-0.265594	-0.218797	-0.0824228	0.0425548	-0.114914
ARPC1B	0.0791201	0.538489	-0.107959	0.190047	0.219661	0.37303	0.215398
ARPC3	-0.210208	0.0776025	-0.254403	-0.156664	-0.126852	0.169413	-0.0835185
ARPC4	0.0813133	0.245763	0.0256952	0.034453	-0.114907	0.245507	0.0863042
ARPC5	-0.0586736	0.379919	0.00371519	-0.163887	-0.0661465	-0.0681517	0.00446249
ARPC5L	-0.204009	0.104291	0.112727	-0.163516	-0.138067	0.0626354	-0.0376564
ARPIN	0.108592	-0.205333	0.156077	0.239704	0.0496616	0.0966809	0.0742304
ARPP19	-0.259863	0.0137487	-0.0788275	-0.0575212	-0.154047	-0.0545027	-0.0985021
ARRB1	0.172447	0.0780592	0.545231	0.239676	0.380901	0.279934	0.282708
ARRB2	0.413127	0.515153	-0.114574	0.308896	0.142702	0.215763	0.246845
ARRDC1	-0.0308942	0.10268	-0.00674942	-0.258871	0.0538828	0.231291	0.0152231
ARRDC2	0.192841	0.493804	0.290399	0.346535	0.223257	0.421786	0.328104
ARRDC3	0.134705	0.063504	0.0949203	0.165625	-0.00418011	0.1105	0.094179
ARRDC3-AS1	-0.0264189	-0.0706538	-0.102072	0.00618113	-0.0119921	0.365173	0.0267028
ARRDC4	0.26859	-0.126842	-0.0458966	0.151277	0.265455	0.268221	0.130134
ARRDC5	0.2549	0.325101	-0.0403921	0.368626	0.401566	0.389587	0.283231
ARSB	0.44148	0.180067	-0.0228747	0.553274	0.482199	0.311022	0.324195
ARSD	0.073617	-0.289328	-0.10962	0.00383555	0.0247307	0.0208704	-0.0459825
ARSE	0.0181883	0.301039	-0.0667412	-0.0470796	0.469234	-0.112323	0.0937197
ARSF	0.148803	-0.0639124	0.243157	0.157377	0.142168	0.211468	0.139843
ARSG	0.196811	-0.0506233	-0.00481848	0.25825	-0.00269329	0.00370588	0.0667721
ARSH	-0.147841	-0.0737795	-0.0549089	-0.0977685	0.0458814	-0.148041	-0.0794096
ARSK	0.100882	-0.128449	-0.075326	0.16513	-0.283139	0.0014459	-0.0365759
ART1	0.0882944	0.207536	0.241785	0.34085	-0.0116098	0.187182	0.175673
ART3	0.102725	0.00888211	0.0584668	0.119187	0.0640289	-0.26857	0.0141198
ART5	0.125991	0.267306	-0.0641444	0.178518	0.0200777	-0.0490142	0.079789
ARTN	-0.196195	0.160849	-0.0745371	0.0306057	-0.0231202	0.0184727	-0.0139875
ARV1	-0.137609	-0.206033	-0.0988974	-0.12203	-0.213373	-0.0384966	-0.136073
ARVCF	0.149264	-0.0513601	0.479526	0.0293833	0.0409912	0.0633483	0.118525
ARX	0.110084	-0.00467115	-0.261938	0.0913831	0.244195	0.0140426	0.0321827
ASAH1	0.114132	-0.1814	-0.183996	0.0622324	0.160132	0.216306	0.0312344
ASAH2	-0.119955	-0.0883499	-0.0556517	-0.0556155	-0.12639	-0.174472	-0.103406
ASAP1	0.161182	0.360736	0.4102	0.305335	0.163515	-0.220696	0.196712
ASAP1-IT1	-0.105884	0.0022379	0.0153117	0.150129	0.127635	0.00539899	0.0324713
ASAP2	0.00374758	0.110732	0.410215	-0.191017	-0.059033	-0.458553	-0.0306513
ASB1	0.0149768	0.126648	-0.0317365	0.288739	0.0841315	-0.0653895	0.0695616
ASB10	-0.154365	0.115973	-0.00613467	0.0363377	-0.0135828	-0.0310177	-0.00879826
ASB12	0.118993	0.0908809	0.0226543	0.0142386	-0.0256925	-0.000916176	0.036693
ASB13	-0.0243609	0.0184062	-0.116292	0.03594	-0.0891614	-0.12504	-0.0500848
ASB14	0.108132	0.0340656	-0.0826765	-0.067047	0.0814863	0.189251	0.0438685
ASB15	0.0452473	-0.0632551	-0.0129713	-0.0715458	-0.0684741	-0.0641898	-0.0391981
ASB16-AS1	0.06554	0.101405	-0.0752411	0.0415431	0.106327	-0.0842713	0.0258838
ASB18	-0.0130984	0.0353955	0.00255488	-0.0824003	0.0547407	0.0175744	0.00246113
ASB2	0.358903	0.361523	0.0453695	0.468344	0.182567	0.338264	0.292495
ASB3	-0.108099	-0.0845504	-0.00721042	0.101291	-0.216696	-0.298362	-0.102271
ASB4	0.0810983	0.0416189	-0.0558753	0.16649	-0.0210146	-0.0766798	0.0226063
ASB5	0.160762	0.167031	-0.158274	0.226219	-0.0142182	-0.0504981	0.0551703
ASCC1	-0.211515	-0.00773577	0.00990641	-0.0374075	-0.219483	-0.354537	-0.136795
ASCC2	0.119158	0.0850142	0.0943202	0.0162866	0.210511	0.159977	0.114211
ASCC3	-0.00212715	-0.136622	-0.118933	-0.218641	-0.00707082	-0.316085	-0.133246
ASCL1	0.0667586	-0.00642639	-0.175714	0.0912091	-0.0278397	-0.094192	-0.0243674
ASCL2	0.132968	0.179075	0.045343	-0.071817	0.11649	0.206958	0.101503
ASCL3	0.0450472	0.00620152	0.0581893	0.119571	-0.00695742	0.0648562	0.0478179
ASCL4	0.198435	0.00270528	0.0300228	0.198332	0.276256	0.140694	0.141074
ASF1A	-0.165048	-0.202504	0.128377	-0.108904	-0.233689	-0.261554	-0.140553
ASF1B	-0.309405	0.137003	-0.205963	-0.342912	-0.181212	-0.160009	-0.177083
ASGR1	0.223749	0.361084	0.0689237	0.192514	0.284535	0.437257	0.261344
ASGR2	0.286954	0.403448	0.0693417	0.365841	0.488483	0.523363	0.356238
ASH1L	-0.0204245	-0.173307	0.0783536	0.120319	0.0640355	-0.268763	-0.0332976
ASH2L	-0.145596	0.0113984	0.0998407	0.00147039	-0.150271	-0.187736	-0.0618156
ASIC1	0.0215816	0.000840789	-0.207154	0.00978066	0.18536	-0.0253012	-0.00248214
ASIC3	0.0242686	0.133905	-0.105181	-0.105344	0.0112003	0.0808773	0.0066211
ASIC4	0.138117	0.288178	0.0721961	0.106859	-0.0235809	0.0284474	0.101703
ASIP	0.115232	0.211267	-0.200594	0.0876261	0.194189	0.181523	0.0982072
ASMTL	0.216103	0.0519277	0.424778	0.225048	0.0743102	0.316944	0.218185
ASNA1	-0.00437925	0.148518	-0.249891	0.0965792	-0.182253	0.238987	0.00792676
ASNS	-0.287626	0.0646935	-0.359083	-0.214832	-0.128546	-0.440271	-0.227611
ASNSD1	-0.251614	-0.169508	0.0462808	-0.195967	-0.256773	-0.332415	-0.193333
ASPA	0.341583	0.206708	0.104792	0.46447	0.337002	0.443149	0.316284
ASPDH	0.0427124	0.070508	0.0671538	0.0828335	0.0858992	-0.0673883	0.0469531
ASPHD1	0.0693993	0.039071	-0.0905843	-0.00465609	0.0276554	0.0720966	0.0188303
ASPHD2	0.162654	0.0509797	-0.221436	-0.0406689	0.269695	0.27496	0.0826971
ASPN	0.286145	0.569281	0.350672	0.425029	0.284899	0.231769	0.357966
ASPRV1	0.230342	0.220868	0.262755	0.141083	-0.0112787	-0.20196	0.106968
ASRGL1	0.054766	-0.00182173	0.00380394	0.0908089	-0.039353	-0.064377	0.00730452
ASS1	-0.132816	0.306259	0.128404	-0.13762	-0.0688833	0.0441344	0.0232464
ASTE1	-0.117759	0.0854851	0.174215	-0.112204	-0.155266	-0.0768433	-0.0337286
ASTL	0.11211	0.0770312	-0.0277238	-0.12491	-0.0889063	-0.227618	-0.0466695
ASTN1	0.320302	0.239321	0.225229	0.457149	0.0963357	0.0409394	0.229879
ASXL1	0.0326927	0.000851768	0.100081	0.0244581	0.0511907	-0.266277	-0.00950032
ASXL2	0.0303513	-0.105278	-0.147068	0.00777265	0.102723	-0.267467	-0.0631611
ASXL3	0.296508	0.183102	0.11807	0.383057	0.133218	-0.0255187	0.181406
ATAD1	-0.226768	-0.283904	-0.244587	-0.358535	-0.0452057	-0.224965	-0.230661
ATAD2B	-0.102698	-0.105353	0.000223399	-0.122914	0.0218171	-0.237942	-0.0911444
ATAD3A	-0.122079	0.0950401	-0.0402542	-0.242142	-0.061735	0.0164476	-0.0591204
ATAD3B	-0.103536	0.12873	-0.0336197	-0.27961	-0.0124101	0.134574	-0.0276453
ATAD3C	0.122017	0.251376	0.177282	0.0682078	0.0343027	0.265199	0.153064
ATAD5	-0.265565	-0.0870782	-0.170674	-0.359636	-0.169151	-0.469261	-0.253561
ATAT1	-0.088283	-0.0849142	0.0798501	-0.277465	-0.0210034	-0.223013	-0.102471
ATCAY	0.0949525	0.245533	0.263517	0.332994	0.148639	0.0423829	0.188003
ATE1	-0.135313	-0.241264	-0.0192528	-0.0590229	-0.0288747	-0.244843	-0.121428
ATF1	-0.274409	-0.133739	-0.175722	-0.245356	-0.226295	-0.298548	-0.225678
ATF2	-0.14614	-0.164321	-0.114101	0.00850197	-0.0599035	-0.234013	-0.118329
ATF3	-0.0226547	0.00820457	0.142106	0.0432619	0.0429954	0.189948	0.0673101
ATF4	-0.193485	0.0645889	0.136595	-0.109142	-0.00825945	-0.0950042	-0.0341177
ATF5	0.120406	0.0275036	-0.206555	0.0312567	0.0898913	0.0522428	0.0191242
ATF6	-0.114818	-0.203078	-0.091027	-0.00103209	-0.0718935	-0.340078	-0.136988
ATF7	0.120089	-0.101783	0.252358	0.266332	0.103438	-0.157514	0.0804865
ATF7IP	0.0657993	-0.109198	-0.168271	0.138005	-0.0775488	-0.265466	-0.0694466
ATF7IP2	0.126912	0.200155	-0.0447722	0.0371331	-0.0160013	0.217043	0.0867449
ATG10	-0.149239	-0.0739057	-0.188808	-0.0315327	-0.184461	0.136891	-0.0818425
ATG101	-0.21161	0.0518363	-0.110008	-0.00419189	-0.236863	0.11195	-0.0664812
ATG12	-0.0815575	0.0199598	-0.128699	-0.0257937	-0.0512463	0.136453	-0.0218139
ATG13	0.00571684	-0.0177769	-0.175978	0.138714	0.0405561	-0.0616715	-0.0117398
ATG14	-0.0161557	0.0726914	0.130967	-0.0289979	-0.0107309	0.061307	0.0348468
ATG16L2	0.191792	0.263438	0.0885613	0.0397412	0.148515	0.247719	0.163294
ATG2A	0.167043	0.0223907	-0.123004	-0.0197189	0.163533	0.246374	0.0761031
ATG2B	0.160179	-0.246669	0.134067	0.041394	0.200777	-0.020676	0.0448453
ATG3	-0.137483	0.065751	-0.160251	-0.153744	-0.141196	-0.12798	-0.109151
ATG4A	0.024624	-0.126726	0.108981	0.0384299	0.038334	0.107357	0.0318334
ATG4C	0.031871	-0.1346	0.0886333	0.181343	-0.074637	-0.0850327	0.0012629
ATG4D	-0.165173	0.00431646	-0.155664	-0.131658	-0.0469488	0.0428545	-0.0753788
ATG5	-0.188779	-0.115966	-0.129918	-0.33886	-0.191239	-0.382378	-0.224524
ATG7	0.216128	0.202239	-0.0731095	0.138979	0.0710984	0.359875	0.152535
ATG9A	0.0110661	0.1085	-9.73385e-05	-0.00150528	0.0812802	0.169681	0.0614874
ATG9B	0.0409705	0.0211142	0.18776	-0.208626	-0.0305606	-0.164764	-0.0256843
ATIC	-0.376554	0.0760944	-0.370281	-0.385113	-0.295185	-0.145898	-0.24949
ATL1	0.015317	-0.0483645	0.236243	0.309617	0.0379914	-0.245264	0.0509234
ATL2	-0.264365	-0.0982764	-0.199908	-0.217009	-0.181062	-0.350042	-0.218444
ATL3	-0.104907	-0.0157974	-0.0106811	0.0653533	0.0584125	-0.121832	-0.0215753
ATM	0.202231	-0.135672	-0.0589931	0.196066	0.128149	0.0414046	0.0621973
ATMIN	-0.0647351	-0.24796	-0.137649	-0.0898253	0.105657	-0.270003	-0.117419
ATN1	0.150841	0.101252	0.294653	0.276239	-0.021246	-0.11289	0.114808
ATOH1	-0.0356796	-0.0909176	0.0864351	-0.00451073	-0.0781827	-0.0289359	-0.0252986
ATOH7	-0.221743	0.00495434	-0.00827488	-0.135172	-0.164536	-0.297658	-0.137072
ATOH8	0.193591	0.348553	0.474203	0.554549	0.0749986	0.477119	0.353836
ATOX1	0.0805401	0.25219	-0.182393	0.16659	-0.0970866	0.380353	0.100032
ATP10D	0.270808	0.212395	-0.0350967	0.259523	0.420552	0.138349	0.211088
ATP11AUN	-0.0173951	0.0510558	0.136802	-0.082623	0.0621321	0.0114215	0.0268988
ATP11B	-0.0385455	-0.283407	-0.0905316	-0.065649	0.117229	-0.240485	-0.100232
ATP11C	0.195551	-0.0401567	-0.0193928	0.11988	0.132444	-0.236492	0.0253055
ATP12A	0.143442	0.0732402	0.0303269	-0.00770843	0.0693823	-0.043291	0.0442319
ATP13A1	0.157533	0.0633814	-0.133608	-0.0229442	0.0782829	0.145177	0.0479704
ATP13A2	0.238138	-0.0837827	0.243964	-0.0570216	0.146967	0.160762	0.108171
ATP13A3	-0.196751	-0.215933	-0.189265	-0.21782	-0.0564931	-0.378765	-0.209171
ATP13A4	0.249508	0.124626	0.240675	0.182338	0.0600872	0.0213321	0.146428
ATP1A1-AS1	-0.0269834	-0.122028	0.0320147	0.0102474	-0.167099	0.121306	-0.0254238
ATP1B2	0.522937	0.487628	0.692621	0.586912	0.0736059	0.126822	0.415088
ATP1B3	-0.0352265	0.104873	-0.0372235	-0.155114	-0.00659885	0.0135153	-0.0192958
ATP2A1	-0.186364	0.019552	-0.102488	-0.223076	-0.0425435	-0.186254	-0.120196
ATP2A3	0.148225	0.237362	0.592034	0.310779	0.42489	0.142488	0.309296
ATP2B1	-0.0292618	-0.0318889	0.00571045	-0.0929011	-0.0977493	0.0887507	-0.0262233
ATP2B2	0.236161	0.278587	0.0486054	0.341905	0.0166491	0.177238	0.183191
ATP2C2	0.0781024	-0.0217949	-0.0348727	-0.0916807	0.024612	0.0272291	-0.00306745
ATP4A	-0.093188	0.0700397	-0.0273363	0.0637358	-0.0918417	-0.0725925	-0.0251972
ATP4B	0.13908	0.0787651	0.0522353	-0.000523197	-0.0262421	-0.131434	0.0186468
ATP6AP1	0.207379	-0.168287	-0.0212753	0.0236178	0.211208	0.15135	0.0673321
ATP6AP1L	-0.0327414	-0.0221582	-0.117722	-0.0360918	-0.12202	0.250837	-0.013316
ATP6V0A1	0.246145	-0.00139889	-0.143588	0.117412	0.159914	0.0219072	0.066732
ATP6V0B	-0.103958	0.0222617	-0.261263	-0.0877421	-0.0888553	0.217132	-0.0504041
ATP6V0C	0.173182	0.125847	-0.187876	0.0417577	-0.035688	0.41128	0.0880837
ATP6V0E1	0.0716026	0.11854	-0.306286	0.149367	-0.00886455	0.320718	0.057513
ATP6V0E2	-0.0227189	-0.0286474	-0.394648	0.185317	-0.0930906	-0.0150301	-0.0614697
ATP6V0E2-AS1	0.101934	0.210775	-0.300575	0.298056	0.01002	-0.0790871	0.0401872
ATP6V1A	-0.119222	-0.301635	-0.279052	-0.112912	-0.108997	-0.0799781	-0.166966
ATP6V1B2	0.332159	-0.00206668	-0.186829	0.00469614	0.289129	0.27483	0.118653
ATP6V1C1	-0.239895	-0.0879668	-0.318595	-0.150281	0.0419011	-0.164124	-0.15316
ATP6V1C2	-0.197429	0.0909607	-0.19743	-0.257173	-0.131846	-0.255633	-0.158092
ATP6V1D	-0.115365	-0.131106	-0.12769	-0.0787433	-0.0607267	0.0768514	-0.0727967
ATP6V1E1	-0.138409	0.185845	-0.278861	0.136695	0.0234305	0.114915	0.00726919
ATP6V1E2	-0.200495	-0.055927	-0.31915	-0.135407	-0.207314	-0.23057	-0.191477
ATP6V1G1	-0.264875	-0.152643	-0.046322	-0.113678	-0.0876219	0.123582	-0.0902595
ATP6V1G2	0.127224	0.253277	0.311634	0.373863	-0.00368699	-0.134534	0.154629
ATP6V1H	-0.155455	-0.0253258	-0.318368	-0.0614722	-0.102757	0.112728	-0.0917752
ATP7A	0.0331565	-0.250798	-0.0317294	0.104897	0.144355	-0.0983577	-0.0164129
ATP7B	-0.127272	-0.208153	0.0497645	-0.109581	0.0225178	-0.0163018	-0.0648376
ATP8A1	0.192137	-0.268524	-0.0139169	-0.0521997	0.0224853	0.176882	0.00947725
ATP8A2	0.287969	-0.0645592	0.0631208	0.517937	0.212578	-0.050323	0.16112
ATP8B1	-0.158133	-0.287496	0.518999	-0.236326	0.0748157	-0.0448796	-0.02217
ATP8B2	0.378513	0.0958558	0.453366	0.640099	0.183346	0.180948	0.322021
ATP8B3	0.07725	0.440901	-0.15749	0.281235	0.365845	0.473036	0.246796
ATP8B4	0.403206	0.0120428	-0.170496	0.465469	0.517247	0.312553	0.25667
ATP8B5P	-0.175431	0.0732584	-0.139012	-0.0924271	-0.104559	0.133772	-0.0507333
ATP9B	0.183255	-0.0965202	-0.174909	0.0848267	0.188048	0.0194123	0.0340188
ATPAF1	-0.138201	-0.178341	-0.308982	-0.123671	-0.229742	-0.0146413	-0.165596
ATPAF2	0.01098	-0.0635822	-0.0849671	-0.0821387	-0.128037	0.320848	-0.00448288
ATR	-0.13676	-0.21131	-0.349799	-0.122763	0.0252993	-0.287734	-0.180511
ATRAID	-0.217635	0.134327	-0.212588	0.0192961	-0.28676	0.0958466	-0.0779189
ATRIP	0.00647863	-0.0279328	0.149433	-0.190335	-0.0995567	0.169754	0.00130675
ATRNL1	0.140928	0.221272	0.00681796	0.31124	0.270665	-0.205772	0.124192
ATXN1	0.352923	0.0630659	0.223008	0.463068	0.275683	0.134185	0.251989
ATXN2L	-0.068408	0.0502014	-0.206999	-0.157924	0.0438396	-0.0507766	-0.0650111
ATXN3	0.0433592	-0.20017	0.437203	0.0824148	0.0191491	-0.240461	0.0235825
ATXN7	0.135224	-0.121595	-0.0746659	0.0093186	0.121817	-0.0232114	0.00781444
ATXN7L2	0.0584737	0.135844	-0.0214772	-0.181982	0.082745	-0.119888	-0.00771412
ATXN7L3	-0.153364	-0.0102337	0.185674	-0.0652706	0.17416	-0.133942	-0.00049621
ATXN7L3B	-0.201845	-0.272926	-0.0597894	-0.136283	-0.181899	-0.309313	-0.193676
AUH	-0.120549	-0.259301	-0.119386	-0.213086	-0.0966752	0.0228063	-0.131032
AUNIP	-0.334635	0.101349	-0.0663021	-0.392452	-0.223258	-0.290351	-0.200941
AUP1	-0.229692	0.0616144	-0.0931809	-0.186452	-0.17446	0.202624	-0.0699243
AURKA	-0.39359	0.0363803	-0.503532	-0.295447	-0.0935348	-0.232693	-0.247069
AURKAIP1	-0.128029	0.116759	-0.0106242	-0.0605614	-0.221099	0.263336	-0.00670327
AURKB	-0.326703	0.157309	-0.147089	-0.32796	-0.229985	-0.212839	-0.181211
AURKC	0.119743	0.168687	-0.0214291	0.0795138	0.231426	0.178737	0.126113
AUTS2	0.281119	0.0748496	0.304401	0.169647	0.165011	-0.189761	0.134211
AVEN	-0.11104	0.0756069	0.107738	0.0423054	0.0481404	0.287637	0.0750645
AVL9	-0.193203	-0.21986	-0.38906	-0.251638	0.0153991	-0.229663	-0.211337
AVPI1	-0.00189764	0.264719	-0.0722865	0.0385604	0.0438495	0.259707	0.0887753
AVPR1A	0.234815	0.210992	0.281117	0.661704	0.400392	0.272781	0.343633
AVPR1B	0.120025	0.028754	0.123829	0.176833	0.131754	-0.178829	0.0670611
AVPR2	0.404596	0.621847	0.633673	0.631842	0.153308	0.527794	0.49551
AWAT1	-0.0212925	-0.0697492	-0.0210854	0.114156	-0.0692689	-0.0124832	-0.0132871
AWAT2	0.0723556	0.0620096	0.024891	0.102477	-0.0111797	0.26053	0.0851805
AXDND1	-0.0401695	-0.0284932	-0.157823	0.0429346	-0.0938104	-0.203034	-0.0800659
AXIN1	0.00637392	0.155901	-0.0822221	-0.107648	-0.0136713	-0.017687	-0.00982561
AXIN2	0.207531	-0.0231252	0.181421	0.0486938	0.134253	0.127745	0.112753
AXL	0.479226	0.614815	0.111344	0.561517	0.493343	0.381195	0.44024
AZIN1	-0.228513	-0.222727	-0.175197	-0.389925	-0.0753238	-0.379826	-0.245252
AZIN2	0.30561	0.317239	0.0460148	0.406638	0.226064	0.288382	0.264991
AZU1	0.215895	0.141125	0.0409062	0.228265	0.0611532	0.191436	0.146463
B2M	0.178467	0.135153	-0.0896182	0.13429	0.157812	0.289565	0.134278
B3GALNT2	-0.304616	-0.217815	0.0178261	-0.167409	-0.0464947	-0.293753	-0.16871
B3GALT1	0.0487715	0.0740798	0.278044	0.123903	0.0487504	-0.0368069	0.089457
B3GALT2	0.272581	0.155803	0.131497	0.276288	0.262589	0.164496	0.210542
B3GALT4	0.0686254	0.162889	0.245179	0.313468	0.151788	0.24524	0.197865
B3GALT5	0.0945814	0.0583665	-0.145854	0.0558766	0.000654443	-0.0783986	-0.00246232
B3GALT6	0.113833	0.0628649	0.417758	0.0818206	0.0804399	0.205686	0.1604
B3GAT2	0.0146352	-0.0583814	-0.00616001	-0.16547	0.025758	-0.192588	-0.0637011
B3GAT3	0.0184452	0.00721595	-0.0821411	0.0965078	-0.0567681	0.252409	0.0392781
B3GNT3	-0.123934	0.228049	-0.170542	-0.156922	0.182858	0.0633969	0.00381767
B3GNT4	-0.0767442	0.20745	0.0298232	-0.298607	-0.0737457	-0.0148519	-0.0377793
B3GNT5	-0.188569	-0.000452725	0.0356033	-0.24598	0.118583	-0.327709	-0.101421
B3GNT7	0.115471	0.322157	-0.0545245	0.0363207	0.224864	0.0605537	0.117474
B3GNT8	0.238493	0.400353	-0.0755109	0.034838	0.222201	0.26639	0.181127
B3GNT9	0.304074	0.391438	0.322854	0.520066	0.408375	0.222762	0.361595
B3GNTL1	-0.0628339	0.0739801	-0.144691	-0.125358	-0.10044	0.0382374	-0.0535175
B4GALNT1	0.0479041	0.305883	0.331112	0.462056	0.0219818	-0.102351	0.177764
B4GALNT2	-0.0904646	0.12921	-0.116417	0.0297696	-0.0473653	-0.16847	-0.0439561
B4GALNT3	0.183266	0.083817	-0.085457	-0.093103	-0.0329967	-0.189283	-0.0222928
B4GALNT4	-0.0761149	0.171257	0.0551235	-0.0271838	-0.0232861	0.0304854	0.0217135
B4GALT1	-0.127643	0.0888145	-0.0294684	0.0733326	0.217387	-0.109787	0.0187726
B4GALT2	-0.0576072	0.257725	-0.0371249	-0.00135087	0.0412346	0.0777668	0.0467739
B4GALT3	-0.265437	-0.211003	0.00974964	-0.0877378	-0.0929189	0.0680707	-0.0965461
B4GALT4	-0.236229	0.103962	-0.406372	-0.174457	0.0352334	-0.0738057	-0.125278
B4GALT5	-0.0625633	0.166738	-0.313755	-0.167407	0.188713	-0.0883862	-0.0461101
B4GALT6	-0.0111004	-0.0474531	-0.204217	-0.160105	0.0338536	-0.172313	-0.0935559
B4GAT1	0.215601	0.0433328	0.200319	0.256481	0.0188219	0.221109	0.159278
B9D1	-0.0948614	0.113072	-0.0704322	-0.0863464	-0.246043	0.0916344	-0.0488295
B9D2	0.118876	0.0823781	0.143286	0.12368	-0.180179	0.29986	0.0979834
BAALC	0.184967	0.250506	0.124126	0.503236	0.0495895	0.166522	0.213158
BAAT	0.147158	0.067205	0.0191285	0.100901	-0.0715296	-0.11706	0.0243003
BABAM1	-0.0159742	0.139626	-0.0479868	0.0863443	-0.206852	0.155165	0.018387
BACE1	0.433418	0.230763	0.181533	0.507698	0.162519	0.0497398	0.260945
BACE2	-0.0418229	0.163408	-0.158474	0.109609	0.0399651	-0.0527369	0.0099914
BACH1	0.0767631	-0.214193	-0.178824	-0.0134337	0.232728	-0.0240781	-0.020173
BACH2	0.276718	0.251596	0.157154	0.472965	0.153814	0.0175493	0.221633
BAD	0.0313303	0.183705	0.0153877	0.167249	-0.135664	0.255066	0.0861788
BAG1	-0.18071	0.124728	0.0987802	-0.208632	-4.10588e-05	-0.0405055	-0.0343966
BAG3	-0.0119635	0.0975841	0.221161	0.202146	0.198206	0.143946	0.141847
BAG6	-0.0227946	0.0399226	0.25047	-0.0379744	0.114612	-0.174014	0.0283702
BAGE	-0.109696	0.060753	-0.0372517	-0.0263955	-0.0965231	0.053069	-0.0260073
BAGE2	-0.0280806	-0.110393	-0.0926088	-0.0168142	-0.168702	-0.240801	-0.109567
BAHD1	0.111713	0.000236734	0.0749549	0.10874	0.165287	0.201976	0.110485
BAIAP2	0.208596	-0.0351597	0.16338	0.0172679	0.167599	0.0013082	0.0871652
BAIAP2L2	-0.0290897	0.120305	0.0373352	-0.16401	0.0729668	-0.0520241	-0.0024194
BAIAP3	0.175626	-0.0904353	0.290164	-0.018746	0.00360031	0.198425	0.0931057
BAK1	-0.0789118	0.242283	-0.259755	-0.106004	0.0625993	0.0491566	-0.0151054
BAMBI	0.00721218	-0.101608	0.0553136	-0.119776	0.261068	-0.0244345	0.0129626
BANF1	-0.261035	0.156439	-0.123241	-0.108662	-0.287958	0.134866	-0.0815986
BANF2	-0.12684	0.0225083	0.11635	-0.037639	-0.214056	-0.116102	-0.0592964
BANK1	0.279653	-0.0969068	-0.0699397	0.329254	0.1182	0.24477	0.134172
BANP	-0.0705296	0.205802	0.122172	-0.0450277	-0.124602	-0.0528179	0.00583278
BAP1	0.234972	0.074274	0.187336	0.132484	0.00654991	0.247549	0.147194
BARD1	-0.199567	-0.0533083	0.0470211	-0.284922	-0.0880478	-0.313299	-0.148687
BARHL2	-0.0780314	-0.0304009	-0.0602089	0.090622	0.00330543	-0.136155	-0.0351449
BARX1	-0.0513574	0.23746	0.0811255	0.479044	0.181795	0.188576	0.186107
BARX2	0.0323018	-0.0374019	0.161865	-0.0667895	-0.041245	-0.0290355	0.00328245
BASP1	-0.0324703	0.0479258	-0.153912	0.569404	0.295122	0.131302	0.142895
BATF	0.170846	0.384907	0.00262538	0.171746	0.172001	0.385707	0.214639
BATF2	0.0186665	0.33785	0.0579497	-0.158262	0.148399	0.128434	0.0888395
BATF3	0.0553903	0.475983	0.184834	0.435922	0.200548	0.369158	0.286972
BAX	0.0486262	0.145386	0.04802	0.100718	0.0819512	0.217618	0.107053
BAZ1A	-0.0813514	-0.159542	0.113741	-0.141229	-0.0266227	-0.225581	-0.0867641
BAZ1B	-0.00429561	-0.161101	-0.0881519	-0.20929	-0.0145746	-0.429562	-0.151163
BAZ2A	-0.0868937	-0.175345	-0.0150887	-0.114999	0.0733156	-0.0984549	-0.0695776
BAZ2B	-0.01177	-0.1581	0.133853	-0.035918	-0.0638074	-0.156566	-0.0487181
BBC3	0.0920785	0.261105	-0.0536564	-0.0358455	0.0472329	0.24541	0.0927209
BBIP1	-0.111074	0.100217	0.0410443	0.154814	-0.206303	0.109018	0.0146194
BBOX1	0.0867391	0.26912	0.0915174	-0.0139802	-0.0745397	0.27513	0.105664
BBS10	-0.126758	-0.100539	-0.226401	0.135129	-0.31143	-0.335323	-0.160887
BBS12	0.126863	0.121789	-0.163934	0.0627292	-0.105872	0.101946	0.0239201
BBS2	0.10872	-0.102448	-0.293285	-0.0695881	-0.0950768	-0.0201738	-0.078642
BBS4	-0.0976515	-0.294672	-0.360876	0.137644	-0.233527	0.162528	-0.114426
BBS5	0.143098	0.130354	-0.114636	0.174947	-0.0642043	0.138956	0.0680856
BBS7	-0.0993327	-0.0729628	0.197796	-0.0713647	-0.103588	-0.188635	-0.0563479
BBS9	0.160066	0.107	0.0666027	0.215353	0.00376538	-0.041194	0.0852655
BBX	0.0246375	-0.0547424	-0.0754946	0.0807376	-0.0970248	-0.19305	-0.0524894
BCAP29	-0.0150415	-0.120833	0.297738	0.0440343	-0.0627486	0.077062	0.0367018
BCAP31	-0.0366984	0.115194	-0.122303	-0.214254	-0.0130314	0.155238	-0.019309
BCAR3	0.0663454	0.116867	0.193753	0.211549	0.0534996	0.110638	0.125442
BCAR4	-0.0983744	0.0182311	-0.0424001	-0.0223577	-0.0219243	-0.0707844	-0.0396016
BCAS1	-0.0600394	-0.248813	-0.157904	0.0753127	0.135779	0.0725016	-0.0305273
BCAS2	-0.234852	-0.206207	-0.018886	-0.23822	-0.195672	-0.390381	-0.214036
BCAS3	0.181696	-0.0846249	0.110788	0.235534	-0.0224272	0.0478848	0.0781418
BCAS4	0.174515	0.383359	-0.00210947	0.209632	-0.0346511	0.452704	0.197242
BCAT1	0.221998	0.285226	0.0368752	0.27163	0.00765145	0.0743484	0.149622
BCAT2	0.0399424	-0.128897	-0.15811	-0.167049	-0.0982744	0.121362	-0.0651709
BCCIP	-0.435269	-0.243662	-0.17526	-0.398907	-0.313554	-0.100553	-0.277867
BCDIN3D	-0.227705	-0.202191	-0.114632	-0.044141	-0.255494	-0.162828	-0.167832
BCDIN3D-AS1	-0.17654	0.0403082	-0.331758	0.0563598	-0.133813	-0.0853486	-0.105132
BCHE	0.349707	0.0703489	0.0935785	0.473557	0.159031	-0.0221828	0.18734
BCKDK	0.0917372	0.113952	-0.110739	0.239963	0.0091138	0.204577	0.0914341
BCL10	-0.00645275	-0.0961115	0.236097	-0.251631	0.0230178	0.0385857	-0.00941583
BCL11B	0.270699	0.235764	0.0312208	0.0087403	0.301122	0.145453	0.1655
BCL2	0.346764	0.201351	0.139994	0.38998	0.16357	-0.0435674	0.199682
BCL2A1	0.254586	0.326892	-0.251061	0.249393	0.27882	0.0507118	0.151557
BCL2L1	0.0729827	0.000622952	-0.318849	-0.109196	0.0854989	0.1722	-0.0161235
BCL2L10	-0.181512	-0.173576	0.0525573	0.0678181	-0.219763	-0.169366	-0.103974
BCL2L2	0.124684	-0.291157	0.275323	0.232027	0.156811	-0.0133371	0.0807251
BCL6	0.0880085	0.0801586	0.0128268	0.379215	-0.0158777	0.26848	0.135469
BCL7A	-0.101573	-0.0685146	-0.262246	-0.29254	-0.0802064	-0.263482	-0.178094
BCL7B	-0.0454212	0.206138	-0.103031	0.0739002	-0.0853259	0.108272	0.0257554
BCL7C	-0.021143	0.31511	0.134693	0.142937	-0.135231	0.233292	0.11161
BCL9	-0.117462	-0.26347	0.0977379	0.0663691	-0.0180862	-0.215002	-0.0749855
BCL9L	0.0903116	0.12613	0.126127	0.216182	0.293749	0.125364	0.162977
BCLAF1	0.027291	-0.223177	0.0680078	-0.320924	-0.0891378	-0.361106	-0.149841
BCO2	0.160265	0.196415	-0.292543	0.0608712	0.0448909	0.0482736	0.0363622
BCORL1	0.0440154	0.00580546	0.223983	-0.019845	0.0748696	-0.233122	0.0159511
BCR	0.0945965	0.153634	0.175527	0.00570429	0.104123	-0.114048	0.0699229
BDH1	-0.238089	-0.228912	-0.109524	-0.289208	-0.196662	-0.116996	-0.196565
BDH2	0.143036	0.314219	0.0314966	0.146094	-0.0752533	0.0128106	0.0954005
BDKRB1	-0.0500235	0.309777	0.0332104	0.383782	0.246881	0.173812	0.182906
BDKRB2	0.0410372	0.442478	0.208735	0.435656	0.327955	0.237302	0.282194
BDNF-AS	0.080512	-0.164957	-0.0882069	0.181061	-0.0656181	-0.0664669	-0.0206127
BECN1	-0.0400393	-0.0753352	-0.0453677	-0.0222282	0.0861442	0.105024	0.00136633
BEGAIN	0.0955337	0.440392	0.373302	0.093207	0.393913	0.232328	0.271446
BEND2	0.05598	0.0336401	0.0877557	-0.011354	-0.0246764	0.0108357	0.0253635
BEND3	-0.184583	-0.144447	0.0563377	-0.315415	-0.1775	-0.407132	-0.195457
BEND4	0.153939	-0.364016	0.0313541	0.292332	0.0950472	0.0529579	0.0436023
BEND5	0.257424	0.340605	0.234781	0.503126	-0.11049	0.0134505	0.206483
BEND7	0.041889	0.264403	-0.106256	-0.107571	-0.135852	-0.217262	-0.0434414
BEST1	0.343947	0.466242	0.0266004	0.484247	0.36609	0.31764	0.334128
BEST2	-0.0815152	-0.00824654	-0.0857363	0.0113578	-0.00378731	-0.225759	-0.0656144
BEST3	-0.128076	-0.0965517	-0.198478	-0.143335	0.00529583	-0.138653	-0.116633
BEST4	-0.0305701	0.33978	0.124854	-0.0259187	-0.0882129	0.0471562	0.0611815
BET1	-0.13457	-0.206384	-0.486924	-0.261424	-0.119274	0.0623681	-0.191035
BET1L	0.0216172	-0.0801785	-0.0222412	-0.0417153	0.16918	0.265061	0.0519539
BET1P1	0.139744	0.166239	0.187937	0.14591	0.0882246	0.18283	0.151814
BEX1	0.0904568	0.0850246	0.153537	0.279506	-0.0672526	-0.0939149	0.0745595
BEX2	-0.00523231	0.0811287	-0.0566459	0.323871	-0.147581	-0.227914	-0.00539548
BEX4	0.226286	0.019543	0.117828	0.498756	-0.101503	0.0387315	0.133274
BEX5	0.105902	0.0413874	0.321887	0.141767	-0.102625	0.0109637	0.086547
BFAR	0.0202288	0.00807039	-0.244508	-0.103467	-0.138112	0.040303	-0.0695808
BFSP1	-0.097034	0.210776	0.446953	0.0849832	0.0279936	-0.0676981	0.100996
BFSP2	0.110628	0.196548	-0.182318	0.329697	-0.0326465	0.210555	0.105411
BGLAP	-0.0902494	0.165948	0.0261246	0.0935651	-0.230779	0.0192017	-0.00269828
BGN	0.530853	0.809133	0.721652	0.549568	0.534791	0.496171	0.607028
BHLHA15	-0.0602958	-0.245856	-0.191922	0.20014	0.0830076	0.0860297	-0.0214828
BHLHB9	-0.0849616	-0.133363	0.104915	0.126371	-0.0536078	-0.242624	-0.0472116
BHLHE22	0.443871	0.499831	0.309206	0.633704	0.363519	0.405075	0.442534
BHLHE40	0.121631	0.143024	0.10626	-0.0251542	0.281372	0.36578	0.165486
BHLHE41	0.383755	0.215081	-0.0728355	0.259005	-0.0152822	0.0339604	0.133947
BICC1	0.391321	-0.0140471	-0.141796	0.544541	0.538058	0.0470019	0.227513
BICD1	0.0959361	-0.277837	-0.0556314	0.178454	-0.0903318	-0.268885	-0.0697159
BICD2	0.296284	0.149709	0.280709	0.306607	0.248752	-0.0641664	0.202982
BID	-0.101382	0.23887	0.0292762	-0.137544	0.00136904	0.109933	0.0234205
BIK	-0.191681	-0.0311136	0.0132005	-0.256992	0.00588385	-0.0141309	-0.0791389
BIN1	0.0927152	0.182048	-0.112708	0.0820317	0.0643237	0.503914	0.135387
BIN3	0.0953382	0.225898	0.127747	-0.0438537	-0.0834364	0.256491	0.0963641
BIN3-IT1	0.0146665	-0.0221594	0.00672756	0.0833532	0.125363	0.0155846	0.0372559
BIRC2	-0.1243	-0.184371	-0.28613	-0.152923	-0.0356017	-0.179134	-0.16041
BIRC3	0.0754253	0.215115	-0.291527	0.036669	0.116445	0.164318	0.0527409
BIRC5	-0.343094	0.152687	-0.167918	-0.295382	-0.133643	-0.220226	-0.167929
BIRC6	0.010004	-0.221613	-0.0416632	-0.0469293	0.0613231	-0.24848	-0.0812264
BIVM	0.137875	-0.281216	-0.207436	-0.167159	0.0569825	-0.142658	-0.100602
BLCAP	0.0532038	0.0328524	-0.150027	-0.24154	0.0609437	0.323659	0.013182
BLK	0.299924	0.213347	0.126558	0.436003	0.205589	0.290656	0.262013
BLM	-0.276169	0.0159197	-0.15634	-0.271426	-0.119338	-0.404216	-0.201928
BLMH	0.162326	0.252399	0.299331	-0.0421034	-0.0355859	-0.0944209	0.0903243
BLNK	0.203239	-0.186912	-0.227223	0.050931	0.200932	0.148944	0.0316518
BLOC1S1	-0.0525095	0.159257	-0.0844723	0.0144108	-0.354654	0.341156	0.00386454
BLOC1S2	-0.155247	-0.0669261	-0.403018	-0.171394	0.000377409	-0.0551103	-0.141886
BLOC1S3	0.0505101	0.0430768	-6.88426e-05	0.0086586	0.188271	0.195253	0.0809501
BLOC1S4	-0.278718	-0.00465769	0.131717	-0.00301038	-0.0426182	0.292457	0.0158616
BLOC1S5	-0.169311	-0.124332	-0.102507	-0.103266	-0.0550034	-0.293955	-0.141396
BLOC1S6	-0.0259374	-0.289404	-0.25059	0.0234978	-0.0228009	0.0829509	-0.0803805
BLVRA	0.0425077	0.161502	-0.19644	0.287137	-0.017591	0.302728	0.0966406
BLZF1	-0.280963	-0.166245	-0.141201	-0.149043	-0.0600715	-0.18243	-0.163326
BMF	0.176347	0.029858	0.0524292	0.352762	0.13666	-0.0428302	0.117538
BMP2	0.11852	0.305613	0.0789863	0.0758021	0.297744	0.27364	0.191717
BMP2K	0.354766	0.0541999	-0.219479	0.196896	0.129986	0.0327778	0.0915246
BMP3	0.223404	0.199156	0.0964666	0.266826	0.134314	0.146164	0.177722
BMP4	0.240936	0.464997	0.450859	0.0697469	0.319881	0.4213	0.327953
BMP5	0.209629	-0.0174048	0.367957	0.0733678	0.108356	-0.0733241	0.11143
BMP7	0.186263	0.117414	-0.111024	-0.0175964	-0.0967979	-0.0410725	0.0061978
BMP8B	-0.0156413	-0.0340694	0.0398978	-0.0518254	0.0424465	-0.213819	-0.0388352
BMPER	0.342977	0.0690691	0.350735	0.445438	0.336061	0.288038	0.305386
BMPR1B	-0.063066	-0.266923	-0.0962495	0.27294	-0.0833087	-0.317154	-0.0922936
BMS1P1	-0.0119695	-0.197779	-0.161757	-0.0383172	0.0506889	-0.225419	-0.0974255
BMS1P20	0.21251	0.256563	-0.0160107	0.30275	0.242241	0.119435	0.186248
BMX	0.421182	0.328479	0.652391	0.484919	0.257381	0.423578	0.427988
BNC1	0.208216	0.114439	-0.0176115	0.263807	0.219928	0.0179158	0.134449
BNC2	0.52375	0.341316	-0.089093	0.556487	0.245324	0.410802	0.331431
BNIP1	-0.268721	0.00303096	-0.186061	-0.180911	-0.197826	-0.0134505	-0.140656
BNIP2	0.171514	0.217602	0.36261	0.214355	-0.0293355	0.019874	0.159437
BNIP3	-0.209197	-0.357857	-0.00952882	0.21799	-0.195182	-0.0789737	-0.105458
BNIP3L	0.0443955	-0.0513676	0.0196003	-0.0454633	-0.00613849	0.219173	0.0300333
BNIPL	0.0218377	0.106507	-0.121667	-0.144506	-0.135962	-0.0196391	-0.0489049
BOC	0.523624	0.41904	0.630294	0.570334	0.0922785	0.0866609	0.387039
BOD1	-0.200976	0.16211	-0.18359	-0.0649842	-0.208238	-0.221069	-0.119458
BOD1L1	0.113734	-0.114396	0.0201921	0.115457	0.052189	-0.131569	0.00926768
BOK	0.224522	0.220232	0.0874784	0.134809	0.152874	0.100083	0.153333
BOLA1	-0.236163	0.104354	0.0671761	-0.0506185	-0.284608	0.0356534	-0.060701
BOLA3	-0.309485	-0.0967202	-0.340011	-0.221357	-0.253525	-0.0371519	-0.209708
BOLL	-0.100963	-0.0248934	-0.0988712	-0.027752	-0.153111	-0.245857	-0.108574
BORA	-0.326228	-0.0465248	-0.230815	-0.449976	-0.0839378	-0.387003	-0.254081
BPESC1	-0.00670168	0.0730312	-0.050517	-0.0742967	-0.0739319	-0.0553695	-0.0312976
BPGM	0.042768	0.0385452	-0.211776	0.174723	0.0265816	0.0542516	0.0208488
BPI	0.254833	0.31667	0.100766	0.329886	0.111027	-0.170794	0.157065
BPIFA1	0.000823693	0.0528351	-0.0347416	0.000531282	-0.0332936	0.0413372	0.004582
BPIFA2	-0.0280649	0.0738601	-0.0987719	0.0323047	-0.0232352	0.123143	0.0132059
BPIFB1	0.10845	0.134176	-0.0173736	0.110453	0.0667692	0.27638	0.113142
BPIFB2	0.108107	-0.0310119	0.0097636	-0.0316865	0.00692452	0.267465	0.0549269
BPIFB4	-0.0175238	0.102694	-0.0163977	0.188767	0.00538827	0.30121	0.0940232
BPNT1	-0.365775	-0.30662	-0.21919	-0.276347	-0.13332	-0.245305	-0.25776
BRAF	-0.149598	-0.156448	-0.178782	-0.0632634	-0.011697	-0.320556	-0.146724
BRAP	-0.235697	-0.0807389	-0.225204	-0.243291	-0.180211	-0.326275	-0.215236
[truncated: 13,735 more rows]

## Sheet: INHA clusters
Stomach Adenocarcinoma	TNBC	Ovary Serous Carcinoma	Lung Adenocarcinoma	Kidney Renal Clear Cell Carcinoma	Prostate adenocarcinoma	C: Cluster	T: T: Gene Corr.
[truncated: 13,000 more rows]

[truncated: 9 more sheets: TGFBR3 clusters, ENG clusters, Cluster comparison, INHA vs. TGFBR3, INHA vs. ENG, TGFBR3 vs. ENG, Gene sets, Pathways, T-cell relation]
